# Supplementary material for: LUMPY: a probabilistic framework for structural variant discovery
Source: Genome Biol. 2014 Jun 26;15(6):R84. doi: 10.1186/gb-2014-15-6-r84 (PMC4197822; doi:10.1186/gb-2014-15-6-r84)
Supplement: Additional file 1 — This file contains the breakpoints used for the homozygous variant simulation. The format is BEDPE. Each line has a ‘TYPE:’ field that indicates DELETION, DUPLICATION, INVERSION, or TRANSLOCATION. [file gb-2014-15-6-r84-S1.zip]

Archive with 1 entries (1 files):
- 3717462611446476_add1.bedpe
