# Supplementary material for: LUMPY: a probabilistic framework for structural variant discovery
Source: Genome Biol. 2014 Jun 26;15(6):R84. doi: 10.1186/gb-2014-15-6-r84 (PMC4197822; doi:10.1186/gb-2014-15-6-r84)
Supplement: Additional file 1 — This file contains the breakpoints used for the homozygous variant simulation. The format is BEDPE. Each line has a ‘TYPE:’ field that indicates DELETION, DUPLICATION, INVERSION, or TRANSLOCATION. [file gb-2014-15-6-r84-S1.zip › 3717462611446476_add1.bedpe]

1	576973	576974	1	577574	577575	DEL0718::1::1	255	+	+	TYPE:DELETION
1	1508345	1508346	1	1508446	1508447	DEL1429::1::2	255	+	+	TYPE:DELETION
1	1823939	1823940	1	1824040	1824041	DEL1942::1::3	255	+	+	TYPE:DELETION
1	5880229	5880230	1	5880830	5880831	DEL0084::1::4	255	+	+	TYPE:DELETION
1	6355422	6355423	1	6355623	6355624	DEL0119::1::5	255	+	+	TYPE:DELETION
1	11122252	11122253	1	11130253	11130254	DEL0583::1::6	255	+	+	TYPE:DELETION
1	11629260	11629261	1	11634261	11634262	DEL0371::1::7	255	+	+	TYPE:DELETION
1	17275711	17275712	1	17276112	17276113	DEL1276::1::8	255	+	+	TYPE:DELETION
1	18017661	18017662	1	18022662	18022663	DEL0649::1::9	255	+	+	TYPE:DELETION
1	20638815	20638816	1	20645816	20645817	DEL1424::1::10	255	+	+	TYPE:DELETION
1	25437897	25437898	1	25439898	25439899	DEL2293::1::11	255	+	+	TYPE:DELETION
1	27363084	27363085	1	27367085	27367086	DEL2009::1::12	255	+	+	TYPE:DELETION
1	28107051	28107052	1	28107952	28107953	DEL2065::1::13	255	+	+	TYPE:DELETION
1	29197958	29197959	1	29202959	29202960	DEL1683::1::14	255	+	+	TYPE:DELETION
1	29754934	29754935	1	29755835	29755836	DEL0806::1::15	255	+	+	TYPE:DELETION
1	32534952	32534953	1	32535653	32535654	DEL1751::1::16	255	+	+	TYPE:DELETION
1	33624790	33624791	1	33625591	33625592	DEL1954::1::17	255	+	+	TYPE:DELETION
1	34466644	34466645	1	34466945	34466946	DEL0805::1::18	255	+	+	TYPE:DELETION
1	36202318	36202319	1	36205319	36205320	DEL0800::1::19	255	+	+	TYPE:DELETION
1	38758358	38758359	1	38762359	38762360	DEL0293::1::20	255	+	+	TYPE:DELETION
1	39933801	39933802	1	39934702	39934703	DEL1802::1::21	255	+	+	TYPE:DELETION
1	41569795	41569796	1	41574796	41574797	DEL1767::1::22	255	+	+	TYPE:DELETION
1	41586569	41586570	1	41594570	41594571	DEL0297::1::23	255	+	+	TYPE:DELETION
1	41957751	41957752	1	41958252	41958253	DEL1902::1::24	255	+	+	TYPE:DELETION
1	46163953	46163954	1	46164654	46164655	DEL0207::1::25	255	+	+	TYPE:DELETION
1	47249781	47249782	1	47258782	47258783	DEL0555::1::26	255	+	+	TYPE:DELETION
1	47397043	47397044	1	47397844	47397845	DEL2080::1::27	255	+	+	TYPE:DELETION
1	48181298	48181299	1	48183299	48183300	DEL0533::1::28	255	+	+	TYPE:DELETION
1	49286832	49286833	1	49287433	49287434	DEL1747::1::29	255	+	+	TYPE:DELETION
1	49490087	49490088	1	49500088	49500089	DEL0881::1::30	255	+	+	TYPE:DELETION
1	49944224	49944225	1	49953225	49953226	DEL1900::1::31	255	+	+	TYPE:DELETION
1	51533208	51533209	1	51533609	51533610	DEL2448::1::32	255	+	+	TYPE:DELETION
1	51537376	51537377	1	51538277	51538278	DEL2176::1::33	255	+	+	TYPE:DELETION
1	54863641	54863642	1	54864242	54864243	DEL2268::1::34	255	+	+	TYPE:DELETION
1	55740778	55740779	1	55740879	55740880	DEL2498::1::35	255	+	+	TYPE:DELETION
1	60029309	60029310	1	60039310	60039311	DEL1233::1::36	255	+	+	TYPE:DELETION
1	60991865	60991866	1	60992866	60992867	DEL2280::1::37	255	+	+	TYPE:DELETION
1	62190298	62190299	1	62190599	62190600	DEL2453::1::38	255	+	+	TYPE:DELETION
1	63466103	63466104	1	63466704	63466705	DEL2002::1::39	255	+	+	TYPE:DELETION
1	63521214	63521215	1	63523215	63523216	DEL2142::1::40	255	+	+	TYPE:DELETION
1	64270405	64270406	1	64278406	64278407	DEL1239::1::41	255	+	+	TYPE:DELETION
1	65076011	65076012	1	65082012	65082013	DEL0658::1::42	255	+	+	TYPE:DELETION
1	67222245	67222246	1	67222346	67222347	DEL1754::1::43	255	+	+	TYPE:DELETION
1	69250694	69250695	1	69251695	69251696	DEL2061::1::44	255	+	+	TYPE:DELETION
1	69263644	69263645	1	69264545	69264546	DEL0632::1::45	255	+	+	TYPE:DELETION
1	70264845	70264846	1	70273846	70273847	DEL2252::1::46	255	+	+	TYPE:DELETION
1	70405151	70405152	1	70405952	70405953	DEL1755::1::47	255	+	+	TYPE:DELETION
1	70466072	70466073	1	70473073	70473074	DEL1285::1::48	255	+	+	TYPE:DELETION
1	70540666	70540667	1	70546667	70546668	DEL0697::1::49	255	+	+	TYPE:DELETION
1	71265062	71265063	1	71272063	71272064	DEL1296::1::50	255	+	+	TYPE:DELETION
1	72107985	72107986	1	72108186	72108187	DEL2447::1::51	255	+	+	TYPE:DELETION
1	72704195	72704196	1	72704996	72704997	DEL2164::1::52	255	+	+	TYPE:DELETION
1	72742490	72742491	1	72743491	72743492	DEL0954::1::53	255	+	+	TYPE:DELETION
1	73097875	73097876	1	73102876	73102877	DEL0170::1::54	255	+	+	TYPE:DELETION
1	73208058	73208059	1	73211059	73211060	DEL0437::1::55	255	+	+	TYPE:DELETION
1	74007972	74007973	1	74012973	74012974	DEL0654::1::56	255	+	+	TYPE:DELETION
1	76197635	76197636	1	76207636	76207637	DEL0544::1::57	255	+	+	TYPE:DELETION
1	77454977	77454978	1	77464978	77464979	DEL1909::1::58	255	+	+	TYPE:DELETION
1	77782701	77782702	1	77789702	77789703	DEL1705::1::59	255	+	+	TYPE:DELETION
1	79165732	79165733	1	79166433	79166434	DEL2223::1::60	255	+	+	TYPE:DELETION
1	80073341	80073342	1	80074042	80074043	DEL1088::1::61	255	+	+	TYPE:DELETION
1	81748400	81748401	1	81756401	81756402	DEL0631::1::62	255	+	+	TYPE:DELETION
1	83893949	83893950	1	83894350	83894351	DEL1483::1::63	255	+	+	TYPE:DELETION
1	84138087	84138088	1	84143088	84143089	DEL0135::1::64	255	+	+	TYPE:DELETION
1	86299785	86299786	1	86303786	86303787	DEL0799::1::65	255	+	+	TYPE:DELETION
1	87707111	87707112	1	87707612	87707613	DEL0154::1::66	255	+	+	TYPE:DELETION
1	88225852	88225853	1	88226153	88226154	DEL2133::1::67	255	+	+	TYPE:DELETION
1	89228545	89228546	1	89229046	89229047	DEL2294::1::68	255	+	+	TYPE:DELETION
1	92538063	92538064	1	92543064	92543065	DEL0322::1::69	255	+	+	TYPE:DELETION
1	92650138	92650139	1	92650639	92650640	DEL1027::1::70	255	+	+	TYPE:DELETION
1	93725068	93725069	1	93726069	93726070	DEL2030::1::71	255	+	+	TYPE:DELETION
1	98018618	98018619	1	98019619	98019620	DEL1876::1::72	255	+	+	TYPE:DELETION
1	98597319	98597320	1	98597920	98597921	DEL1758::1::73	255	+	+	TYPE:DELETION
1	98753802	98753803	1	98754503	98754504	DEL1351::1::74	255	+	+	TYPE:DELETION
1	98974650	98974651	1	98974951	98974952	DEL1768::1::75	255	+	+	TYPE:DELETION
1	100168051	100168052	1	100168752	100168753	DEL0439::1::76	255	+	+	TYPE:DELETION
1	102224368	102224369	1	102224769	102224770	DEL1107::1::77	255	+	+	TYPE:DELETION
1	102503102	102503103	1	102503703	102503704	DEL2411::1::78	255	+	+	TYPE:DELETION
1	102718474	102718475	1	102719275	102719276	DEL1563::1::79	255	+	+	TYPE:DELETION
1	102935568	102935569	1	102944569	102944570	DEL0824::1::80	255	+	+	TYPE:DELETION
1	105497310	105497311	1	105498011	105498012	DEL1140::1::81	255	+	+	TYPE:DELETION
1	107241679	107241680	1	107242680	107242681	DEL1721::1::82	255	+	+	TYPE:DELETION
1	108653018	108653019	1	108661019	108661020	DEL0925::1::83	255	+	+	TYPE:DELETION
1	110035443	110035444	1	110038444	110038445	DEL2418::1::84	255	+	+	TYPE:DELETION
1	110931776	110931777	1	110934777	110934778	DEL0206::1::85	255	+	+	TYPE:DELETION
1	111087386	111087387	1	111087887	111087888	DEL1098::1::86	255	+	+	TYPE:DELETION
1	112005507	112005508	1	112006508	112006509	DEL0232::1::87	255	+	+	TYPE:DELETION
1	114992338	114992339	1	114999339	114999340	DEL1490::1::88	255	+	+	TYPE:DELETION
1	115358474	115358475	1	115360475	115360476	DEL0967::1::89	255	+	+	TYPE:DELETION
1	116034565	116034566	1	116042566	116042567	DEL0926::1::90	255	+	+	TYPE:DELETION
1	116449308	116449309	1	116449909	116449910	DEL2450::1::91	255	+	+	TYPE:DELETION
1	117076629	117076630	1	117082630	117082631	DEL1506::1::92	255	+	+	TYPE:DELETION
1	117839173	117839174	1	117839574	117839575	DEL2339::1::93	255	+	+	TYPE:DELETION
1	119569549	119569550	1	119577550	119577551	DEL0041::1::94	255	+	+	TYPE:DELETION
1	120393328	120393329	1	120393729	120393730	DEL2361::1::95	255	+	+	TYPE:DELETION
1	145426023	145426024	1	145426824	145426825	DEL2183::1::96	255	+	+	TYPE:DELETION
1	146887765	146887766	1	146888066	146888067	DEL0088::1::97	255	+	+	TYPE:DELETION
1	150133263	150133264	1	150138264	150138265	DEL1898::1::98	255	+	+	TYPE:DELETION
1	151473787	151473788	1	151474488	151474489	DEL1099::1::99	255	+	+	TYPE:DELETION
1	152485251	152485252	1	152488252	152488253	DEL0717::1::100	255	+	+	TYPE:DELETION
1	152977066	152977067	1	152984067	152984068	DEL0830::1::101	255	+	+	TYPE:DELETION
1	157052418	157052419	1	157062419	157062420	DEL1770::1::102	255	+	+	TYPE:DELETION
1	157350542	157350543	1	157350743	157350744	DEL2130::1::103	255	+	+	TYPE:DELETION
1	162375094	162375095	1	162377095	162377096	DEL0593::1::104	255	+	+	TYPE:DELETION
1	164413915	164413916	1	164419916	164419917	DEL1779::1::105	255	+	+	TYPE:DELETION
1	165561735	165561736	1	165566736	165566737	DEL1261::1::106	255	+	+	TYPE:DELETION
1	165934733	165934734	1	165938734	165938735	DEL1471::1::107	255	+	+	TYPE:DELETION
1	166367564	166367565	1	166368165	166368166	DEL0478::1::108	255	+	+	TYPE:DELETION
1	166615396	166615397	1	166615597	166615598	DEL1836::1::109	255	+	+	TYPE:DELETION
1	166794509	166794510	1	166794710	166794711	DEL1615::1::110	255	+	+	TYPE:DELETION
1	167477104	167477105	1	167479105	167479106	DEL1931::1::111	255	+	+	TYPE:DELETION
1	167509292	167509293	1	167511293	167511294	DEL2166::1::112	255	+	+	TYPE:DELETION
1	171068548	171068549	1	171076549	171076550	DEL2311::1::113	255	+	+	TYPE:DELETION
1	171981805	171981806	1	171982506	171982507	DEL2101::1::114	255	+	+	TYPE:DELETION
1	174287761	174287762	1	174288762	174288763	DEL2085::1::115	255	+	+	TYPE:DELETION
1	179891137	179891138	1	179891438	179891439	DEL1456::1::116	255	+	+	TYPE:DELETION
1	183371731	183371732	1	183381732	183381733	DEL2245::1::117	255	+	+	TYPE:DELETION
1	185053806	185053807	1	185055807	185055808	DEL0517::1::118	255	+	+	TYPE:DELETION
1	186224681	186224682	1	186225682	186225683	DEL0357::1::119	255	+	+	TYPE:DELETION
1	186795784	186795785	1	186796485	186796486	DEL0542::1::120	255	+	+	TYPE:DELETION
1	187980100	187980101	1	187980301	187980302	DEL1421::1::121	255	+	+	TYPE:DELETION
1	187982417	187982418	1	187983318	187983319	DEL0950::1::122	255	+	+	TYPE:DELETION
1	188013730	188013731	1	188014731	188014732	DEL2476::1::123	255	+	+	TYPE:DELETION
1	190010297	190010298	1	190011298	190011299	DEL1738::1::124	255	+	+	TYPE:DELETION
1	190622490	190622491	1	190622791	190622792	DEL0248::1::125	255	+	+	TYPE:DELETION
1	191348833	191348834	1	191348934	191348935	DEL2290::1::126	255	+	+	TYPE:DELETION
1	191895983	191895984	1	191898984	191898985	DEL1576::1::127	255	+	+	TYPE:DELETION
1	192436352	192436353	1	192445353	192445354	DEL1385::1::128	255	+	+	TYPE:DELETION
1	194367706	194367707	1	194367907	194367908	DEL0354::1::129	255	+	+	TYPE:DELETION
1	194523710	194523711	1	194523911	194523912	DEL0657::1::130	255	+	+	TYPE:DELETION
1	196474918	196474919	1	196483919	196483920	DEL2480::1::131	255	+	+	TYPE:DELETION
1	198086121	198086122	1	198086922	198086923	DEL0812::1::132	255	+	+	TYPE:DELETION
1	198121132	198121133	1	198121933	198121934	DEL1173::1::133	255	+	+	TYPE:DELETION
1	200588679	200588680	1	200589180	200589181	DEL0534::1::134	255	+	+	TYPE:DELETION
1	201204151	201204152	1	201204352	201204353	DEL1730::1::135	255	+	+	TYPE:DELETION
1	202691771	202691772	1	202696772	202696773	DEL1002::1::136	255	+	+	TYPE:DELETION
1	202992659	202992660	1	202998660	202998661	DEL2377::1::137	255	+	+	TYPE:DELETION
1	203368154	203368155	1	203368855	203368856	DEL0053::1::138	255	+	+	TYPE:DELETION
1	204032403	204032404	1	204033204	204033205	DEL0152::1::139	255	+	+	TYPE:DELETION
1	204416407	204416408	1	204417208	204417209	DEL1505::1::140	255	+	+	TYPE:DELETION
1	206859716	206859717	1	206860217	206860218	DEL1349::1::141	255	+	+	TYPE:DELETION
1	207852716	207852717	1	207853717	207853718	DEL1761::1::142	255	+	+	TYPE:DELETION
1	210182978	210182979	1	210183979	210183980	DEL2335::1::143	255	+	+	TYPE:DELETION
1	211724973	211724974	1	211734974	211734975	DEL1759::1::144	255	+	+	TYPE:DELETION
1	211807953	211807954	1	211808454	211808455	DEL0909::1::145	255	+	+	TYPE:DELETION
1	212717798	212717799	1	212723799	212723800	DEL1794::1::146	255	+	+	TYPE:DELETION
1	213489620	213489621	1	213490121	213490122	DEL0366::1::147	255	+	+	TYPE:DELETION
1	214035226	214035227	1	214043227	214043228	DEL0565::1::148	255	+	+	TYPE:DELETION
1	215740754	215740755	1	215741455	215741456	DEL2365::1::149	255	+	+	TYPE:DELETION
1	216365657	216365658	1	216366058	216366059	DEL0480::1::150	255	+	+	TYPE:DELETION
1	217436334	217436335	1	217443335	217443336	DEL0463::1::151	255	+	+	TYPE:DELETION
1	218462861	218462862	1	218463462	218463463	DEL0876::1::152	255	+	+	TYPE:DELETION
1	218584066	218584067	1	218584667	218584668	DEL1737::1::153	255	+	+	TYPE:DELETION
1	219214086	219214087	1	219221087	219221088	DEL1742::1::154	255	+	+	TYPE:DELETION
1	220590663	220590664	1	220593664	220593665	DEL2160::1::155	255	+	+	TYPE:DELETION
1	221129666	221129667	1	221130667	221130668	DEL2194::1::156	255	+	+	TYPE:DELETION
1	223217452	223217453	1	223218153	223218154	DEL0733::1::157	255	+	+	TYPE:DELETION
1	224698271	224698272	1	224698672	224698673	DEL1929::1::158	255	+	+	TYPE:DELETION
1	226265381	226265382	1	226265682	226265683	DEL0416::1::159	255	+	+	TYPE:DELETION
1	226720890	226720891	1	226728891	226728892	DEL2255::1::160	255	+	+	TYPE:DELETION
1	229691760	229691761	1	229698761	229698762	DEL2324::1::161	255	+	+	TYPE:DELETION
1	230214620	230214621	1	230222621	230222622	DEL0155::1::162	255	+	+	TYPE:DELETION
1	231273937	231273938	1	231278938	231278939	DEL0684::1::163	255	+	+	TYPE:DELETION
1	231704103	231704104	1	231709104	231709105	DEL2376::1::164	255	+	+	TYPE:DELETION
1	231775933	231775934	1	231776534	231776535	DEL0309::1::165	255	+	+	TYPE:DELETION
1	232255709	232255710	1	232257710	232257711	DEL1171::1::166	255	+	+	TYPE:DELETION
1	235180201	235180202	1	235189202	235189203	DEL1431::1::167	255	+	+	TYPE:DELETION
1	235382249	235382250	1	235387250	235387251	DEL1513::1::168	255	+	+	TYPE:DELETION
1	239896633	239896634	1	239903634	239903635	DEL0382::1::169	255	+	+	TYPE:DELETION
1	241560570	241560571	1	241561171	241561172	DEL1517::1::170	255	+	+	TYPE:DELETION
1	242468557	242468558	1	242468758	242468759	DEL2389::1::171	255	+	+	TYPE:DELETION
1	242537353	242537354	1	242537754	242537755	DEL1672::1::172	255	+	+	TYPE:DELETION
1	242761955	242761956	1	242763956	242763957	DEL1114::1::173	255	+	+	TYPE:DELETION
1	244213135	244213136	1	244220136	244220137	DEL0559::1::174	255	+	+	TYPE:DELETION
1	244261855	244261856	1	244261956	244261957	DEL1699::1::175	255	+	+	TYPE:DELETION
1	244320079	244320080	1	244320980	244320981	DEL0051::1::176	255	+	+	TYPE:DELETION
1	244531348	244531349	1	244531849	244531850	DEL1404::1::177	255	+	+	TYPE:DELETION
1	245437331	245437332	1	245447332	245447333	DEL0284::1::178	255	+	+	TYPE:DELETION
1	246217788	246217789	1	246219789	246219790	DEL0192::1::179	255	+	+	TYPE:DELETION
1	247646757	247646758	1	247647158	247647159	DEL2382::1::180	255	+	+	TYPE:DELETION
2	3079800	3079801	2	3080801	3080802	DEL1581::2::181	255	+	+	TYPE:DELETION
2	4185715	4185716	2	4185816	4185817	DEL1857::2::182	255	+	+	TYPE:DELETION
2	4388604	4388605	2	4388805	4388806	DEL0690::2::183	255	+	+	TYPE:DELETION
2	6170182	6170183	2	6170283	6170284	DEL0918::2::184	255	+	+	TYPE:DELETION
2	6376086	6376087	2	6376787	6376788	DEL0818::2::185	255	+	+	TYPE:DELETION
2	7164423	7164424	2	7170424	7170425	DEL2208::2::186	255	+	+	TYPE:DELETION
2	7480485	7480486	2	7480886	7480887	DEL2427::2::187	255	+	+	TYPE:DELETION
2	9918385	9918386	2	9918886	9918887	DEL0816::2::188	255	+	+	TYPE:DELETION
2	11921038	11921039	2	11924039	11924040	DEL0491::2::189	255	+	+	TYPE:DELETION
2	12032451	12032452	2	12032552	12032553	DEL1203::2::190	255	+	+	TYPE:DELETION
2	12113715	12113716	2	12114316	12114317	DEL1980::2::191	255	+	+	TYPE:DELETION
2	12572845	12572846	2	12575846	12575847	DEL1235::2::192	255	+	+	TYPE:DELETION
2	14715400	14715401	2	14720401	14720402	DEL1744::2::193	255	+	+	TYPE:DELETION
2	14840144	14840145	2	14840845	14840846	DEL0788::2::194	255	+	+	TYPE:DELETION
2	16665632	16665633	2	16668633	16668634	DEL1896::2::195	255	+	+	TYPE:DELETION
2	16889602	16889603	2	16898603	16898604	DEL2358::2::196	255	+	+	TYPE:DELETION
2	16931153	16931154	2	16932054	16932055	DEL0858::2::197	255	+	+	TYPE:DELETION
2	19785900	19785901	2	19793901	19793902	DEL2283::2::198	255	+	+	TYPE:DELETION
2	20226647	20226648	2	20227648	20227649	DEL0191::2::199	255	+	+	TYPE:DELETION
2	21072300	21072301	2	21073301	21073302	DEL1368::2::200	255	+	+	TYPE:DELETION
2	22444265	22444266	2	22445266	22445267	DEL2083::2::201	255	+	+	TYPE:DELETION
2	25874221	25874222	2	25884222	25884223	DEL0109::2::202	255	+	+	TYPE:DELETION
2	26291126	26291127	2	26297127	26297128	DEL1697::2::203	255	+	+	TYPE:DELETION
2	26482698	26482699	2	26490699	26490700	DEL1688::2::204	255	+	+	TYPE:DELETION
2	30179249	30179250	2	30179850	30179851	DEL1591::2::205	255	+	+	TYPE:DELETION
2	32118467	32118468	2	32125468	32125469	DEL1036::2::206	255	+	+	TYPE:DELETION
2	32291929	32291930	2	32299930	32299931	DEL0822::2::207	255	+	+	TYPE:DELETION
2	33104620	33104621	2	33108621	33108622	DEL0061::2::208	255	+	+	TYPE:DELETION
2	33660733	33660734	2	33661734	33661735	DEL1394::2::209	255	+	+	TYPE:DELETION
2	34489827	34489828	2	34494828	34494829	DEL0410::2::210	255	+	+	TYPE:DELETION
2	35338262	35338263	2	35338563	35338564	DEL1516::2::211	255	+	+	TYPE:DELETION
2	36420206	36420207	2	36423207	36423208	DEL0056::2::212	255	+	+	TYPE:DELETION
2	36490014	36490015	2	36496015	36496016	DEL0404::2::213	255	+	+	TYPE:DELETION
2	37484913	37484914	2	37490914	37490915	DEL0017::2::214	255	+	+	TYPE:DELETION
2	40223835	40223836	2	40230836	40230837	DEL2182::2::215	255	+	+	TYPE:DELETION
2	40598745	40598746	2	40607746	40607747	DEL1103::2::216	255	+	+	TYPE:DELETION
2	45150081	45150082	2	45150382	45150383	DEL1361::2::217	255	+	+	TYPE:DELETION
2	45481183	45481184	2	45481584	45481585	DEL1226::2::218	255	+	+	TYPE:DELETION
2	46424492	46424493	2	46425093	46425094	DEL0594::2::219	255	+	+	TYPE:DELETION
2	46791278	46791279	2	46795279	46795280	DEL0331::2::220	255	+	+	TYPE:DELETION
2	46896497	46896498	2	46897498	46897499	DEL1690::2::221	255	+	+	TYPE:DELETION
2	47413654	47413655	2	47414455	47414456	DEL1654::2::222	255	+	+	TYPE:DELETION
2	49807742	49807743	2	49808543	49808544	DEL1397::2::223	255	+	+	TYPE:DELETION
2	50962199	50962200	2	50962900	50962901	DEL1138::2::224	255	+	+	TYPE:DELETION
2	51424563	51424564	2	51425564	51425565	DEL1461::2::225	255	+	+	TYPE:DELETION
2	52007292	52007293	2	52007693	52007694	DEL1001::2::226	255	+	+	TYPE:DELETION
2	54252432	54252433	2	54260433	54260434	DEL2141::2::227	255	+	+	TYPE:DELETION
2	54626465	54626466	2	54626666	54626667	DEL1840::2::228	255	+	+	TYPE:DELETION
2	56606752	56606753	2	56607353	56607354	DEL0966::2::229	255	+	+	TYPE:DELETION
2	59293052	59293053	2	59295053	59295054	DEL1037::2::230	255	+	+	TYPE:DELETION
2	59471219	59471220	2	59471920	59471921	DEL0619::2::231	255	+	+	TYPE:DELETION
2	60769351	60769352	2	60769852	60769853	DEL2131::2::232	255	+	+	TYPE:DELETION
2	61073931	61073932	2	61077932	61077933	DEL2307::2::233	255	+	+	TYPE:DELETION
2	66487800	66487801	2	66488101	66488102	DEL1682::2::234	255	+	+	TYPE:DELETION
2	66630033	66630034	2	66637034	66637035	DEL0674::2::235	255	+	+	TYPE:DELETION
2	66875702	66875703	2	66875803	66875804	DEL0148::2::236	255	+	+	TYPE:DELETION
2	67380003	67380004	2	67385004	67385005	DEL0482::2::237	255	+	+	TYPE:DELETION
2	69125190	69125191	2	69126191	69126192	DEL1596::2::238	255	+	+	TYPE:DELETION
2	69422232	69422233	2	69426233	69426234	DEL2246::2::239	255	+	+	TYPE:DELETION
2	71447159	71447160	2	71447360	71447361	DEL1815::2::240	255	+	+	TYPE:DELETION
2	71454783	71454784	2	71455484	71455485	DEL1560::2::241	255	+	+	TYPE:DELETION
2	71762052	71762053	2	71762953	71762954	DEL0176::2::242	255	+	+	TYPE:DELETION
2	74611965	74611966	2	74617966	74617967	DEL1476::2::243	255	+	+	TYPE:DELETION
2	74836810	74836811	2	74843811	74843812	DEL0146::2::244	255	+	+	TYPE:DELETION
2	74933335	74933336	2	74934136	74934137	DEL0722::2::245	255	+	+	TYPE:DELETION
2	78384802	78384803	2	78393803	78393804	DEL0004::2::246	255	+	+	TYPE:DELETION
2	79343011	79343012	2	79351012	79351013	DEL1293::2::247	255	+	+	TYPE:DELETION
2	82325384	82325385	2	82326085	82326086	DEL0877::2::248	255	+	+	TYPE:DELETION
2	82331953	82331954	2	82333954	82333955	DEL1981::2::249	255	+	+	TYPE:DELETION
2	82381979	82381980	2	82382180	82382181	DEL2443::2::250	255	+	+	TYPE:DELETION
2	84117604	84117605	2	84124605	84124606	DEL0462::2::251	255	+	+	TYPE:DELETION
2	84412098	84412099	2	84421099	84421100	DEL0588::2::252	255	+	+	TYPE:DELETION
2	89849310	89849311	2	89856311	89856312	DEL1056::2::253	255	+	+	TYPE:DELETION
2	91971295	91971296	2	91972096	91972097	DEL1712::2::254	255	+	+	TYPE:DELETION
2	92142072	92142073	2	92151073	92151074	DEL0188::2::255	255	+	+	TYPE:DELETION
2	96015795	96015796	2	96021796	96021797	DEL1075::2::256	255	+	+	TYPE:DELETION
2	96117863	96117864	2	96121864	96121865	DEL0736::2::257	255	+	+	TYPE:DELETION
2	96211093	96211094	2	96211994	96211995	DEL0393::2::258	255	+	+	TYPE:DELETION
2	99713746	99713747	2	99718747	99718748	DEL0855::2::259	255	+	+	TYPE:DELETION
2	100198245	100198246	2	100206246	100206247	DEL1965::2::260	255	+	+	TYPE:DELETION
2	100446373	100446374	2	100446474	100446475	DEL1010::2::261	255	+	+	TYPE:DELETION
2	101529467	101529468	2	101530068	101530069	DEL0189::2::262	255	+	+	TYPE:DELETION
2	101857201	101857202	2	101858202	101858203	DEL1184::2::263	255	+	+	TYPE:DELETION
2	104954280	104954281	2	104955081	104955082	DEL1338::2::264	255	+	+	TYPE:DELETION
2	106055958	106055959	2	106060959	106060960	DEL0888::2::265	255	+	+	TYPE:DELETION
2	106356806	106356807	2	106360807	106360808	DEL0707::2::266	255	+	+	TYPE:DELETION
2	108739003	108739004	2	108746004	108746005	DEL1306::2::267	255	+	+	TYPE:DELETION
2	108988988	108988989	2	108995989	108995990	DEL0698::2::268	255	+	+	TYPE:DELETION
2	109608110	109608111	2	109612111	109612112	DEL0250::2::269	255	+	+	TYPE:DELETION
2	110925263	110925264	2	110925964	110925965	DEL0229::2::270	255	+	+	TYPE:DELETION
2	112731514	112731515	2	112738515	112738516	DEL2148::2::271	255	+	+	TYPE:DELETION
2	113865662	113865663	2	113874663	113874664	DEL0597::2::272	255	+	+	TYPE:DELETION
2	114674716	114674717	2	114675317	114675318	DEL1927::2::273	255	+	+	TYPE:DELETION
2	115113535	115113536	2	115114436	115114437	DEL0291::2::274	255	+	+	TYPE:DELETION
2	115811306	115811307	2	115818307	115818308	DEL0841::2::275	255	+	+	TYPE:DELETION
2	118039999	118040000	2	118040600	118040601	DEL1186::2::276	255	+	+	TYPE:DELETION
2	118278387	118278388	2	118281388	118281389	DEL2271::2::277	255	+	+	TYPE:DELETION
2	118889697	118889698	2	118889898	118889899	DEL0118::2::278	255	+	+	TYPE:DELETION
2	119094318	119094319	2	119094919	119094920	DEL0443::2::279	255	+	+	TYPE:DELETION
2	119806053	119806054	2	119806954	119806955	DEL1986::2::280	255	+	+	TYPE:DELETION
2	120066057	120066058	2	120067058	120067059	DEL1883::2::281	255	+	+	TYPE:DELETION
2	121503010	121503011	2	121505011	121505012	DEL2378::2::282	255	+	+	TYPE:DELETION
2	123695847	123695848	2	123696048	123696049	DEL1718::2::283	255	+	+	TYPE:DELETION
2	124814945	124814946	2	124815446	124815447	DEL0035::2::284	255	+	+	TYPE:DELETION
2	125313095	125313096	2	125314096	125314097	DEL1918::2::285	255	+	+	TYPE:DELETION
2	126489369	126489370	2	126489770	126489771	DEL0796::2::286	255	+	+	TYPE:DELETION
2	126973165	126973166	2	126973366	126973367	DEL2059::2::287	255	+	+	TYPE:DELETION
2	128395394	128395395	2	128395795	128395796	DEL2159::2::288	255	+	+	TYPE:DELETION
2	128933838	128933839	2	128935839	128935840	DEL0340::2::289	255	+	+	TYPE:DELETION
2	128984472	128984473	2	128984873	128984874	DEL1908::2::290	255	+	+	TYPE:DELETION
2	129659378	129659379	2	129665379	129665380	DEL0459::2::291	255	+	+	TYPE:DELETION
2	130680483	130680484	2	130684484	130684485	DEL0130::2::292	255	+	+	TYPE:DELETION
2	131188421	131188422	2	131191422	131191423	DEL1568::2::293	255	+	+	TYPE:DELETION
2	131708579	131708580	2	131715580	131715581	DEL0639::2::294	255	+	+	TYPE:DELETION
2	132075596	132075597	2	132077597	132077598	DEL1526::2::295	255	+	+	TYPE:DELETION
2	132958997	132958998	2	132959798	132959799	DEL2109::2::296	255	+	+	TYPE:DELETION
2	134756743	134756744	2	134757544	134757545	DEL2381::2::297	255	+	+	TYPE:DELETION
2	136139511	136139512	2	136148512	136148513	DEL2254::2::298	255	+	+	TYPE:DELETION
2	136837326	136837327	2	136846327	136846328	DEL2094::2::299	255	+	+	TYPE:DELETION
2	137570460	137570461	2	137571061	137571062	DEL2212::2::300	255	+	+	TYPE:DELETION
2	137757930	137757931	2	137764931	137764932	DEL1128::2::301	255	+	+	TYPE:DELETION
2	139655320	139655321	2	139656321	139656322	DEL1362::2::302	255	+	+	TYPE:DELETION
2	141714152	141714153	2	141714453	141714454	DEL1180::2::303	255	+	+	TYPE:DELETION
2	143134287	143134288	2	143141288	143141289	DEL2144::2::304	255	+	+	TYPE:DELETION
2	143983640	143983641	2	143983841	143983842	DEL1708::2::305	255	+	+	TYPE:DELETION
2	144471205	144471206	2	144479206	144479207	DEL0411::2::306	255	+	+	TYPE:DELETION
2	146604575	146604576	2	146605576	146605577	DEL0349::2::307	255	+	+	TYPE:DELETION
2	149242823	149242824	2	149250824	149250825	DEL0253::2::308	255	+	+	TYPE:DELETION
2	149923183	149923184	2	149923484	149923485	DEL1529::2::309	255	+	+	TYPE:DELETION
2	150274965	150274966	2	150275666	150275667	DEL1434::2::310	255	+	+	TYPE:DELETION
2	150328305	150328306	2	150335306	150335307	DEL0082::2::311	255	+	+	TYPE:DELETION
2	152118426	152118427	2	152119127	152119128	DEL0323::2::312	255	+	+	TYPE:DELETION
2	152892497	152892498	2	152892798	152892799	DEL1665::2::313	255	+	+	TYPE:DELETION
2	153475050	153475051	2	153475251	153475252	DEL1798::2::314	255	+	+	TYPE:DELETION
2	154173953	154173954	2	154174854	154174855	DEL1662::2::315	255	+	+	TYPE:DELETION
2	155576024	155576025	2	155577025	155577026	DEL1572::2::316	255	+	+	TYPE:DELETION
2	156079225	156079226	2	156087226	156087227	DEL2015::2::317	255	+	+	TYPE:DELETION
2	157118328	157118329	2	157119029	157119030	DEL2143::2::318	255	+	+	TYPE:DELETION
2	157616569	157616570	2	157619570	157619571	DEL1092::2::319	255	+	+	TYPE:DELETION
2	157853227	157853228	2	157856228	157856229	DEL1605::2::320	255	+	+	TYPE:DELETION
2	157860183	157860184	2	157860684	157860685	DEL2058::2::321	255	+	+	TYPE:DELETION
2	158278012	158278013	2	158278313	158278314	DEL1853::2::322	255	+	+	TYPE:DELETION
2	162030219	162030220	2	162030520	162030521	DEL0236::2::323	255	+	+	TYPE:DELETION
2	162361041	162361042	2	162371042	162371043	DEL2321::2::324	255	+	+	TYPE:DELETION
2	163955104	163955105	2	163964105	163964106	DEL2383::2::325	255	+	+	TYPE:DELETION
2	164449554	164449555	2	164453555	164453556	DEL1833::2::326	255	+	+	TYPE:DELETION
2	165894233	165894234	2	165897234	165897235	DEL1185::2::327	255	+	+	TYPE:DELETION
2	166425275	166425276	2	166425476	166425477	DEL2372::2::328	255	+	+	TYPE:DELETION
2	168375962	168375963	2	168384963	168384964	DEL1882::2::329	255	+	+	TYPE:DELETION
2	168744880	168744881	2	168744981	168744982	DEL1814::2::330	255	+	+	TYPE:DELETION
2	169640535	169640536	2	169641236	169641237	DEL2291::2::331	255	+	+	TYPE:DELETION
2	170024468	170024469	2	170027469	170027470	DEL0336::2::332	255	+	+	TYPE:DELETION
2	171546343	171546344	2	171549344	171549345	DEL1926::2::333	255	+	+	TYPE:DELETION
2	171688777	171688778	2	171689278	171689279	DEL2379::2::334	255	+	+	TYPE:DELETION
2	172382575	172382576	2	172383076	172383077	DEL0704::2::335	255	+	+	TYPE:DELETION
2	172521705	172521706	2	172522606	172522607	DEL1463::2::336	255	+	+	TYPE:DELETION
2	174226056	174226057	2	174231057	174231058	DEL1869::2::337	255	+	+	TYPE:DELETION
2	175094713	175094714	2	175094914	175094915	DEL1977::2::338	255	+	+	TYPE:DELETION
2	176497123	176497124	2	176507124	176507125	DEL0606::2::339	255	+	+	TYPE:DELETION
2	176668852	176668853	2	176671853	176671854	DEL0613::2::340	255	+	+	TYPE:DELETION
2	177779702	177779703	2	177780103	177780104	DEL2387::2::341	255	+	+	TYPE:DELETION
2	178201591	178201592	2	178202292	178202293	DEL2117::2::342	255	+	+	TYPE:DELETION
2	178452197	178452198	2	178452998	178452999	DEL0957::2::343	255	+	+	TYPE:DELETION
2	180598954	180598955	2	180607955	180607956	DEL2471::2::344	255	+	+	TYPE:DELETION
2	180717867	180717868	2	180722868	180722869	DEL2318::2::345	255	+	+	TYPE:DELETION
2	180799374	180799375	2	180803375	180803376	DEL2089::2::346	255	+	+	TYPE:DELETION
2	185170434	185170435	2	185173435	185173436	DEL2075::2::347	255	+	+	TYPE:DELETION
2	186978964	186978965	2	186986965	186986966	DEL2267::2::348	255	+	+	TYPE:DELETION
2	187922988	187922989	2	187923489	187923490	DEL1666::2::349	255	+	+	TYPE:DELETION
2	188287976	188287977	2	188288477	188288478	DEL1867::2::350	255	+	+	TYPE:DELETION
2	192207529	192207530	2	192207630	192207631	DEL2374::2::351	255	+	+	TYPE:DELETION
2	193892375	193892376	2	193894376	193894377	DEL0944::2::352	255	+	+	TYPE:DELETION
2	193944944	193944945	2	193945945	193945946	DEL0985::2::353	255	+	+	TYPE:DELETION
2	194527828	194527829	2	194535829	194535830	DEL1430::2::354	255	+	+	TYPE:DELETION
2	197061153	197061154	2	197062054	197062055	DEL1423::2::355	255	+	+	TYPE:DELETION
2	197155997	197155998	2	197162998	197162999	DEL0068::2::356	255	+	+	TYPE:DELETION
2	198205727	198205728	2	198206228	198206229	DEL1272::2::357	255	+	+	TYPE:DELETION
2	201954807	201954808	2	201956808	201956809	DEL0610::2::358	255	+	+	TYPE:DELETION
2	202252595	202252596	2	202254596	202254597	DEL0794::2::359	255	+	+	TYPE:DELETION
2	202855508	202855509	2	202856509	202856510	DEL2286::2::360	255	+	+	TYPE:DELETION
2	203550075	203550076	2	203550576	203550577	DEL1501::2::361	255	+	+	TYPE:DELETION
2	204614995	204614996	2	204616996	204616997	DEL2272::2::362	255	+	+	TYPE:DELETION
2	205665842	205665843	2	205669843	205669844	DEL0402::2::363	255	+	+	TYPE:DELETION
2	206749340	206749341	2	206759341	206759342	DEL2490::2::364	255	+	+	TYPE:DELETION
2	210301692	210301693	2	210302693	210302694	DEL0719::2::365	255	+	+	TYPE:DELETION
2	210305269	210305270	2	210305570	210305571	DEL0123::2::366	255	+	+	TYPE:DELETION
2	210967347	210967348	2	210967848	210967849	DEL0474::2::367	255	+	+	TYPE:DELETION
2	211794779	211794780	2	211796780	211796781	DEL1236::2::368	255	+	+	TYPE:DELETION
2	214612085	214612086	2	214616086	214616087	DEL0444::2::369	255	+	+	TYPE:DELETION
2	216379763	216379764	2	216380664	216380665	DEL0280::2::370	255	+	+	TYPE:DELETION
2	217012423	217012424	2	217012624	217012625	DEL1248::2::371	255	+	+	TYPE:DELETION
2	219234324	219234325	2	219235225	219235226	DEL0730::2::372	255	+	+	TYPE:DELETION
2	222847638	222847639	2	222850639	222850640	DEL2292::2::373	255	+	+	TYPE:DELETION
2	226329501	226329502	2	226334502	226334503	DEL0187::2::374	255	+	+	TYPE:DELETION
2	227129799	227129800	2	227130300	227130301	DEL1732::2::375	255	+	+	TYPE:DELETION
2	228183706	228183707	2	228184607	228184608	DEL0205::2::376	255	+	+	TYPE:DELETION
2	228504411	228504412	2	228510412	228510413	DEL1652::2::377	255	+	+	TYPE:DELETION
2	228973915	228973916	2	228974916	228974917	DEL0021::2::378	255	+	+	TYPE:DELETION
2	230278833	230278834	2	230283834	230283835	DEL0081::2::379	255	+	+	TYPE:DELETION
2	231490906	231490907	2	231498907	231498908	DEL2356::2::380	255	+	+	TYPE:DELETION
2	232661537	232661538	2	232670538	232670539	DEL2456::2::381	255	+	+	TYPE:DELETION
2	233424291	233424292	2	233424892	233424893	DEL2240::2::382	255	+	+	TYPE:DELETION
2	235141407	235141408	2	235149408	235149409	DEL0475::2::383	255	+	+	TYPE:DELETION
2	235504663	235504664	2	235511664	235511665	DEL1743::2::384	255	+	+	TYPE:DELETION
2	236051650	236051651	2	236052451	236052452	DEL2040::2::385	255	+	+	TYPE:DELETION
2	238514308	238514309	2	238517309	238517310	DEL0761::2::386	255	+	+	TYPE:DELETION
2	238550775	238550776	2	238551776	238551777	DEL1024::2::387	255	+	+	TYPE:DELETION
2	238746440	238746441	2	238747441	238747442	DEL1588::2::388	255	+	+	TYPE:DELETION
2	239475278	239475279	2	239483279	239483280	DEL1190::2::389	255	+	+	TYPE:DELETION
2	240233413	240233414	2	240235414	240235415	DEL0286::2::390	255	+	+	TYPE:DELETION
2	241344073	241344074	2	241345074	241345075	DEL2091::2::391	255	+	+	TYPE:DELETION
2	242144581	242144582	2	242149582	242149583	DEL1948::2::392	255	+	+	TYPE:DELETION
3	799818	799819	3	804819	804820	DEL0581::3::393	255	+	+	TYPE:DELETION
3	2414264	2414265	3	2415265	2415266	DEL0758::3::394	255	+	+	TYPE:DELETION
3	3765861	3765862	3	3768862	3768863	DEL1648::3::395	255	+	+	TYPE:DELETION
3	9106505	9106506	3	9112506	9112507	DEL1076::3::396	255	+	+	TYPE:DELETION
3	11432808	11432809	3	11440809	11440810	DEL0683::3::397	255	+	+	TYPE:DELETION
3	12267616	12267617	3	12277617	12277618	DEL1625::3::398	255	+	+	TYPE:DELETION
3	14205534	14205535	3	14206135	14206136	DEL1109::3::399	255	+	+	TYPE:DELETION
3	14322266	14322267	3	14331267	14331268	DEL2495::3::400	255	+	+	TYPE:DELETION
3	14694478	14694479	3	14695379	14695380	DEL0262::3::401	255	+	+	TYPE:DELETION
3	14786244	14786245	3	14788245	14788246	DEL0217::3::402	255	+	+	TYPE:DELETION
3	19259406	19259407	3	19260107	19260108	DEL1480::3::403	255	+	+	TYPE:DELETION
3	19844829	19844830	3	19846830	19846831	DEL0465::3::404	255	+	+	TYPE:DELETION
3	20419208	20419209	3	20419809	20419810	DEL0490::3::405	255	+	+	TYPE:DELETION
3	20661147	20661148	3	20661848	20661849	DEL0488::3::406	255	+	+	TYPE:DELETION
3	21732154	21732155	3	21732755	21732756	DEL1553::3::407	255	+	+	TYPE:DELETION
3	22992552	22992553	3	22992753	22992754	DEL1089::3::408	255	+	+	TYPE:DELETION
3	23298638	23298639	3	23299239	23299240	DEL1841::3::409	255	+	+	TYPE:DELETION
3	24225860	24225861	3	24226061	24226062	DEL1210::3::410	255	+	+	TYPE:DELETION
3	26569013	26569014	3	26577014	26577015	DEL1928::3::411	255	+	+	TYPE:DELETION
3	27663296	27663297	3	27663497	27663498	DEL2211::3::412	255	+	+	TYPE:DELETION
3	29124764	29124765	3	29132765	29132766	DEL0817::3::413	255	+	+	TYPE:DELETION
3	29183246	29183247	3	29183847	29183848	DEL2352::3::414	255	+	+	TYPE:DELETION
3	29736323	29736324	3	29739324	29739325	DEL1319::3::415	255	+	+	TYPE:DELETION
3	32930537	32930538	3	32938538	32938539	DEL1318::3::416	255	+	+	TYPE:DELETION
3	35877291	35877292	3	35877892	35877893	DEL2359::3::417	255	+	+	TYPE:DELETION
3	36488131	36488132	3	36497132	36497133	DEL0469::3::418	255	+	+	TYPE:DELETION
3	36887627	36887628	3	36893628	36893629	DEL0106::3::419	255	+	+	TYPE:DELETION
3	40130558	40130559	3	40131159	40131160	DEL1941::3::420	255	+	+	TYPE:DELETION
3	40662186	40662187	3	40662387	40662388	DEL1633::3::421	255	+	+	TYPE:DELETION
3	42101751	42101752	3	42101952	42101953	DEL1449::3::422	255	+	+	TYPE:DELETION
3	42173496	42173497	3	42182497	42182498	DEL2238::3::423	255	+	+	TYPE:DELETION
3	43191115	43191116	3	43191216	43191217	DEL0869::3::424	255	+	+	TYPE:DELETION
3	43375506	43375507	3	43383507	43383508	DEL0825::3::425	255	+	+	TYPE:DELETION
3	43908703	43908704	3	43909604	43909605	DEL1152::3::426	255	+	+	TYPE:DELETION
3	45478458	45478459	3	45484459	45484460	DEL1991::3::427	255	+	+	TYPE:DELETION
3	46305659	46305660	3	46307660	46307661	DEL0770::3::428	255	+	+	TYPE:DELETION
3	47682064	47682065	3	47682165	47682166	DEL2147::3::429	255	+	+	TYPE:DELETION
3	48690659	48690660	3	48691060	48691061	DEL1791::3::430	255	+	+	TYPE:DELETION
3	49146327	49146328	3	49146428	49146429	DEL2313::3::431	255	+	+	TYPE:DELETION
3	50210289	50210290	3	50210790	50210791	DEL1830::3::432	255	+	+	TYPE:DELETION
3	51379013	51379014	3	51383014	51383015	DEL0723::3::433	255	+	+	TYPE:DELETION
3	52700232	52700233	3	52700433	52700434	DEL0213::3::434	255	+	+	TYPE:DELETION
3	52819897	52819898	3	52819998	52819999	DEL2486::3::435	255	+	+	TYPE:DELETION
3	55676808	55676809	3	55680809	55680810	DEL0943::3::436	255	+	+	TYPE:DELETION
3	56243356	56243357	3	56243957	56243958	DEL0145::3::437	255	+	+	TYPE:DELETION
3	57198617	57198618	3	57199418	57199419	DEL1584::3::438	255	+	+	TYPE:DELETION
3	57685173	57685174	3	57692174	57692175	DEL0615::3::439	255	+	+	TYPE:DELETION
3	58583714	58583715	3	58584515	58584516	DEL0904::3::440	255	+	+	TYPE:DELETION
3	58827080	58827081	3	58833081	58833082	DEL0077::3::441	255	+	+	TYPE:DELETION
3	60421554	60421555	3	60426555	60426556	DEL1985::3::442	255	+	+	TYPE:DELETION
3	64046347	64046348	3	64051348	64051349	DEL0784::3::443	255	+	+	TYPE:DELETION
3	65427782	65427783	3	65428283	65428284	DEL1778::3::444	255	+	+	TYPE:DELETION
3	67230177	67230178	3	67231178	67231179	DEL0550::3::445	255	+	+	TYPE:DELETION
3	67822677	67822678	3	67831678	67831679	DEL2090::3::446	255	+	+	TYPE:DELETION
3	68388974	68388975	3	68397975	68397976	DEL1428::3::447	255	+	+	TYPE:DELETION
3	69850273	69850274	3	69850574	69850575	DEL0844::3::448	255	+	+	TYPE:DELETION
3	69951588	69951589	3	69958589	69958590	DEL2308::3::449	255	+	+	TYPE:DELETION
3	71566287	71566288	3	71576288	71576289	DEL1671::3::450	255	+	+	TYPE:DELETION
3	71913527	71913528	3	71922528	71922529	DEL2325::3::451	255	+	+	TYPE:DELETION
3	72595887	72595888	3	72596888	72596889	DEL0557::3::452	255	+	+	TYPE:DELETION
3	73412877	73412878	3	73422878	73422879	DEL2118::3::453	255	+	+	TYPE:DELETION
3	73996807	73996808	3	73997608	73997609	DEL0771::3::454	255	+	+	TYPE:DELETION
3	74387565	74387566	3	74394566	74394567	DEL2323::3::455	255	+	+	TYPE:DELETION
3	76462445	76462446	3	76462746	76462747	DEL0240::3::456	255	+	+	TYPE:DELETION
3	76542375	76542376	3	76543376	76543377	DEL1508::3::457	255	+	+	TYPE:DELETION
3	76574412	76574413	3	76575113	76575114	DEL2439::3::458	255	+	+	TYPE:DELETION
3	76925927	76925928	3	76926428	76926429	DEL2169::3::459	255	+	+	TYPE:DELETION
3	81410391	81410392	3	81417392	81417393	DEL1264::3::460	255	+	+	TYPE:DELETION
3	83057153	83057154	3	83058154	83058155	DEL0933::3::461	255	+	+	TYPE:DELETION
3	84228975	84228976	3	84229176	84229177	DEL0455::3::462	255	+	+	TYPE:DELETION
3	84912747	84912748	3	84922748	84922749	DEL1561::3::463	255	+	+	TYPE:DELETION
3	86212185	86212186	3	86212586	86212587	DEL1137::3::464	255	+	+	TYPE:DELETION
3	87215994	87215995	3	87216595	87216596	DEL0774::3::465	255	+	+	TYPE:DELETION
3	87469312	87469313	3	87479313	87479314	DEL2312::3::466	255	+	+	TYPE:DELETION
3	93922457	93922458	3	93922958	93922959	DEL2342::3::467	255	+	+	TYPE:DELETION
3	96335574	96335575	3	96341575	96341576	DEL2400::3::468	255	+	+	TYPE:DELETION
3	96447373	96447374	3	96452374	96452375	DEL0110::3::469	255	+	+	TYPE:DELETION
3	96707409	96707410	3	96708010	96708011	DEL1692::3::470	255	+	+	TYPE:DELETION
3	97266708	97266709	3	97275709	97275710	DEL0355::3::471	255	+	+	TYPE:DELETION
3	98424404	98424405	3	98424905	98424906	DEL0898::3::472	255	+	+	TYPE:DELETION
3	98561075	98561076	3	98562076	98562077	DEL0652::3::473	255	+	+	TYPE:DELETION
3	100717098	100717099	3	100717199	100717200	DEL0997::3::474	255	+	+	TYPE:DELETION
3	101291069	101291070	3	101291770	101291771	DEL0413::3::475	255	+	+	TYPE:DELETION
3	101874684	101874685	3	101874985	101874986	DEL1081::3::476	255	+	+	TYPE:DELETION
3	101974243	101974244	3	101975244	101975245	DEL0808::3::477	255	+	+	TYPE:DELETION
3	102066683	102066684	3	102070684	102070685	DEL2249::3::478	255	+	+	TYPE:DELETION
3	102143510	102143511	3	102150511	102150512	DEL0389::3::479	255	+	+	TYPE:DELETION
3	102400391	102400392	3	102405392	102405393	DEL2417::3::480	255	+	+	TYPE:DELETION
3	102497057	102497058	3	102503058	102503059	DEL1892::3::481	255	+	+	TYPE:DELETION
3	103889094	103889095	3	103889395	103889396	DEL0537::3::482	255	+	+	TYPE:DELETION
3	104096922	104096923	3	104097823	104097824	DEL2103::3::483	255	+	+	TYPE:DELETION
3	105775518	105775519	3	105776519	105776520	DEL2309::3::484	255	+	+	TYPE:DELETION
3	106308593	106308594	3	106313594	106313595	DEL1118::3::485	255	+	+	TYPE:DELETION
3	106551475	106551476	3	106552076	106552077	DEL1437::3::486	255	+	+	TYPE:DELETION
3	108050298	108050299	3	108055299	108055300	DEL1097::3::487	255	+	+	TYPE:DELETION
3	108726390	108726391	3	108727391	108727392	DEL0417::3::488	255	+	+	TYPE:DELETION
3	109554962	109554963	3	109564963	109564964	DEL0587::3::489	255	+	+	TYPE:DELETION
3	110125596	110125597	3	110133597	110133598	DEL2348::3::490	255	+	+	TYPE:DELETION
3	110664494	110664495	3	110671495	110671496	DEL1674::3::491	255	+	+	TYPE:DELETION
3	111064119	111064120	3	111065120	111065121	DEL0230::3::492	255	+	+	TYPE:DELETION
3	111974905	111974906	3	111984906	111984907	DEL0995::3::493	255	+	+	TYPE:DELETION
3	113812472	113812473	3	113813073	113813074	DEL0458::3::494	255	+	+	TYPE:DELETION
3	113908154	113908155	3	113908455	113908456	DEL0980::3::495	255	+	+	TYPE:DELETION
3	115503057	115503058	3	115503458	115503459	DEL1281::3::496	255	+	+	TYPE:DELETION
3	117210431	117210432	3	117219432	117219433	DEL0884::3::497	255	+	+	TYPE:DELETION
3	117421660	117421661	3	117429661	117429662	DEL1782::3::498	255	+	+	TYPE:DELETION
3	118479036	118479037	3	118484037	118484038	DEL0974::3::499	255	+	+	TYPE:DELETION
3	119119266	119119267	3	119120067	119120068	DEL2460::3::500	255	+	+	TYPE:DELETION
3	119401716	119401717	3	119408717	119408718	DEL2435::3::501	255	+	+	TYPE:DELETION
3	120879128	120879129	3	120883129	120883130	DEL2108::3::502	255	+	+	TYPE:DELETION
3	123246526	123246527	3	123247127	123247128	DEL1547::3::503	255	+	+	TYPE:DELETION
3	123326151	123326152	3	123332152	123332153	DEL0911::3::504	255	+	+	TYPE:DELETION
3	124888873	124888874	3	124889474	124889475	DEL2026::3::505	255	+	+	TYPE:DELETION
3	124990968	124990969	3	124991669	124991670	DEL1967::3::506	255	+	+	TYPE:DELETION
3	125004824	125004825	3	125013825	125013826	DEL1978::3::507	255	+	+	TYPE:DELETION
3	125021078	125021079	3	125030079	125030080	DEL0353::3::508	255	+	+	TYPE:DELETION
3	125071302	125071303	3	125081303	125081304	DEL0981::3::509	255	+	+	TYPE:DELETION
3	125923133	125923134	3	125932134	125932135	DEL1191::3::510	255	+	+	TYPE:DELETION
3	127165152	127165153	3	127165553	127165554	DEL1286::3::511	255	+	+	TYPE:DELETION
3	127596497	127596498	3	127606498	127606499	DEL0018::3::512	255	+	+	TYPE:DELETION
3	127649561	127649562	3	127650562	127650563	DEL2111::3::513	255	+	+	TYPE:DELETION
3	127987084	127987085	3	127987385	127987386	DEL1407::3::514	255	+	+	TYPE:DELETION
3	129688118	129688119	3	129688519	129688520	DEL1472::3::515	255	+	+	TYPE:DELETION
3	130065021	130065022	3	130069022	130069023	DEL1766::3::516	255	+	+	TYPE:DELETION
3	130521763	130521764	3	130526764	130526765	DEL0225::3::517	255	+	+	TYPE:DELETION
3	132150836	132150837	3	132152837	132152838	DEL0634::3::518	255	+	+	TYPE:DELETION
3	132459843	132459844	3	132467844	132467845	DEL1064::3::519	255	+	+	TYPE:DELETION
3	133101303	133101304	3	133108304	133108305	DEL1714::3::520	255	+	+	TYPE:DELETION
3	133198710	133198711	3	133199111	133199112	DEL0861::3::521	255	+	+	TYPE:DELETION
3	133608874	133608875	3	133609375	133609376	DEL0578::3::522	255	+	+	TYPE:DELETION
3	133833099	133833100	3	133834100	133834101	DEL1787::3::523	255	+	+	TYPE:DELETION
3	134799127	134799128	3	134799428	134799429	DEL0803::3::524	255	+	+	TYPE:DELETION
3	135257994	135257995	3	135259995	135259996	DEL2152::3::525	255	+	+	TYPE:DELETION
3	141833531	141833532	3	141834532	141834533	DEL1146::3::526	255	+	+	TYPE:DELETION
3	141932179	141932180	3	141932680	141932681	DEL1334::3::527	255	+	+	TYPE:DELETION
3	142209385	142209386	3	142209686	142209687	DEL0489::3::528	255	+	+	TYPE:DELETION
3	142459537	142459538	3	142460538	142460539	DEL2177::3::529	255	+	+	TYPE:DELETION
3	142997896	142997897	3	142998197	142998198	DEL0185::3::530	255	+	+	TYPE:DELETION
3	144448601	144448602	3	144456602	144456603	DEL0431::3::531	255	+	+	TYPE:DELETION
3	144648432	144648433	3	144648833	144648834	DEL2165::3::532	255	+	+	TYPE:DELETION
3	146048426	146048427	3	146058427	146058428	DEL2472::3::533	255	+	+	TYPE:DELETION
3	149092961	149092962	3	149097962	149097963	DEL1899::3::534	255	+	+	TYPE:DELETION
3	150770994	150770995	3	150775995	150775996	DEL1956::3::535	255	+	+	TYPE:DELETION
3	153313625	153313626	3	153314126	153314127	DEL1964::3::536	255	+	+	TYPE:DELETION
3	153955478	153955479	3	153958479	153958480	DEL2429::3::537	255	+	+	TYPE:DELETION
3	161167353	161167354	3	161167954	161167955	DEL2257::3::538	255	+	+	TYPE:DELETION
3	162723190	162723191	3	162732191	162732192	DEL0278::3::539	255	+	+	TYPE:DELETION
3	163447359	163447360	3	163447660	163447661	DEL2049::3::540	255	+	+	TYPE:DELETION
3	163999260	163999261	3	164000261	164000262	DEL0332::3::541	255	+	+	TYPE:DELETION
3	164504916	164504917	3	164505317	164505318	DEL1160::3::542	255	+	+	TYPE:DELETION
3	165761147	165761148	3	165764148	165764149	DEL0846::3::543	255	+	+	TYPE:DELETION
3	170889253	170889254	3	170890054	170890055	DEL0935::3::544	255	+	+	TYPE:DELETION
3	172062647	172062648	3	172063648	172063649	DEL0891::3::545	255	+	+	TYPE:DELETION
3	172115928	172115929	3	172117929	172117930	DEL1549::3::546	255	+	+	TYPE:DELETION
3	175377004	175377005	3	175377605	175377606	DEL0903::3::547	255	+	+	TYPE:DELETION
3	176207650	176207651	3	176208251	176208252	DEL1974::3::548	255	+	+	TYPE:DELETION
3	176230209	176230210	3	176230810	176230811	DEL2229::3::549	255	+	+	TYPE:DELETION
3	176266690	176266691	3	176267091	176267092	DEL1453::3::550	255	+	+	TYPE:DELETION
3	176304024	176304025	3	176304125	176304126	DEL2407::3::551	255	+	+	TYPE:DELETION
3	176493275	176493276	3	176500276	176500277	DEL1848::3::552	255	+	+	TYPE:DELETION
3	176814482	176814483	3	176815283	176815284	DEL1542::3::553	255	+	+	TYPE:DELETION
3	178782308	178782309	3	178789309	178789310	DEL0485::3::554	255	+	+	TYPE:DELETION
3	179705708	179705709	3	179705809	179705810	DEL1618::3::555	255	+	+	TYPE:DELETION
3	179965270	179965271	3	179967271	179967272	DEL1844::3::556	255	+	+	TYPE:DELETION
3	180438093	180438094	3	180439094	180439095	DEL1976::3::557	255	+	+	TYPE:DELETION
3	180501113	180501114	3	180501814	180501815	DEL0901::3::558	255	+	+	TYPE:DELETION
3	180992355	180992356	3	181000356	181000357	DEL2204::3::559	255	+	+	TYPE:DELETION
3	181092007	181092008	3	181098008	181098009	DEL1546::3::560	255	+	+	TYPE:DELETION
3	181306189	181306190	3	181314190	181314191	DEL2017::3::561	255	+	+	TYPE:DELETION
3	181316786	181316787	3	181325787	181325788	DEL1620::3::562	255	+	+	TYPE:DELETION
3	181487638	181487639	3	181488239	181488240	DEL1669::3::563	255	+	+	TYPE:DELETION
3	183241657	183241658	3	183242058	183242059	DEL0094::3::564	255	+	+	TYPE:DELETION
3	184796083	184796084	3	184801084	184801085	DEL0813::3::565	255	+	+	TYPE:DELETION
3	190832346	190832347	3	190834347	190834348	DEL0254::3::566	255	+	+	TYPE:DELETION
3	190997802	190997803	3	191001803	191001804	DEL1912::3::567	255	+	+	TYPE:DELETION
3	191520372	191520373	3	191520973	191520974	DEL1788::3::568	255	+	+	TYPE:DELETION
3	194337693	194337694	3	194343694	194343695	DEL0057::3::569	255	+	+	TYPE:DELETION
3	194758868	194758869	3	194759569	194759570	DEL0973::3::570	255	+	+	TYPE:DELETION
3	197214159	197214160	3	197215160	197215161	DEL2230::3::571	255	+	+	TYPE:DELETION
3	197729707	197729708	3	197730208	197730209	DEL0864::3::572	255	+	+	TYPE:DELETION
4	768076	768077	4	768777	768778	DEL1887::4::573	255	+	+	TYPE:DELETION
4	2137207	2137208	4	2138008	2138009	DEL1246::4::574	255	+	+	TYPE:DELETION
4	4223470	4223471	4	4223871	4223872	DEL1790::4::575	255	+	+	TYPE:DELETION
4	4296327	4296328	4	4306328	4306329	DEL0845::4::576	255	+	+	TYPE:DELETION
4	4856314	4856315	4	4856415	4856416	DEL1121::4::577	255	+	+	TYPE:DELETION
4	5180749	5180750	4	5184750	5184751	DEL1810::4::578	255	+	+	TYPE:DELETION
4	7193835	7193836	4	7203836	7203837	DEL0780::4::579	255	+	+	TYPE:DELETION
4	7556373	7556374	4	7556774	7556775	DEL1256::4::580	255	+	+	TYPE:DELETION
4	9551132	9551133	4	9554133	9554134	DEL0368::4::581	255	+	+	TYPE:DELETION
4	11114970	11114971	4	11115771	11115772	DEL0064::4::582	255	+	+	TYPE:DELETION
4	13174908	13174909	4	13177909	13177910	DEL0627::4::583	255	+	+	TYPE:DELETION
4	14863760	14863761	4	14867761	14867762	DEL2113::4::584	255	+	+	TYPE:DELETION
4	17164221	17164222	4	17172222	17172223	DEL0849::4::585	255	+	+	TYPE:DELETION
4	19525225	19525226	4	19525626	19525627	DEL1255::4::586	255	+	+	TYPE:DELETION
4	20528148	20528149	4	20529049	20529050	DEL1845::4::587	255	+	+	TYPE:DELETION
4	20695950	20695951	4	20696651	20696652	DEL0116::4::588	255	+	+	TYPE:DELETION
4	23917590	23917591	4	23918591	23918592	DEL2081::4::589	255	+	+	TYPE:DELETION
4	24851813	24851814	4	24860814	24860815	DEL2024::4::590	255	+	+	TYPE:DELETION
4	25646732	25646733	4	25653733	25653734	DEL0222::4::591	255	+	+	TYPE:DELETION
4	25916438	25916439	4	25917339	25917340	DEL2395::4::592	255	+	+	TYPE:DELETION
4	26507498	26507499	4	26509499	26509500	DEL0590::4::593	255	+	+	TYPE:DELETION
4	26669753	26669754	4	26678754	26678755	DEL2454::4::594	255	+	+	TYPE:DELETION
4	27518277	27518278	4	27521278	27521279	DEL0571::4::595	255	+	+	TYPE:DELETION
4	28482320	28482321	4	28485321	28485322	DEL0742::4::596	255	+	+	TYPE:DELETION
4	28701526	28701527	4	28702327	28702328	DEL0801::4::597	255	+	+	TYPE:DELETION
4	29450844	29450845	4	29455845	29455846	DEL2073::4::598	255	+	+	TYPE:DELETION
4	30960919	30960920	4	30961720	30961721	DEL1606::4::599	255	+	+	TYPE:DELETION
4	31727038	31727039	4	31731039	31731040	DEL1651::4::600	255	+	+	TYPE:DELETION
4	31987550	31987551	4	31988251	31988252	DEL0778::4::601	255	+	+	TYPE:DELETION
4	32060425	32060426	4	32066426	32066427	DEL0390::4::602	255	+	+	TYPE:DELETION
4	32644033	32644034	4	32644134	32644135	DEL1772::4::603	255	+	+	TYPE:DELETION
4	33005087	33005088	4	33005988	33005989	DEL1095::4::604	255	+	+	TYPE:DELETION
4	33332228	33332229	4	33335229	33335230	DEL0753::4::605	255	+	+	TYPE:DELETION
4	33350876	33350877	4	33351877	33351878	DEL0001::4::606	255	+	+	TYPE:DELETION
4	35145426	35145427	4	35146427	35146428	DEL0312::4::607	255	+	+	TYPE:DELETION
4	35189182	35189183	4	35190183	35190184	DEL1204::4::608	255	+	+	TYPE:DELETION
4	35679099	35679100	4	35679600	35679601	DEL1124::4::609	255	+	+	TYPE:DELETION
4	37319018	37319019	4	37319419	37319420	DEL0067::4::610	255	+	+	TYPE:DELETION
4	38991095	38991096	4	38991296	38991297	DEL0660::4::611	255	+	+	TYPE:DELETION
4	39014059	39014060	4	39015060	39015061	DEL0743::4::612	255	+	+	TYPE:DELETION
4	40351995	40351996	4	40352096	40352097	DEL1205::4::613	255	+	+	TYPE:DELETION
4	40880399	40880400	4	40880900	40880901	DEL1446::4::614	255	+	+	TYPE:DELETION
4	41536791	41536792	4	41536992	41536993	DEL0790::4::615	255	+	+	TYPE:DELETION
4	42289483	42289484	4	42290484	42290485	DEL0342::4::616	255	+	+	TYPE:DELETION
4	44292424	44292425	4	44293425	44293426	DEL1539::4::617	255	+	+	TYPE:DELETION
4	53099465	53099466	4	53104466	53104467	DEL2296::4::618	255	+	+	TYPE:DELETION
4	53919730	53919731	4	53920331	53920332	DEL1541::4::619	255	+	+	TYPE:DELETION
4	55023038	55023039	4	55025039	55025040	DEL0328::4::620	255	+	+	TYPE:DELETION
4	55164985	55164986	4	55165086	55165087	DEL1975::4::621	255	+	+	TYPE:DELETION
4	56133200	56133201	4	56138201	56138202	DEL1231::4::622	255	+	+	TYPE:DELETION
4	56817859	56817860	4	56818260	56818261	DEL1722::4::623	255	+	+	TYPE:DELETION
4	57325178	57325179	4	57335179	57335180	DEL1736::4::624	255	+	+	TYPE:DELETION
4	57807502	57807503	4	57812503	57812504	DEL0956::4::625	255	+	+	TYPE:DELETION
4	58341463	58341464	4	58351464	58351465	DEL0530::4::626	255	+	+	TYPE:DELETION
4	58647909	58647910	4	58648710	58648711	DEL2270::4::627	255	+	+	TYPE:DELETION
4	58839150	58839151	4	58839751	58839752	DEL0585::4::628	255	+	+	TYPE:DELETION
4	59035872	59035873	4	59037873	59037874	DEL1262::4::629	255	+	+	TYPE:DELETION
4	60676939	60676940	4	60678940	60678941	DEL1917::4::630	255	+	+	TYPE:DELETION
4	62197290	62197291	4	62198091	62198092	DEL1559::4::631	255	+	+	TYPE:DELETION
4	62292321	62292322	4	62292422	62292423	DEL0028::4::632	255	+	+	TYPE:DELETION
4	63974336	63974337	4	63975137	63975138	DEL2157::4::633	255	+	+	TYPE:DELETION
4	63997761	63997762	4	63998362	63998363	DEL0699::4::634	255	+	+	TYPE:DELETION
4	64026190	64026191	4	64030191	64030192	DEL1033::4::635	255	+	+	TYPE:DELETION
4	64729876	64729877	4	64730177	64730178	DEL1702::4::636	255	+	+	TYPE:DELETION
4	68688294	68688295	4	68689095	68689096	DEL1425::4::637	255	+	+	TYPE:DELETION
4	70028157	70028158	4	70028258	70028259	DEL0059::4::638	255	+	+	TYPE:DELETION
4	71483546	71483547	4	71487547	71487548	DEL1353::4::639	255	+	+	TYPE:DELETION
4	73307682	73307683	4	73309683	73309684	DEL1274::4::640	255	+	+	TYPE:DELETION
4	75039827	75039828	4	75042828	75042829	DEL2288::4::641	255	+	+	TYPE:DELETION
4	76057965	76057966	4	76058566	76058567	DEL0586::4::642	255	+	+	TYPE:DELETION
4	77818208	77818209	4	77818509	77818510	DEL1122::4::643	255	+	+	TYPE:DELETION
4	78817838	78817839	4	78821839	78821840	DEL1347::4::644	255	+	+	TYPE:DELETION
4	80568219	80568220	4	80569220	80569221	DEL0365::4::645	255	+	+	TYPE:DELETION
4	82612343	82612344	4	82613344	82613345	DEL0666::4::646	255	+	+	TYPE:DELETION
4	82836801	82836802	4	82837002	82837003	DEL2415::4::647	255	+	+	TYPE:DELETION
4	85752612	85752613	4	85760613	85760614	DEL1922::4::648	255	+	+	TYPE:DELETION
4	85963222	85963223	4	85965223	85965224	DEL0676::4::649	255	+	+	TYPE:DELETION
4	87274866	87274867	4	87281867	87281868	DEL2347::4::650	255	+	+	TYPE:DELETION
4	89558092	89558093	4	89558493	89558494	DEL1091::4::651	255	+	+	TYPE:DELETION
4	90412983	90412984	4	90420984	90420985	DEL1069::4::652	255	+	+	TYPE:DELETION
4	90573011	90573012	4	90573912	90573913	DEL0158::4::653	255	+	+	TYPE:DELETION
4	91765616	91765617	4	91766417	91766418	DEL0895::4::654	255	+	+	TYPE:DELETION
4	93680484	93680485	4	93681185	93681186	DEL0136::4::655	255	+	+	TYPE:DELETION
4	95373609	95373610	4	95374010	95374011	DEL1552::4::656	255	+	+	TYPE:DELETION
4	95677533	95677534	4	95679534	95679535	DEL0797::4::657	255	+	+	TYPE:DELETION
4	97836005	97836006	4	97844006	97844007	DEL1112::4::658	255	+	+	TYPE:DELETION
4	98734159	98734160	4	98741160	98741161	DEL1691::4::659	255	+	+	TYPE:DELETION
4	100097224	100097225	4	100098225	100098226	DEL1598::4::660	255	+	+	TYPE:DELETION
4	102522515	102522516	4	102523016	102523017	DEL0376::4::661	255	+	+	TYPE:DELETION
4	102742450	102742451	4	102742851	102742852	DEL0768::4::662	255	+	+	TYPE:DELETION
4	104950812	104950813	4	104954813	104954814	DEL0645::4::663	255	+	+	TYPE:DELETION
4	105769686	105769687	4	105770187	105770188	DEL0663::4::664	255	+	+	TYPE:DELETION
4	106319712	106319713	4	106320213	106320214	DEL0574::4::665	255	+	+	TYPE:DELETION
4	107839738	107839739	4	107840539	107840540	DEL0739::4::666	255	+	+	TYPE:DELETION
4	109417811	109417812	4	109418712	109418713	DEL2161::4::667	255	+	+	TYPE:DELETION
4	109772700	109772701	4	109773401	109773402	DEL0853::4::668	255	+	+	TYPE:DELETION
4	112912882	112912883	4	112913883	112913884	DEL2022::4::669	255	+	+	TYPE:DELETION
4	113660193	113660194	4	113660894	113660895	DEL1341::4::670	255	+	+	TYPE:DELETION
4	114970127	114970128	4	114971128	114971129	DEL0105::4::671	255	+	+	TYPE:DELETION
4	116069099	116069100	4	116070100	116070101	DEL2433::4::672	255	+	+	TYPE:DELETION
4	116674839	116674840	4	116680840	116680841	DEL2174::4::673	255	+	+	TYPE:DELETION
4	117204863	117204864	4	117205564	117205565	DEL1219::4::674	255	+	+	TYPE:DELETION
4	117289345	117289346	4	117289746	117289747	DEL1950::4::675	255	+	+	TYPE:DELETION
4	117713413	117713414	4	117713914	117713915	DEL2106::4::676	255	+	+	TYPE:DELETION
4	117924132	117924133	4	117927133	117927134	DEL1003::4::677	255	+	+	TYPE:DELETION
4	118206777	118206778	4	118207578	118207579	DEL2227::4::678	255	+	+	TYPE:DELETION
4	119515186	119515187	4	119515387	119515388	DEL0952::4::679	255	+	+	TYPE:DELETION
4	121191214	121191215	4	121192215	121192216	DEL0920::4::680	255	+	+	TYPE:DELETION
4	122917497	122917498	4	122918298	122918299	DEL1294::4::681	255	+	+	TYPE:DELETION
4	123315266	123315267	4	123315867	123315868	DEL1961::4::682	255	+	+	TYPE:DELETION
4	124923492	124923493	4	124929493	124929494	DEL2440::4::683	255	+	+	TYPE:DELETION
4	125553073	125553074	4	125557074	125557075	DEL0538::4::684	255	+	+	TYPE:DELETION
4	126962214	126962215	4	126969215	126969216	DEL2487::4::685	255	+	+	TYPE:DELETION
4	126979605	126979606	4	126980206	126980207	DEL0036::4::686	255	+	+	TYPE:DELETION
4	127259438	127259439	4	127262439	127262440	DEL0464::4::687	255	+	+	TYPE:DELETION
4	127624904	127624905	4	127634905	127634906	DEL1677::4::688	255	+	+	TYPE:DELETION
4	128906653	128906654	4	128907654	128907655	DEL1491::4::689	255	+	+	TYPE:DELETION
4	130223485	130223486	4	130227486	130227487	DEL2012::4::690	255	+	+	TYPE:DELETION
4	131943693	131943694	4	131951694	131951695	DEL2225::4::691	255	+	+	TYPE:DELETION
4	133701983	133701984	4	133702584	133702585	DEL1839::4::692	255	+	+	TYPE:DELETION
4	134270202	134270203	4	134279203	134279204	DEL2191::4::693	255	+	+	TYPE:DELETION
4	134855225	134855226	4	134865226	134865227	DEL1612::4::694	255	+	+	TYPE:DELETION
4	135763445	135763446	4	135772446	135772447	DEL1059::4::695	255	+	+	TYPE:DELETION
4	135961411	135961412	4	135962312	135962313	DEL0915::4::696	255	+	+	TYPE:DELETION
4	136550296	136550297	4	136551297	136551298	DEL0979::4::697	255	+	+	TYPE:DELETION
4	137154320	137154321	4	137162321	137162322	DEL1197::4::698	255	+	+	TYPE:DELETION
4	139308319	139308320	4	139309320	139309321	DEL1078::4::699	255	+	+	TYPE:DELETION
4	139516398	139516399	4	139516499	139516500	DEL0873::4::700	255	+	+	TYPE:DELETION
4	139821008	139821009	4	139828009	139828010	DEL1939::4::701	255	+	+	TYPE:DELETION
4	142483749	142483750	4	142488750	142488751	DEL0408::4::702	255	+	+	TYPE:DELETION
4	143531762	143531763	4	143531863	143531864	DEL2018::4::703	255	+	+	TYPE:DELETION
4	147292388	147292389	4	147297389	147297390	DEL1481::4::704	255	+	+	TYPE:DELETION
4	148409329	148409330	4	148416330	148416331	DEL1314::4::705	255	+	+	TYPE:DELETION
4	148691949	148691950	4	148698950	148698951	DEL0129::4::706	255	+	+	TYPE:DELETION
4	148829677	148829678	4	148829878	148829879	DEL0237::4::707	255	+	+	TYPE:DELETION
4	149333339	149333340	4	149333640	149333641	DEL2273::4::708	255	+	+	TYPE:DELETION
4	152524746	152524747	4	152525247	152525248	DEL2500::4::709	255	+	+	TYPE:DELETION
4	155798000	155798001	4	155798301	155798302	DEL0392::4::710	255	+	+	TYPE:DELETION
4	158445791	158445792	4	158445892	158445893	DEL0618::4::711	255	+	+	TYPE:DELETION
4	158513306	158513307	4	158514007	158514008	DEL0144::4::712	255	+	+	TYPE:DELETION
4	158739531	158739532	4	158742532	158742533	DEL1275::4::713	255	+	+	TYPE:DELETION
4	160068510	160068511	4	160078511	160078512	DEL1201::4::714	255	+	+	TYPE:DELETION
4	160676462	160676463	4	160676963	160676964	DEL0387::4::715	255	+	+	TYPE:DELETION
4	161269139	161269140	4	161269240	161269241	DEL0710::4::716	255	+	+	TYPE:DELETION
4	163215380	163215381	4	163222381	163222382	DEL1933::4::717	255	+	+	TYPE:DELETION
4	163916345	163916346	4	163916446	163916447	DEL1047::4::718	255	+	+	TYPE:DELETION
4	166110502	166110503	4	166114503	166114504	DEL1176::4::719	255	+	+	TYPE:DELETION
4	167502872	167502873	4	167503873	167503874	DEL2274::4::720	255	+	+	TYPE:DELETION
4	167597246	167597247	4	167598047	167598048	DEL0620::4::721	255	+	+	TYPE:DELETION
4	168315386	168315387	4	168315687	168315688	DEL1253::4::722	255	+	+	TYPE:DELETION
4	169359386	169359387	4	169360087	169360088	DEL0403::4::723	255	+	+	TYPE:DELETION
4	170846134	170846135	4	170856135	170856136	DEL1211::4::724	255	+	+	TYPE:DELETION
4	171152593	171152594	4	171152894	171152895	DEL2215::4::725	255	+	+	TYPE:DELETION
4	171203923	171203924	4	171206924	171206925	DEL2399::4::726	255	+	+	TYPE:DELETION
4	174188601	174188602	4	174190602	174190603	DEL1960::4::727	255	+	+	TYPE:DELETION
4	174261406	174261407	4	174262207	174262208	DEL2483::4::728	255	+	+	TYPE:DELETION
4	176188827	176188828	4	176188928	176188929	DEL0905::4::729	255	+	+	TYPE:DELETION
4	177071422	177071423	4	177071923	177071924	DEL1216::4::730	255	+	+	TYPE:DELETION
4	177447164	177447165	4	177448165	177448166	DEL0220::4::731	255	+	+	TYPE:DELETION
4	179227394	179227395	4	179228295	179228296	DEL0548::4::732	255	+	+	TYPE:DELETION
4	179800074	179800075	4	179804075	179804076	DEL0907::4::733	255	+	+	TYPE:DELETION
4	180729593	180729594	4	180730194	180730195	DEL1087::4::734	255	+	+	TYPE:DELETION
4	182678420	182678421	4	182688421	182688422	DEL2213::4::735	255	+	+	TYPE:DELETION
4	183621643	183621644	4	183627644	183627645	DEL1642::4::736	255	+	+	TYPE:DELETION
4	184108305	184108306	4	184109306	184109307	DEL2175::4::737	255	+	+	TYPE:DELETION
4	184361556	184361557	4	184366557	184366558	DEL1101::4::738	255	+	+	TYPE:DELETION
4	184907760	184907761	4	184908661	184908662	DEL1575::4::739	255	+	+	TYPE:DELETION
4	185850179	185850180	4	185852180	185852181	DEL0448::4::740	255	+	+	TYPE:DELETION
4	185887704	185887705	4	185888505	185888506	DEL1245::4::741	255	+	+	TYPE:DELETION
4	186169019	186169020	4	186169820	186169821	DEL1496::4::742	255	+	+	TYPE:DELETION
4	186745099	186745100	4	186745300	186745301	DEL2405::4::743	255	+	+	TYPE:DELETION
5	1176172	1176173	5	1176673	1176674	DEL1008::5::744	255	+	+	TYPE:DELETION
5	1559817	1559818	5	1560418	1560419	DEL1034::5::745	255	+	+	TYPE:DELETION
5	3891515	3891516	5	3892116	3892117	DEL1315::5::746	255	+	+	TYPE:DELETION
5	4424474	4424475	5	4424675	4424676	DEL0467::5::747	255	+	+	TYPE:DELETION
5	5356230	5356231	5	5356831	5356832	DEL1350::5::748	255	+	+	TYPE:DELETION
5	6544578	6544579	5	6552579	6552580	DEL2122::5::749	255	+	+	TYPE:DELETION
5	6662203	6662204	5	6667204	6667205	DEL0015::5::750	255	+	+	TYPE:DELETION
5	8115944	8115945	5	8116645	8116646	DEL0228::5::751	255	+	+	TYPE:DELETION
5	9352559	9352560	5	9358560	9358561	DEL2115::5::752	255	+	+	TYPE:DELETION
5	9383340	9383341	5	9392341	9392342	DEL1359::5::753	255	+	+	TYPE:DELETION
5	10094798	10094799	5	10095299	10095300	DEL1957::5::754	255	+	+	TYPE:DELETION
5	10493728	10493729	5	10494729	10494730	DEL2337::5::755	255	+	+	TYPE:DELETION
5	10944595	10944596	5	10953596	10953597	DEL0505::5::756	255	+	+	TYPE:DELETION
5	11089941	11089942	5	11093942	11093943	DEL2330::5::757	255	+	+	TYPE:DELETION
5	11552238	11552239	5	11552539	11552540	DEL2074::5::758	255	+	+	TYPE:DELETION
5	12744841	12744842	5	12745342	12745343	DEL0369::5::759	255	+	+	TYPE:DELETION
5	14685980	14685981	5	14689981	14689982	DEL0809::5::760	255	+	+	TYPE:DELETION
5	15120724	15120725	5	15123725	15123726	DEL1874::5::761	255	+	+	TYPE:DELETION
5	16182937	16182938	5	16190938	16190939	DEL0714::5::762	255	+	+	TYPE:DELETION
5	17907672	17907673	5	17911673	17911674	DEL2393::5::763	255	+	+	TYPE:DELETION
5	17958893	17958894	5	17959694	17959695	DEL2139::5::764	255	+	+	TYPE:DELETION
5	18270521	18270522	5	18271122	18271123	DEL0298::5::765	255	+	+	TYPE:DELETION
5	18653379	18653380	5	18654380	18654381	DEL0656::5::766	255	+	+	TYPE:DELETION
5	18841196	18841197	5	18841497	18841498	DEL0833::5::767	255	+	+	TYPE:DELETION
5	19944811	19944812	5	19945312	19945313	DEL0029::5::768	255	+	+	TYPE:DELETION
5	20672828	20672829	5	20676829	20676830	DEL1062::5::769	255	+	+	TYPE:DELETION
5	23758501	23758502	5	23764502	23764503	DEL1667::5::770	255	+	+	TYPE:DELETION
5	24616058	24616059	5	24619059	24619060	DEL0978::5::771	255	+	+	TYPE:DELETION
5	26609749	26609750	5	26610150	26610151	DEL0162::5::772	255	+	+	TYPE:DELETION
5	27287768	27287769	5	27288469	27288470	DEL1851::5::773	255	+	+	TYPE:DELETION
5	27516265	27516266	5	27516466	27516467	DEL1247::5::774	255	+	+	TYPE:DELETION
5	27836990	27836991	5	27837591	27837592	DEL1555::5::775	255	+	+	TYPE:DELETION
5	29915076	29915077	5	29924077	29924078	DEL1450::5::776	255	+	+	TYPE:DELETION
5	32693296	32693297	5	32699297	32699298	DEL0341::5::777	255	+	+	TYPE:DELETION
5	35880562	35880563	5	35883563	35883564	DEL1125::5::778	255	+	+	TYPE:DELETION
5	36054290	36054291	5	36060291	36060292	DEL1058::5::779	255	+	+	TYPE:DELETION
5	37088832	37088833	5	37093833	37093834	DEL0117::5::780	255	+	+	TYPE:DELETION
5	37531935	37531936	5	37533936	37533937	DEL0955::5::781	255	+	+	TYPE:DELETION
5	38497676	38497677	5	38498677	38498678	DEL0182::5::782	255	+	+	TYPE:DELETION
5	38644101	38644102	5	38644402	38644403	DEL0002::5::783	255	+	+	TYPE:DELETION
5	40565490	40565491	5	40569491	40569492	DEL2430::5::784	255	+	+	TYPE:DELETION
5	40574486	40574487	5	40574887	40574888	DEL2028::5::785	255	+	+	TYPE:DELETION
5	42143311	42143312	5	42153312	42153313	DEL0142::5::786	255	+	+	TYPE:DELETION
5	42341760	42341761	5	42345761	42345762	DEL2360::5::787	255	+	+	TYPE:DELETION
5	43195977	43195978	5	43196878	43196879	DEL2222::5::788	255	+	+	TYPE:DELETION
5	43603625	43603626	5	43604326	43604327	DEL0452::5::789	255	+	+	TYPE:DELETION
5	45296053	45296054	5	45296654	45296655	DEL1777::5::790	255	+	+	TYPE:DELETION
5	45315757	45315758	5	45316758	45316759	DEL1102::5::791	255	+	+	TYPE:DELETION
5	45541497	45541498	5	45541698	45541699	DEL2479::5::792	255	+	+	TYPE:DELETION
5	50572922	50572923	5	50580923	50580924	DEL1590::5::793	255	+	+	TYPE:DELETION
5	50745903	50745904	5	50747904	50747905	DEL2151::5::794	255	+	+	TYPE:DELETION
5	51140312	51140313	5	51142313	51142314	DEL0073::5::795	255	+	+	TYPE:DELETION
5	51848758	51848759	5	51854759	51854760	DEL1861::5::796	255	+	+	TYPE:DELETION
5	53033407	53033408	5	53041408	53041409	DEL1175::5::797	255	+	+	TYPE:DELETION
5	54101256	54101257	5	54108257	54108258	DEL1073::5::798	255	+	+	TYPE:DELETION
5	54507027	54507028	5	54513028	54513029	DEL1038::5::799	255	+	+	TYPE:DELETION
5	54531373	54531374	5	54537374	54537375	DEL0446::5::800	255	+	+	TYPE:DELETION
5	54872183	54872184	5	54880184	54880185	DEL0999::5::801	255	+	+	TYPE:DELETION
5	55103079	55103080	5	55105080	55105081	DEL2243::5::802	255	+	+	TYPE:DELETION
5	55564853	55564854	5	55565454	55565455	DEL0851::5::803	255	+	+	TYPE:DELETION
5	55729073	55729074	5	55736074	55736075	DEL0692::5::804	255	+	+	TYPE:DELETION
5	56345049	56345050	5	56345650	56345651	DEL1043::5::805	255	+	+	TYPE:DELETION
5	58289031	58289032	5	58292032	58292033	DEL1447::5::806	255	+	+	TYPE:DELETION
5	59423970	59423971	5	59424171	59424172	DEL2205::5::807	255	+	+	TYPE:DELETION
5	60604657	60604658	5	60605258	60605259	DEL0823::5::808	255	+	+	TYPE:DELETION
5	62819593	62819594	5	62819694	62819695	DEL0678::5::809	255	+	+	TYPE:DELETION
5	64879518	64879519	5	64880319	64880320	DEL0214::5::810	255	+	+	TYPE:DELETION
5	67215071	67215072	5	67219072	67219073	DEL1863::5::811	255	+	+	TYPE:DELETION
5	67483033	67483034	5	67488034	67488035	DEL2054::5::812	255	+	+	TYPE:DELETION
5	71950088	71950089	5	71953089	71953090	DEL0512::5::813	255	+	+	TYPE:DELETION
5	73145570	73145571	5	73152571	73152572	DEL2392::5::814	255	+	+	TYPE:DELETION
5	77761438	77761439	5	77761639	77761640	DEL1647::5::815	255	+	+	TYPE:DELETION
5	77794586	77794587	5	77799587	77799588	DEL2192::5::816	255	+	+	TYPE:DELETION
5	77921871	77921872	5	77927872	77927873	DEL2369::5::817	255	+	+	TYPE:DELETION
5	78937367	78937368	5	78940368	78940369	DEL0644::5::818	255	+	+	TYPE:DELETION
5	79237099	79237100	5	79238000	79238001	DEL2333::5::819	255	+	+	TYPE:DELETION
5	79929625	79929626	5	79934626	79934627	DEL0096::5::820	255	+	+	TYPE:DELETION
5	80286188	80286189	5	80287189	80287190	DEL1906::5::821	255	+	+	TYPE:DELETION
5	80319147	80319148	5	80320148	80320149	DEL0157::5::822	255	+	+	TYPE:DELETION
5	81455924	81455925	5	81456425	81456426	DEL0679::5::823	255	+	+	TYPE:DELETION
5	81837823	81837824	5	81840824	81840825	DEL0983::5::824	255	+	+	TYPE:DELETION
5	83289063	83289064	5	83289964	83289965	DEL1188::5::825	255	+	+	TYPE:DELETION
5	83731031	83731032	5	83731932	83731933	DEL0994::5::826	255	+	+	TYPE:DELETION
5	84679100	84679101	5	84689101	84689102	DEL2385::5::827	255	+	+	TYPE:DELETION
5	84735762	84735763	5	84736463	84736464	DEL0199::5::828	255	+	+	TYPE:DELETION
5	84892117	84892118	5	84892418	84892419	DEL2044::5::829	255	+	+	TYPE:DELETION
5	84985257	84985258	5	84995258	84995259	DEL0902::5::830	255	+	+	TYPE:DELETION
5	85342885	85342886	5	85343386	85343387	DEL0054::5::831	255	+	+	TYPE:DELETION
5	85522695	85522696	5	85525696	85525697	DEL0319::5::832	255	+	+	TYPE:DELETION
5	85663784	85663785	5	85671785	85671786	DEL0125::5::833	255	+	+	TYPE:DELETION
5	86868912	86868913	5	86876913	86876914	DEL0031::5::834	255	+	+	TYPE:DELETION
5	87622282	87622283	5	87626283	87626284	DEL2478::5::835	255	+	+	TYPE:DELETION
5	87921153	87921154	5	87921554	87921555	DEL2261::5::836	255	+	+	TYPE:DELETION
5	87978652	87978653	5	87978953	87978954	DEL2367::5::837	255	+	+	TYPE:DELETION
5	88712017	88712018	5	88713018	88713019	DEL1392::5::838	255	+	+	TYPE:DELETION
5	89237788	89237789	5	89238789	89238790	DEL0840::5::839	255	+	+	TYPE:DELETION
5	89373892	89373893	5	89374693	89374694	DEL1819::5::840	255	+	+	TYPE:DELETION
5	92990002	92990003	5	92990903	92990904	DEL0179::5::841	255	+	+	TYPE:DELETION
5	93128203	93128204	5	93137204	93137205	DEL1803::5::842	255	+	+	TYPE:DELETION
5	93299590	93299591	5	93304591	93304592	DEL0496::5::843	255	+	+	TYPE:DELETION
5	93941773	93941774	5	93942674	93942675	DEL0314::5::844	255	+	+	TYPE:DELETION
5	93991873	93991874	5	93992774	93992775	DEL0887::5::845	255	+	+	TYPE:DELETION
5	94656798	94656799	5	94659799	94659800	DEL0607::5::846	255	+	+	TYPE:DELETION
5	96662238	96662239	5	96667239	96667240	DEL0197::5::847	255	+	+	TYPE:DELETION
5	97214301	97214302	5	97219302	97219303	DEL0114::5::848	255	+	+	TYPE:DELETION
5	97550430	97550431	5	97558431	97558432	DEL0007::5::849	255	+	+	TYPE:DELETION
5	98607375	98607376	5	98613376	98613377	DEL1443::5::850	255	+	+	TYPE:DELETION
5	99967961	99967962	5	99976962	99976963	DEL1252::5::851	255	+	+	TYPE:DELETION
5	101144850	101144851	5	101149851	101149852	DEL2445::5::852	255	+	+	TYPE:DELETION
5	101653258	101653259	5	101660259	101660260	DEL0531::5::853	255	+	+	TYPE:DELETION
5	101833493	101833494	5	101834494	101834495	DEL0986::5::854	255	+	+	TYPE:DELETION
5	102899832	102899833	5	102900133	102900134	DEL0239::5::855	255	+	+	TYPE:DELETION
5	104295243	104295244	5	104295444	104295445	DEL1661::5::856	255	+	+	TYPE:DELETION
5	110115359	110115360	5	110115660	110115661	DEL0476::5::857	255	+	+	TYPE:DELETION
5	112001085	112001086	5	112001186	112001187	DEL0495::5::858	255	+	+	TYPE:DELETION
5	112167792	112167793	5	112172793	112172794	DEL2396::5::859	255	+	+	TYPE:DELETION
5	112687859	112687860	5	112688360	112688361	DEL0551::5::860	255	+	+	TYPE:DELETION
5	114879842	114879843	5	114880243	114880244	DEL0880::5::861	255	+	+	TYPE:DELETION
5	116058981	116058982	5	116059982	116059983	DEL0024::5::862	255	+	+	TYPE:DELETION
5	117251838	117251839	5	117252439	117252440	DEL0738::5::863	255	+	+	TYPE:DELETION
5	117875133	117875134	5	117875834	117875835	DEL1827::5::864	255	+	+	TYPE:DELETION
5	120658449	120658450	5	120659250	120659251	DEL1232::5::865	255	+	+	TYPE:DELETION
5	121415284	121415285	5	121420285	121420286	DEL0090::5::866	255	+	+	TYPE:DELETION
5	121786813	121786814	5	121787614	121787615	DEL1925::5::867	255	+	+	TYPE:DELETION
5	121954201	121954202	5	121954602	121954603	DEL1258::5::868	255	+	+	TYPE:DELETION
5	122085466	122085467	5	122085767	122085768	DEL0289::5::869	255	+	+	TYPE:DELETION
5	122098450	122098451	5	122100451	122100452	DEL1209::5::870	255	+	+	TYPE:DELETION
5	122948559	122948560	5	122955560	122955561	DEL2011::5::871	255	+	+	TYPE:DELETION
5	125510418	125510419	5	125510919	125510920	DEL0754::5::872	255	+	+	TYPE:DELETION
5	125750565	125750566	5	125751266	125751267	DEL2474::5::873	255	+	+	TYPE:DELETION
5	126625794	126625795	5	126635795	126635796	DEL1746::5::874	255	+	+	TYPE:DELETION
5	126772985	126772986	5	126773686	126773687	DEL0543::5::875	255	+	+	TYPE:DELETION
5	127031045	127031046	5	127032046	127032047	DEL1829::5::876	255	+	+	TYPE:DELETION
5	127427035	127427036	5	127435036	127435037	DEL1396::5::877	255	+	+	TYPE:DELETION
5	127650375	127650376	5	127651076	127651077	DEL0089::5::878	255	+	+	TYPE:DELETION
5	128771062	128771063	5	128778063	128778064	DEL1724::5::879	255	+	+	TYPE:DELETION
5	128907535	128907536	5	128917536	128917537	DEL0688::5::880	255	+	+	TYPE:DELETION
5	129928042	129928043	5	129928643	129928644	DEL1432::5::881	255	+	+	TYPE:DELETION
5	130654373	130654374	5	130657374	130657375	DEL0886::5::882	255	+	+	TYPE:DELETION
5	131807226	131807227	5	131813227	131813228	DEL0942::5::883	255	+	+	TYPE:DELETION
5	132417538	132417539	5	132422539	132422540	DEL0165::5::884	255	+	+	TYPE:DELETION
5	132973055	132973056	5	132975056	132975057	DEL1757::5::885	255	+	+	TYPE:DELETION
5	135239264	135239265	5	135248265	135248266	DEL0659::5::886	255	+	+	TYPE:DELETION
5	135797986	135797987	5	135798887	135798888	DEL0198::5::887	255	+	+	TYPE:DELETION
5	137837841	137837842	5	137838742	137838743	DEL0847::5::888	255	+	+	TYPE:DELETION
5	139090164	139090165	5	139097165	139097166	DEL2284::5::889	255	+	+	TYPE:DELETION
5	139507754	139507755	5	139508755	139508756	DEL2329::5::890	255	+	+	TYPE:DELETION
5	140313616	140313617	5	140314117	140314118	DEL1485::5::891	255	+	+	TYPE:DELETION
5	140462963	140462964	5	140466964	140466965	DEL0751::5::892	255	+	+	TYPE:DELETION
5	140801047	140801048	5	140801648	140801649	DEL0807::5::893	255	+	+	TYPE:DELETION
5	146873826	146873827	5	146874627	146874628	DEL1192::5::894	255	+	+	TYPE:DELETION
5	147773724	147773725	5	147781725	147781726	DEL1538::5::895	255	+	+	TYPE:DELETION
5	148855834	148855835	5	148856735	148856736	DEL1907::5::896	255	+	+	TYPE:DELETION
5	148902804	148902805	5	148906805	148906806	DEL1486::5::897	255	+	+	TYPE:DELETION
5	149191676	149191677	5	149192577	149192578	DEL1650::5::898	255	+	+	TYPE:DELETION
5	149321162	149321163	5	149322163	149322164	DEL1947::5::899	255	+	+	TYPE:DELETION
5	151051737	151051738	5	151059738	151059739	DEL1126::5::900	255	+	+	TYPE:DELETION
5	152770735	152770736	5	152778736	152778737	DEL1993::5::901	255	+	+	TYPE:DELETION
5	152829558	152829559	5	152831559	152831560	DEL2237::5::902	255	+	+	TYPE:DELETION
5	153954371	153954372	5	153960372	153960373	DEL0034::5::903	255	+	+	TYPE:DELETION
5	154651466	154651467	5	154653467	154653468	DEL0567::5::904	255	+	+	TYPE:DELETION
5	155257444	155257445	5	155258245	155258246	DEL1825::5::905	255	+	+	TYPE:DELETION
5	156032753	156032754	5	156032954	156032955	DEL0748::5::906	255	+	+	TYPE:DELETION
5	158306106	158306107	5	158306707	158306708	DEL2200::5::907	255	+	+	TYPE:DELETION
5	158580515	158580516	5	158581216	158581217	DEL0834::5::908	255	+	+	TYPE:DELETION
5	160191854	160191855	5	160192555	160192556	DEL0409::5::909	255	+	+	TYPE:DELETION
5	161089220	161089221	5	161090121	161090122	DEL1260::5::910	255	+	+	TYPE:DELETION
5	161120346	161120347	5	161120647	161120648	DEL2494::5::911	255	+	+	TYPE:DELETION
5	162409000	162409001	5	162413001	162413002	DEL2482::5::912	255	+	+	TYPE:DELETION
5	163647249	163647250	5	163648250	163648251	DEL0257::5::913	255	+	+	TYPE:DELETION
5	163649035	163649036	5	163649436	163649437	DEL0766::5::914	255	+	+	TYPE:DELETION
5	163969664	163969665	5	163969865	163969866	DEL0535::5::915	255	+	+	TYPE:DELETION
5	164508950	164508951	5	164509251	164509252	DEL0923::5::916	255	+	+	TYPE:DELETION
5	165727292	165727293	5	165736293	165736294	DEL1774::5::917	255	+	+	TYPE:DELETION
5	166684018	166684019	5	166692019	166692020	DEL1200::5::918	255	+	+	TYPE:DELETION
5	168862962	168862963	5	168865963	168865964	DEL1951::5::919	255	+	+	TYPE:DELETION
5	170246042	170246043	5	170248043	170248044	DEL1400::5::920	255	+	+	TYPE:DELETION
5	170507200	170507201	5	170508201	170508202	DEL1595::5::921	255	+	+	TYPE:DELETION
5	170746279	170746280	5	170749280	170749281	DEL1797::5::922	255	+	+	TYPE:DELETION
5	171119538	171119539	5	171120539	171120540	DEL1129::5::923	255	+	+	TYPE:DELETION
5	172480239	172480240	5	172480640	172480641	DEL2014::5::924	255	+	+	TYPE:DELETION
5	172646696	172646697	5	172646797	172646798	DEL0518::5::925	255	+	+	TYPE:DELETION
5	173015220	173015221	5	173016221	173016222	DEL0929::5::926	255	+	+	TYPE:DELETION
5	174119899	174119900	5	174120900	174120901	DEL1940::5::927	255	+	+	TYPE:DELETION
5	174422916	174422917	5	174423317	174423318	DEL1818::5::928	255	+	+	TYPE:DELETION
5	175178328	175178329	5	175178729	175178730	DEL1009::5::929	255	+	+	TYPE:DELETION
5	176549689	176549690	5	176552690	176552691	DEL0245::5::930	255	+	+	TYPE:DELETION
5	176833474	176833475	5	176833675	176833676	DEL1426::5::931	255	+	+	TYPE:DELETION
5	177621253	177621254	5	177621654	177621655	DEL0941::5::932	255	+	+	TYPE:DELETION
5	180454009	180454010	5	180457010	180457011	DEL0900::5::933	255	+	+	TYPE:DELETION
6	574616	574617	6	574717	574718	DEL1676::6::934	255	+	+	TYPE:DELETION
6	624815	624816	6	633816	633817	DEL1057::6::935	255	+	+	TYPE:DELETION
6	1490137	1490138	6	1496138	1496139	DEL0993::6::936	255	+	+	TYPE:DELETION
6	1718056	1718057	6	1718257	1718258	DEL1894::6::937	255	+	+	TYPE:DELETION
6	2312880	2312881	6	2314881	2314882	DEL2444::6::938	255	+	+	TYPE:DELETION
6	3573966	3573967	6	3574967	3574968	DEL0324::6::939	255	+	+	TYPE:DELETION
6	8892717	8892718	6	8893618	8893619	DEL1557::6::940	255	+	+	TYPE:DELETION
6	11096954	11096955	6	11104955	11104956	DEL2031::6::941	255	+	+	TYPE:DELETION
6	12811140	12811141	6	12812041	12812042	DEL2219::6::942	255	+	+	TYPE:DELETION
6	13390900	13390901	6	13392901	13392902	DEL1872::6::943	255	+	+	TYPE:DELETION
6	13921323	13921324	6	13924324	13924325	DEL2461::6::944	255	+	+	TYPE:DELETION
6	14863434	14863435	6	14873435	14873436	DEL1623::6::945	255	+	+	TYPE:DELETION
6	15231091	15231092	6	15231492	15231493	DEL1527::6::946	255	+	+	TYPE:DELETION
6	15313072	15313073	6	15313973	15313974	DEL0347::6::947	255	+	+	TYPE:DELETION
6	15967133	15967134	6	15967234	15967235	DEL0802::6::948	255	+	+	TYPE:DELETION
6	16186838	16186839	6	16187839	16187840	DEL0713::6::949	255	+	+	TYPE:DELETION
6	17018123	17018124	6	17022124	17022125	DEL2082::6::950	255	+	+	TYPE:DELETION
6	17119895	17119896	6	17120796	17120797	DEL1050::6::951	255	+	+	TYPE:DELETION
6	20073694	20073695	6	20082695	20082696	DEL1131::6::952	255	+	+	TYPE:DELETION
6	20184211	20184212	6	20185112	20185113	DEL2135::6::953	255	+	+	TYPE:DELETION
6	20225822	20225823	6	20226623	20226624	DEL2278::6::954	255	+	+	TYPE:DELETION
6	23512867	23512868	6	23516868	23516869	DEL1533::6::955	255	+	+	TYPE:DELETION
6	24706346	24706347	6	24710347	24710348	DEL0221::6::956	255	+	+	TYPE:DELETION
6	26098045	26098046	6	26098346	26098347	DEL2056::6::957	255	+	+	TYPE:DELETION
6	26617669	26617670	6	26618370	26618371	DEL0509::6::958	255	+	+	TYPE:DELETION
6	27361096	27361097	6	27361597	27361598	DEL1317::6::959	255	+	+	TYPE:DELETION
6	27561689	27561690	6	27561890	27561891	DEL2104::6::960	255	+	+	TYPE:DELETION
6	28351994	28351995	6	28354995	28354996	DEL1583::6::961	255	+	+	TYPE:DELETION
6	29246359	29246360	6	29247260	29247261	DEL1025::6::962	255	+	+	TYPE:DELETION
6	29431516	29431517	6	29432517	29432518	DEL2020::6::963	255	+	+	TYPE:DELETION
6	31523996	31523997	6	31531997	31531998	DEL0177::6::964	255	+	+	TYPE:DELETION
6	31805779	31805780	6	31814780	31814781	DEL1149::6::965	255	+	+	TYPE:DELETION
6	32088723	32088724	6	32091724	32091725	DEL1378::6::966	255	+	+	TYPE:DELETION
6	36477152	36477153	6	36478153	36478154	DEL1602::6::967	255	+	+	TYPE:DELETION
6	37820090	37820091	6	37821091	37821092	DEL1658::6::968	255	+	+	TYPE:DELETION
6	38072288	38072289	6	38073289	38073290	DEL1048::6::969	255	+	+	TYPE:DELETION
6	39400335	39400336	6	39405336	39405337	DEL1715::6::970	255	+	+	TYPE:DELETION
6	40953780	40953781	6	40959781	40959782	DEL1750::6::971	255	+	+	TYPE:DELETION
6	41096477	41096478	6	41097378	41097379	DEL0348::6::972	255	+	+	TYPE:DELETION
6	43283920	43283921	6	43284021	43284022	DEL1982::6::973	255	+	+	TYPE:DELETION
6	44459886	44459887	6	44460887	44460888	DEL0575::6::974	255	+	+	TYPE:DELETION
6	44472754	44472755	6	44477755	44477756	DEL0011::6::975	255	+	+	TYPE:DELETION
6	46694041	46694042	6	46704042	46704043	DEL1500::6::976	255	+	+	TYPE:DELETION
6	49647898	49647899	6	49653899	49653900	DEL2187::6::977	255	+	+	TYPE:DELETION
6	50070561	50070562	6	50071062	50071063	DEL2132::6::978	255	+	+	TYPE:DELETION
6	51010899	51010900	6	51020900	51020901	DEL1959::6::979	255	+	+	TYPE:DELETION
6	51128317	51128318	6	51135318	51135319	DEL2351::6::980	255	+	+	TYPE:DELETION
6	51296873	51296874	6	51297874	51297875	DEL0836::6::981	255	+	+	TYPE:DELETION
6	52292661	52292662	6	52292962	52292963	DEL0241::6::982	255	+	+	TYPE:DELETION
6	54740026	54740027	6	54741027	54741028	DEL1953::6::983	255	+	+	TYPE:DELETION
6	58533560	58533561	6	58535561	58535562	DEL1477::6::984	255	+	+	TYPE:DELETION
6	62853067	62853068	6	62860068	62860069	DEL0301::6::985	255	+	+	TYPE:DELETION
6	63575422	63575423	6	63584423	63584424	DEL0662::6::986	255	+	+	TYPE:DELETION
6	64879118	64879119	6	64888119	64888120	DEL1136::6::987	255	+	+	TYPE:DELETION
6	65132474	65132475	6	65133375	65133376	DEL2357::6::988	255	+	+	TYPE:DELETION
6	65938852	65938853	6	65948853	65948854	DEL1664::6::989	255	+	+	TYPE:DELETION
6	67330094	67330095	6	67330495	67330496	DEL1220::6::990	255	+	+	TYPE:DELETION
6	68916443	68916444	6	68917044	68917045	DEL1858::6::991	255	+	+	TYPE:DELETION
6	69009086	69009087	6	69009987	69009988	DEL1157::6::992	255	+	+	TYPE:DELETION
6	71422811	71422812	6	71427812	71427813	DEL0218::6::993	255	+	+	TYPE:DELETION
6	71753112	71753113	6	71761113	71761114	DEL1610::6::994	255	+	+	TYPE:DELETION
6	75314527	75314528	6	75314728	75314729	DEL0959::6::995	255	+	+	TYPE:DELETION
6	77904013	77904014	6	77905014	77905015	DEL0126::6::996	255	+	+	TYPE:DELETION
6	78831185	78831186	6	78832186	78832187	DEL1522::6::997	255	+	+	TYPE:DELETION
6	79941470	79941471	6	79942171	79942172	DEL1093::6::998	255	+	+	TYPE:DELETION
6	79981808	79981809	6	79990809	79990810	DEL2092::6::999	255	+	+	TYPE:DELETION
6	80158196	80158197	6	80158997	80158998	DEL1938::6::1000	255	+	+	TYPE:DELETION
6	80907116	80907117	6	80911117	80911118	DEL1380::6::1001	255	+	+	TYPE:DELETION
6	82090978	82090979	6	82093979	82093980	DEL0524::6::1002	255	+	+	TYPE:DELETION
6	83457754	83457755	6	83458355	83458356	DEL1304::6::1003	255	+	+	TYPE:DELETION
6	83632461	83632462	6	83632562	83632563	DEL1148::6::1004	255	+	+	TYPE:DELETION
6	83865477	83865478	6	83875478	83875479	DEL0426::6::1005	255	+	+	TYPE:DELETION
6	84080274	84080275	6	84086275	84086276	DEL2451::6::1006	255	+	+	TYPE:DELETION
6	86986918	86986919	6	86987219	86987220	DEL0525::6::1007	255	+	+	TYPE:DELETION
6	89466079	89466080	6	89466580	89466581	DEL2247::6::1008	255	+	+	TYPE:DELETION
6	89477565	89477566	6	89485566	89485567	DEL0576::6::1009	255	+	+	TYPE:DELETION
6	90134910	90134911	6	90135911	90135912	DEL0456::6::1010	255	+	+	TYPE:DELETION
6	90363054	90363055	6	90363555	90363556	DEL1631::6::1011	255	+	+	TYPE:DELETION
6	91173782	91173783	6	91174683	91174684	DEL1835::6::1012	255	+	+	TYPE:DELETION
6	92245572	92245573	6	92251573	92251574	DEL1208::6::1013	255	+	+	TYPE:DELETION
6	93406115	93406116	6	93406416	93406417	DEL2424::6::1014	255	+	+	TYPE:DELETION
6	95583710	95583711	6	95587711	95587712	DEL1458::6::1015	255	+	+	TYPE:DELETION
6	95866965	95866966	6	95876966	95876967	DEL0914::6::1016	255	+	+	TYPE:DELETION
6	96128000	96128001	6	96128301	96128302	DEL1418::6::1017	255	+	+	TYPE:DELETION
6	96252367	96252368	6	96255368	96255369	DEL2244::6::1018	255	+	+	TYPE:DELETION
6	96306201	96306202	6	96311202	96311203	DEL0419::6::1019	255	+	+	TYPE:DELETION
6	97507577	97507578	6	97508278	97508279	DEL2326::6::1020	255	+	+	TYPE:DELETION
6	97511612	97511613	6	97512113	97512114	DEL2195::6::1021	255	+	+	TYPE:DELETION
6	99156455	99156456	6	99156756	99156757	DEL2345::6::1022	255	+	+	TYPE:DELETION
6	100324432	100324433	6	100324533	100324534	DEL0201::6::1023	255	+	+	TYPE:DELETION
6	103049490	103049491	6	103049591	103049592	DEL0773::6::1024	255	+	+	TYPE:DELETION
6	104134438	104134439	6	104136439	104136440	DEL1834::6::1025	255	+	+	TYPE:DELETION
6	105990677	105990678	6	105991678	105991679	DEL1966::6::1026	255	+	+	TYPE:DELETION
6	108743150	108743151	6	108745151	108745152	DEL2021::6::1027	255	+	+	TYPE:DELETION
6	108805843	108805844	6	108815844	108815845	DEL0552::6::1028	255	+	+	TYPE:DELETION
6	109742162	109742163	6	109742863	109742864	DEL0039::6::1029	255	+	+	TYPE:DELETION
6	110229546	110229547	6	110230547	110230548	DEL1436::6::1030	255	+	+	TYPE:DELETION
6	110390355	110390356	6	110390456	110390457	DEL2354::6::1031	255	+	+	TYPE:DELETION
6	112016362	112016363	6	112024363	112024364	DEL2485::6::1032	255	+	+	TYPE:DELETION
6	112126610	112126611	6	112127511	112127512	DEL0178::6::1033	255	+	+	TYPE:DELETION
6	112204955	112204956	6	112212956	112212957	DEL0398::6::1034	255	+	+	TYPE:DELETION
6	113043344	113043345	6	113043545	113043546	DEL1837::6::1035	255	+	+	TYPE:DELETION
6	114175650	114175651	6	114184651	114184652	DEL1525::6::1036	255	+	+	TYPE:DELETION
6	115183895	115183896	6	115184596	115184597	DEL2403::6::1037	255	+	+	TYPE:DELETION
6	116555214	116555215	6	116555615	116555616	DEL0503::6::1038	255	+	+	TYPE:DELETION
6	117986578	117986579	6	117990579	117990580	DEL1035::6::1039	255	+	+	TYPE:DELETION
6	123952925	123952926	6	123962926	123962927	DEL1548::6::1040	255	+	+	TYPE:DELETION
6	123981245	123981246	6	123988246	123988247	DEL1567::6::1041	255	+	+	TYPE:DELETION
6	124682006	124682007	6	124684007	124684008	DEL0553::6::1042	255	+	+	TYPE:DELETION
6	127131263	127131264	6	127139264	127139265	DEL1799::6::1043	255	+	+	TYPE:DELETION
6	128315716	128315717	6	128316117	128316118	DEL0693::6::1044	255	+	+	TYPE:DELETION
6	131377027	131377028	6	131381028	131381029	DEL1080::6::1045	255	+	+	TYPE:DELETION
6	132234647	132234648	6	132237648	132237649	DEL2264::6::1046	255	+	+	TYPE:DELETION
6	135295401	135295402	6	135296302	135296303	DEL1998::6::1047	255	+	+	TYPE:DELETION
6	135608549	135608550	6	135616550	135616551	DEL1813::6::1048	255	+	+	TYPE:DELETION
6	135912747	135912748	6	135913748	135913749	DEL0360::6::1049	255	+	+	TYPE:DELETION
6	135985159	135985160	6	135995160	135995161	DEL1544::6::1050	255	+	+	TYPE:DELETION
6	139516473	139516474	6	139517474	139517475	DEL0734::6::1051	255	+	+	TYPE:DELETION
6	141007580	141007581	6	141008181	141008182	DEL0164::6::1052	255	+	+	TYPE:DELETION
6	142183483	142183484	6	142193484	142193485	DEL1440::6::1053	255	+	+	TYPE:DELETION
6	142647339	142647340	6	142653340	142653341	DEL2005::6::1054	255	+	+	TYPE:DELETION
6	143212091	143212092	6	143213092	143213093	DEL1597::6::1055	255	+	+	TYPE:DELETION
6	146281613	146281614	6	146282014	146282015	DEL0584::6::1056	255	+	+	TYPE:DELETION
6	146603042	146603043	6	146604043	146604044	DEL0991::6::1057	255	+	+	TYPE:DELETION
6	148910311	148910312	6	148910812	148910813	DEL0352::6::1058	255	+	+	TYPE:DELETION
6	149223337	149223338	6	149225338	149225339	DEL0671::6::1059	255	+	+	TYPE:DELETION
6	149990950	149990951	6	149996951	149996952	DEL0243::6::1060	255	+	+	TYPE:DELETION
6	150282847	150282848	6	150290848	150290849	DEL1410::6::1061	255	+	+	TYPE:DELETION
6	150638587	150638588	6	150641588	150641589	DEL1105::6::1062	255	+	+	TYPE:DELETION
6	154892168	154892169	6	154896169	154896170	DEL0175::6::1063	255	+	+	TYPE:DELETION
6	154964077	154964078	6	154969078	154969079	DEL1824::6::1064	255	+	+	TYPE:DELETION
6	155578369	155578370	6	155578670	155578671	DEL1384::6::1065	255	+	+	TYPE:DELETION
6	157281875	157281876	6	157287876	157287877	DEL1120::6::1066	255	+	+	TYPE:DELETION
6	157382404	157382405	6	157388405	157388406	DEL1880::6::1067	255	+	+	TYPE:DELETION
6	159699903	159699904	6	159700104	159700105	DEL1268::6::1068	255	+	+	TYPE:DELETION
6	160160913	160160914	6	160164914	160164915	DEL1684::6::1069	255	+	+	TYPE:DELETION
6	160449322	160449323	6	160449923	160449924	DEL2154::6::1070	255	+	+	TYPE:DELETION
6	161192816	161192817	6	161196817	161196818	DEL2086::6::1071	255	+	+	TYPE:DELETION
6	161804927	161804928	6	161805128	161805129	DEL0937::6::1072	255	+	+	TYPE:DELETION
6	163088059	163088060	6	163093060	163093061	DEL0438::6::1073	255	+	+	TYPE:DELETION
6	163780251	163780252	6	163785252	163785253	DEL1414::6::1074	255	+	+	TYPE:DELETION
6	163941738	163941739	6	163942639	163942640	DEL0468::6::1075	255	+	+	TYPE:DELETION
6	164092003	164092004	6	164097004	164097005	DEL1376::6::1076	255	+	+	TYPE:DELETION
6	164854998	164854999	6	164864999	164865000	DEL1198::6::1077	255	+	+	TYPE:DELETION
6	165752690	165752691	6	165753191	165753192	DEL2452::6::1078	255	+	+	TYPE:DELETION
6	166094239	166094240	6	166097240	166097241	DEL2341::6::1079	255	+	+	TYPE:DELETION
6	168465916	168465917	6	168466917	168466918	DEL0441::6::1080	255	+	+	TYPE:DELETION
6	168569503	168569504	6	168573504	168573505	DEL0664::6::1081	255	+	+	TYPE:DELETION
6	170041981	170041982	6	170047982	170047983	DEL1085::6::1082	255	+	+	TYPE:DELETION
6	170629066	170629067	6	170638067	170638068	DEL1174::6::1083	255	+	+	TYPE:DELETION
7	1403766	1403767	7	1404767	1404768	DEL0285::7::1084	255	+	+	TYPE:DELETION
7	3116777	3116778	7	3117678	3117679	DEL1504::7::1085	255	+	+	TYPE:DELETION
7	3627416	3627417	7	3627617	3627618	DEL1536::7::1086	255	+	+	TYPE:DELETION
7	3995751	3995752	7	4000752	4000753	DEL0173::7::1087	255	+	+	TYPE:DELETION
7	5729756	5729757	7	5730657	5730658	DEL1327::7::1088	255	+	+	TYPE:DELETION
7	7146571	7146572	7	7146872	7146873	DEL2304::7::1089	255	+	+	TYPE:DELETION
7	7217031	7217032	7	7217832	7217833	DEL1013::7::1090	255	+	+	TYPE:DELETION
7	8334842	8334843	7	8344843	8344844	DEL0385::7::1091	255	+	+	TYPE:DELETION
7	10111161	10111162	7	10112162	10112163	DEL2428::7::1092	255	+	+	TYPE:DELETION
7	11749137	11749138	7	11757138	11757139	DEL1795::7::1093	255	+	+	TYPE:DELETION
7	11866519	11866520	7	11869520	11869521	DEL0140::7::1094	255	+	+	TYPE:DELETION
7	11950542	11950543	7	11950743	11950744	DEL2167::7::1095	255	+	+	TYPE:DELETION
7	13475322	13475323	7	13475423	13475424	DEL2459::7::1096	255	+	+	TYPE:DELETION
7	13646660	13646661	7	13646761	13646762	DEL1465::7::1097	255	+	+	TYPE:DELETION
7	13702624	13702625	7	13703625	13703626	DEL0785::7::1098	255	+	+	TYPE:DELETION
7	13911964	13911965	7	13920965	13920966	DEL0616::7::1099	255	+	+	TYPE:DELETION
7	14200277	14200278	7	14201278	14201279	DEL1254::7::1100	255	+	+	TYPE:DELETION
7	18713671	18713672	7	18717672	18717673	DEL1387::7::1101	255	+	+	TYPE:DELETION
7	20436902	20436903	7	20438903	20438904	DEL0677::7::1102	255	+	+	TYPE:DELETION
7	22934798	22934799	7	22935699	22935700	DEL1330::7::1103	255	+	+	TYPE:DELETION
7	24769412	24769413	7	24770413	24770414	DEL1655::7::1104	255	+	+	TYPE:DELETION
7	24882413	24882414	7	24882714	24882715	DEL2153::7::1105	255	+	+	TYPE:DELETION
7	26198789	26198790	7	26208790	26208791	DEL0273::7::1106	255	+	+	TYPE:DELETION
7	29680694	29680695	7	29681295	29681296	DEL1135::7::1107	255	+	+	TYPE:DELETION
7	32148166	32148167	7	32151167	32151168	DEL1492::7::1108	255	+	+	TYPE:DELETION
7	32192103	32192104	7	32192604	32192605	DEL2076::7::1109	255	+	+	TYPE:DELETION
7	32531084	32531085	7	32531885	32531886	DEL1439::7::1110	255	+	+	TYPE:DELETION
7	32694982	32694983	7	32703983	32703984	DEL1237::7::1111	255	+	+	TYPE:DELETION
7	33847526	33847527	7	33848027	33848028	DEL0150::7::1112	255	+	+	TYPE:DELETION
7	34905296	34905297	7	34905997	34905998	DEL1348::7::1113	255	+	+	TYPE:DELETION
7	35023092	35023093	7	35024093	35024094	DEL1266::7::1114	255	+	+	TYPE:DELETION
7	36644044	36644045	7	36644345	36644346	DEL0820::7::1115	255	+	+	TYPE:DELETION
7	36955283	36955284	7	36957284	36957285	DEL1370::7::1116	255	+	+	TYPE:DELETION
7	37130091	37130092	7	37130892	37130893	DEL1847::7::1117	255	+	+	TYPE:DELETION
7	38782332	38782333	7	38782733	38782734	DEL0647::7::1118	255	+	+	TYPE:DELETION
7	38903074	38903075	7	38909075	38909076	DEL0224::7::1119	255	+	+	TYPE:DELETION
7	39787983	39787984	7	39788684	39788685	DEL0564::7::1120	255	+	+	TYPE:DELETION
7	40220277	40220278	7	40220478	40220479	DEL0589::7::1121	255	+	+	TYPE:DELETION
7	40361669	40361670	7	40362270	40362271	DEL2196::7::1122	255	+	+	TYPE:DELETION
7	40828357	40828358	7	40829358	40829359	DEL1307::7::1123	255	+	+	TYPE:DELETION
7	41438877	41438878	7	41439578	41439579	DEL0787::7::1124	255	+	+	TYPE:DELETION
7	42056287	42056288	7	42056488	42056489	DEL1213::7::1125	255	+	+	TYPE:DELETION
7	43034318	43034319	7	43042319	43042320	DEL1020::7::1126	255	+	+	TYPE:DELETION
7	43664722	43664723	7	43666723	43666724	DEL0829::7::1127	255	+	+	TYPE:DELETION
7	44906033	44906034	7	44916034	44916035	DEL0811::7::1128	255	+	+	TYPE:DELETION
7	46178876	46178877	7	46179477	46179478	DEL1955::7::1129	255	+	+	TYPE:DELETION
7	46760411	46760412	7	46760512	46760513	DEL2438::7::1130	255	+	+	TYPE:DELETION
7	48915999	48916000	7	48924000	48924001	DEL1441::7::1131	255	+	+	TYPE:DELETION
7	52601350	52601351	7	52610351	52610352	DEL1701::7::1132	255	+	+	TYPE:DELETION
7	55140508	55140509	7	55141409	55141410	DEL0420::7::1133	255	+	+	TYPE:DELETION
7	56160813	56160814	7	56163814	56163815	DEL0516::7::1134	255	+	+	TYPE:DELETION
7	56277739	56277740	7	56281740	56281741	DEL1242::7::1135	255	+	+	TYPE:DELETION
7	56936992	56936993	7	56938993	56938994	DEL2368::7::1136	255	+	+	TYPE:DELETION
7	57390773	57390774	7	57396774	57396775	DEL1703::7::1137	255	+	+	TYPE:DELETION
7	61277603	61277604	7	61285604	61285605	DEL1420::7::1138	255	+	+	TYPE:DELETION
7	61450419	61450420	7	61459420	61459421	DEL1585::7::1139	255	+	+	TYPE:DELETION
7	62607969	62607970	7	62612970	62612971	DEL2062::7::1140	255	+	+	TYPE:DELETION
7	63532487	63532488	7	63539488	63539489	DEL1333::7::1141	255	+	+	TYPE:DELETION
7	65395753	65395754	7	65398754	65398755	DEL2434::7::1142	255	+	+	TYPE:DELETION
7	66863222	66863223	7	66873223	66873224	DEL0244::7::1143	255	+	+	TYPE:DELETION
7	67465475	67465476	7	67466476	67466477	DEL0423::7::1144	255	+	+	TYPE:DELETION
7	69521370	69521371	7	69522171	69522172	DEL1045::7::1145	255	+	+	TYPE:DELETION
7	70780881	70780882	7	70790882	70790883	DEL0104::7::1146	255	+	+	TYPE:DELETION
7	71155277	71155278	7	71161278	71161279	DEL0608::7::1147	255	+	+	TYPE:DELETION
7	72360612	72360613	7	72361313	72361314	DEL2098::7::1148	255	+	+	TYPE:DELETION
7	73274871	73274872	7	73275372	73275373	DEL1762::7::1149	255	+	+	TYPE:DELETION
7	74499148	74499149	7	74506149	74506150	DEL0226::7::1150	255	+	+	TYPE:DELETION
7	74645117	74645118	7	74654118	74654119	DEL1726::7::1151	255	+	+	TYPE:DELETION
7	75744160	75744161	7	75744661	75744662	DEL1551::7::1152	255	+	+	TYPE:DELETION
7	77068879	77068880	7	77069880	77069881	DEL0016::7::1153	255	+	+	TYPE:DELETION
7	77557273	77557274	7	77557674	77557675	DEL1360::7::1154	255	+	+	TYPE:DELETION
7	77598416	77598417	7	77605417	77605418	DEL2217::7::1155	255	+	+	TYPE:DELETION
7	79294030	79294031	7	79294831	79294832	DEL0705::7::1156	255	+	+	TYPE:DELETION
7	80462003	80462004	7	80462804	80462805	DEL0928::7::1157	255	+	+	TYPE:DELETION
7	85243046	85243047	7	85243247	85243248	DEL0147::7::1158	255	+	+	TYPE:DELETION
7	85811463	85811464	7	85815464	85815465	DEL0363::7::1159	255	+	+	TYPE:DELETION
7	86936925	86936926	7	86937426	86937427	DEL1494::7::1160	255	+	+	TYPE:DELETION
7	89863412	89863413	7	89872413	89872414	DEL0831::7::1161	255	+	+	TYPE:DELETION
7	90170636	90170637	7	90171637	90171638	DEL2186::7::1162	255	+	+	TYPE:DELETION
7	92142359	92142360	7	92143160	92143161	DEL0334::7::1163	255	+	+	TYPE:DELETION
7	94747604	94747605	7	94753605	94753606	DEL1741::7::1164	255	+	+	TYPE:DELETION
7	97361473	97361474	7	97365474	97365475	DEL1816::7::1165	255	+	+	TYPE:DELETION
7	97396456	97396457	7	97403457	97403458	DEL0595::7::1166	255	+	+	TYPE:DELETION
7	97803075	97803076	7	97807076	97807077	DEL0600::7::1167	255	+	+	TYPE:DELETION
7	98346372	98346373	7	98353373	98353374	DEL0560::7::1168	255	+	+	TYPE:DELETION
7	98968846	98968847	7	98972847	98972848	DEL0484::7::1169	255	+	+	TYPE:DELETION
7	98996514	98996515	7	98997015	98997016	DEL1889::7::1170	255	+	+	TYPE:DELETION
7	99258621	99258622	7	99258722	99258723	DEL1838::7::1171	255	+	+	TYPE:DELETION
7	99545540	99545541	7	99549541	99549542	DEL1599::7::1172	255	+	+	TYPE:DELETION
7	100682639	100682640	7	100683540	100683541	DEL0777::7::1173	255	+	+	TYPE:DELETION
7	101766792	101766793	7	101768793	101768794	DEL0186::7::1174	255	+	+	TYPE:DELETION
7	104542576	104542577	7	104549577	104549578	DEL2037::7::1175	255	+	+	TYPE:DELETION
7	104712987	104712988	7	104713988	104713989	DEL1913::7::1176	255	+	+	TYPE:DELETION
7	105157334	105157335	7	105157835	105157836	DEL0418::7::1177	255	+	+	TYPE:DELETION
7	105483383	105483384	7	105492384	105492385	DEL2241::7::1178	255	+	+	TYPE:DELETION
7	105593517	105593518	7	105593918	105593919	DEL0215::7::1179	255	+	+	TYPE:DELETION
7	106021758	106021759	7	106029759	106029760	DEL0255::7::1180	255	+	+	TYPE:DELETION
7	106143885	106143886	7	106148886	106148887	DEL1675::7::1181	255	+	+	TYPE:DELETION
7	106861992	106861993	7	106866993	106866994	DEL0737::7::1182	255	+	+	TYPE:DELETION
7	107977931	107977932	7	107987932	107987933	DEL2201::7::1183	255	+	+	TYPE:DELETION
7	108680511	108680512	7	108689512	108689513	DEL1468::7::1184	255	+	+	TYPE:DELETION
7	108916624	108916625	7	108924625	108924626	DEL0026::7::1185	255	+	+	TYPE:DELETION
7	109413889	109413890	7	109414690	109414691	DEL1023::7::1186	255	+	+	TYPE:DELETION
7	110087797	110087798	7	110091798	110091799	DEL1709::7::1187	255	+	+	TYPE:DELETION
7	111310754	111310755	7	111318755	111318756	DEL2375::7::1188	255	+	+	TYPE:DELETION
7	112138423	112138424	7	112139424	112139425	DEL0633::7::1189	255	+	+	TYPE:DELETION
7	112573164	112573165	7	112582165	112582166	DEL1640::7::1190	255	+	+	TYPE:DELETION
7	113545875	113545876	7	113551876	113551877	DEL0637::7::1191	255	+	+	TYPE:DELETION
7	114927258	114927259	7	114927959	114927960	DEL0617::7::1192	255	+	+	TYPE:DELETION
7	115128090	115128091	7	115133091	115133092	DEL0520::7::1193	255	+	+	TYPE:DELETION
7	116318543	116318544	7	116328544	116328545	DEL1580::7::1194	255	+	+	TYPE:DELETION
7	116896575	116896576	7	116897576	116897577	DEL1409::7::1195	255	+	+	TYPE:DELETION
7	116950302	116950303	7	116950603	116950604	DEL1801::7::1196	255	+	+	TYPE:DELETION
7	118863646	118863647	7	118866647	118866648	DEL0167::7::1197	255	+	+	TYPE:DELETION
7	120249042	120249043	7	120253043	120253044	DEL1291::7::1198	255	+	+	TYPE:DELETION
7	120418219	120418220	7	120418420	120418421	DEL0894::7::1199	255	+	+	TYPE:DELETION
7	120520080	120520081	7	120527081	120527082	DEL0183::7::1200	255	+	+	TYPE:DELETION
7	121524516	121524517	7	121524717	121524718	DEL1540::7::1201	255	+	+	TYPE:DELETION
7	122017389	122017390	7	122024390	122024391	DEL0445::7::1202	255	+	+	TYPE:DELETION
7	122299048	122299049	7	122308049	122308050	DEL1644::7::1203	255	+	+	TYPE:DELETION
7	122444802	122444803	7	122450803	122450804	DEL0281::7::1204	255	+	+	TYPE:DELETION
7	123298770	123298771	7	123301771	123301772	DEL1375::7::1205	255	+	+	TYPE:DELETION
7	123410585	123410586	7	123412586	123412587	DEL2263::7::1206	255	+	+	TYPE:DELETION
7	123587668	123587669	7	123591669	123591670	DEL1972::7::1207	255	+	+	TYPE:DELETION
7	124314059	124314060	7	124317060	124317061	DEL2171::7::1208	255	+	+	TYPE:DELETION
7	125693644	125693645	7	125700645	125700646	DEL0069::7::1209	255	+	+	TYPE:DELETION
7	127822997	127822998	7	127823298	127823299	DEL0917::7::1210	255	+	+	TYPE:DELETION
7	129790864	129790865	7	129791065	129791066	DEL0893::7::1211	255	+	+	TYPE:DELETION
7	129900468	129900469	7	129904469	129904470	DEL1221::7::1212	255	+	+	TYPE:DELETION
7	130339496	130339497	7	130348497	130348498	DEL1717::7::1213	255	+	+	TYPE:DELETION
7	133413978	133413979	7	133414779	133414780	DEL2209::7::1214	255	+	+	TYPE:DELETION
7	133428183	133428184	7	133428984	133428985	DEL0449::7::1215	255	+	+	TYPE:DELETION
7	135135989	135135990	7	135145990	135145991	DEL2228::7::1216	255	+	+	TYPE:DELETION
7	135203151	135203152	7	135207152	135207153	DEL2199::7::1217	255	+	+	TYPE:DELETION
7	135943862	135943863	7	135944763	135944764	DEL0934::7::1218	255	+	+	TYPE:DELETION
7	136092122	136092123	7	136092623	136092624	DEL1391::7::1219	255	+	+	TYPE:DELETION
7	136290712	136290713	7	136291013	136291014	DEL0153::7::1220	255	+	+	TYPE:DELETION
7	137079603	137079604	7	137080304	137080305	DEL2180::7::1221	255	+	+	TYPE:DELETION
7	138002871	138002872	7	138003572	138003573	DEL0715::7::1222	255	+	+	TYPE:DELETION
7	140025760	140025761	7	140026761	140026762	DEL1206::7::1223	255	+	+	TYPE:DELETION
7	144036511	144036512	7	144039512	144039513	DEL1910::7::1224	255	+	+	TYPE:DELETION
7	144915216	144915217	7	144920217	144920218	DEL0295::7::1225	255	+	+	TYPE:DELETION
7	145033177	145033178	7	145043178	145043179	DEL1459::7::1226	255	+	+	TYPE:DELETION
7	145050368	145050369	7	145050569	145050570	DEL1723::7::1227	255	+	+	TYPE:DELETION
7	145579070	145579071	7	145580071	145580072	DEL0108::7::1228	255	+	+	TYPE:DELETION
7	146112550	146112551	7	146121551	146121552	DEL2350::7::1229	255	+	+	TYPE:DELETION
7	149564089	149564090	7	149565090	149565091	DEL0238::7::1230	255	+	+	TYPE:DELETION
7	149745542	149745543	7	149745643	149745644	DEL0681::7::1231	255	+	+	TYPE:DELETION
7	150502361	150502362	7	150502462	150502463	DEL0337::7::1232	255	+	+	TYPE:DELETION
7	151361109	151361110	7	151368110	151368111	DEL1066::7::1233	255	+	+	TYPE:DELETION
7	153451565	153451566	7	153452466	153452467	DEL0219::7::1234	255	+	+	TYPE:DELETION
7	154248358	154248359	7	154258359	154258360	DEL2457::7::1235	255	+	+	TYPE:DELETION
7	154857395	154857396	7	154864396	154864397	DEL1987::7::1236	255	+	+	TYPE:DELETION
7	156571845	156571846	7	156571946	156571947	DEL0960::7::1237	255	+	+	TYPE:DELETION
7	158032143	158032144	7	158032344	158032345	DEL1903::7::1238	255	+	+	TYPE:DELETION
7	158743553	158743554	7	158744054	158744055	DEL0483::7::1239	255	+	+	TYPE:DELETION
8	1849837	1849838	8	1850538	1850539	DEL0010::8::1240	255	+	+	TYPE:DELETION
8	2091758	2091759	8	2092559	2092560	DEL0599::8::1241	255	+	+	TYPE:DELETION
8	2545527	2545528	8	2551528	2551529	DEL1389::8::1242	255	+	+	TYPE:DELETION
8	2647262	2647263	8	2651263	2651264	DEL1871::8::1243	255	+	+	TYPE:DELETION
8	3210672	3210673	8	3216673	3216674	DEL1886::8::1244	255	+	+	TYPE:DELETION
8	5384260	5384261	8	5384761	5384762	DEL0043::8::1245	255	+	+	TYPE:DELETION
8	6474842	6474843	8	6475343	6475344	DEL1614::8::1246	255	+	+	TYPE:DELETION
8	9911356	9911357	8	9911757	9911758	DEL0786::8::1247	255	+	+	TYPE:DELETION
8	10003330	10003331	8	10003831	10003832	DEL0984::8::1248	255	+	+	TYPE:DELETION
8	11238788	11238789	8	11239589	11239590	DEL1897::8::1249	255	+	+	TYPE:DELETION
8	14039688	14039689	8	14040689	14040690	DEL2327::8::1250	255	+	+	TYPE:DELETION
8	15794490	15794491	8	15800491	15800492	DEL0793::8::1251	255	+	+	TYPE:DELETION
8	16612246	16612247	8	16612447	16612448	DEL1018::8::1252	255	+	+	TYPE:DELETION
8	19462148	19462149	8	19462249	19462250	DEL1460::8::1253	255	+	+	TYPE:DELETION
8	20589840	20589841	8	20589941	20589942	DEL0378::8::1254	255	+	+	TYPE:DELETION
8	22827756	22827757	8	22828557	22828558	DEL1510::8::1255	255	+	+	TYPE:DELETION
8	26350258	26350259	8	26350759	26350760	DEL1515::8::1256	255	+	+	TYPE:DELETION
8	26889821	26889822	8	26890822	26890823	DEL0573::8::1257	255	+	+	TYPE:DELETION
8	26917542	26917543	8	26926543	26926544	DEL0947::8::1258	255	+	+	TYPE:DELETION
8	30407888	30407889	8	30408689	30408690	DEL2198::8::1259	255	+	+	TYPE:DELETION
8	31189089	31189090	8	31189190	31189191	DEL2413::8::1260	255	+	+	TYPE:DELETION
8	31316257	31316258	8	31316858	31316859	DEL1488::8::1261	255	+	+	TYPE:DELETION
8	32327000	32327001	8	32330001	32330002	DEL1412::8::1262	255	+	+	TYPE:DELETION
8	34971737	34971738	8	34972738	34972739	DEL0625::8::1263	255	+	+	TYPE:DELETION
8	35358368	35358369	8	35358769	35358770	DEL1393::8::1264	255	+	+	TYPE:DELETION
8	38272064	38272065	8	38272765	38272766	DEL0271::8::1265	255	+	+	TYPE:DELETION
8	40540748	40540749	8	40541649	40541650	DEL0209::8::1266	255	+	+	TYPE:DELETION
8	41242596	41242597	8	41243097	41243098	DEL1930::8::1267	255	+	+	TYPE:DELETION
8	42301396	42301397	8	42303397	42303398	DEL1820::8::1268	255	+	+	TYPE:DELETION
8	42606660	42606661	8	42616661	42616662	DEL0060::8::1269	255	+	+	TYPE:DELETION
8	47653710	47653711	8	47663711	47663712	DEL0511::8::1270	255	+	+	TYPE:DELETION
8	48045082	48045083	8	48045783	48045784	DEL0074::8::1271	255	+	+	TYPE:DELETION
8	51517220	51517221	8	51521221	51521222	DEL1238::8::1272	255	+	+	TYPE:DELETION
8	51689802	51689803	8	51696803	51696804	DEL0604::8::1273	255	+	+	TYPE:DELETION
8	52117073	52117074	8	52120074	52120075	DEL1005::8::1274	255	+	+	TYPE:DELETION
8	52651276	52651277	8	52651677	52651678	DEL0862::8::1275	255	+	+	TYPE:DELETION
8	54059752	54059753	8	54060753	54060754	DEL0325::8::1276	255	+	+	TYPE:DELETION
8	54594541	54594542	8	54595542	54595543	DEL0071::8::1277	255	+	+	TYPE:DELETION
8	55022916	55022917	8	55023017	55023018	DEL0299::8::1278	255	+	+	TYPE:DELETION
8	56653118	56653119	8	56653219	56653220	DEL1352::8::1279	255	+	+	TYPE:DELETION
8	58026672	58026673	8	58030673	58030674	DEL2422::8::1280	255	+	+	TYPE:DELETION
8	58529047	58529048	8	58529948	58529949	DEL2408::8::1281	255	+	+	TYPE:DELETION
8	60293530	60293531	8	60298531	60298532	DEL0124::8::1282	255	+	+	TYPE:DELETION
8	64876373	64876374	8	64881374	64881375	DEL0379::8::1283	255	+	+	TYPE:DELETION
8	66289173	66289174	8	66290074	66290075	DEL2188::8::1284	255	+	+	TYPE:DELETION
8	66658878	66658879	8	66659879	66659880	DEL1594::8::1285	255	+	+	TYPE:DELETION
8	67342982	67342983	8	67345983	67345984	DEL0139::8::1286	255	+	+	TYPE:DELETION
8	67382817	67382818	8	67383818	67383819	DEL0819::8::1287	255	+	+	TYPE:DELETION
8	67715270	67715271	8	67716271	67716272	DEL2371::8::1288	255	+	+	TYPE:DELETION
8	68596827	68596828	8	68599828	68599829	DEL0326::8::1289	255	+	+	TYPE:DELETION
8	70921932	70921933	8	70927933	70927934	DEL1263::8::1290	255	+	+	TYPE:DELETION
8	75489537	75489538	8	75489938	75489939	DEL2493::8::1291	255	+	+	TYPE:DELETION
8	76557748	76557749	8	76567749	76567750	DEL2019::8::1292	255	+	+	TYPE:DELETION
8	77648452	77648453	8	77648953	77648954	DEL2032::8::1293	255	+	+	TYPE:DELETION
8	78326201	78326202	8	78327102	78327103	DEL1649::8::1294	255	+	+	TYPE:DELETION
8	78529679	78529680	8	78530080	78530081	DEL0149::8::1295	255	+	+	TYPE:DELETION
8	83422071	83422072	8	83424072	83424073	DEL0210::8::1296	255	+	+	TYPE:DELETION
8	85220932	85220933	8	85222933	85222934	DEL0814::8::1297	255	+	+	TYPE:DELETION
8	87632476	87632477	8	87633377	87633378	DEL0086::8::1298	255	+	+	TYPE:DELETION
8	88709458	88709459	8	88713459	88713460	DEL0097::8::1299	255	+	+	TYPE:DELETION
8	90687756	90687757	8	90687957	90687958	DEL0121::8::1300	255	+	+	TYPE:DELETION
8	91188022	91188023	8	91188323	91188324	DEL1936::8::1301	255	+	+	TYPE:DELETION
8	92109832	92109833	8	92114833	92114834	DEL0792::8::1302	255	+	+	TYPE:DELETION
8	92781195	92781196	8	92781696	92781697	DEL0791::8::1303	255	+	+	TYPE:DELETION
8	93035496	93035497	8	93037497	93037498	DEL0860::8::1304	255	+	+	TYPE:DELETION
8	93847034	93847035	8	93847235	93847236	DEL1374::8::1305	255	+	+	TYPE:DELETION
8	93955855	93955856	8	93956356	93956357	DEL1372::8::1306	255	+	+	TYPE:DELETION
8	96301746	96301747	8	96302447	96302448	DEL0396::8::1307	255	+	+	TYPE:DELETION
8	102133120	102133121	8	102140121	102140122	DEL1299::8::1308	255	+	+	TYPE:DELETION
8	103363356	103363357	8	103363957	103363958	DEL0646::8::1309	255	+	+	TYPE:DELETION
8	108309273	108309274	8	108313274	108313275	DEL1187::8::1310	255	+	+	TYPE:DELETION
8	108378237	108378238	8	108384238	108384239	DEL2088::8::1311	255	+	+	TYPE:DELETION
8	108549602	108549603	8	108556603	108556604	DEL1042::8::1312	255	+	+	TYPE:DELETION
8	112631085	112631086	8	112631486	112631487	DEL0003::8::1313	255	+	+	TYPE:DELETION
8	114319927	114319928	8	114320028	114320029	DEL0732::8::1314	255	+	+	TYPE:DELETION
8	115843613	115843614	8	115846614	115846615	DEL1297::8::1315	255	+	+	TYPE:DELETION
8	116596168	116596169	8	116606169	116606170	DEL2355::8::1316	255	+	+	TYPE:DELETION
8	119770628	119770629	8	119771629	119771630	DEL0843::8::1317	255	+	+	TYPE:DELETION
8	121564389	121564390	8	121564590	121564591	DEL0896::8::1318	255	+	+	TYPE:DELETION
8	122276594	122276595	8	122283595	122283596	DEL0672::8::1319	255	+	+	TYPE:DELETION
8	124239268	124239269	8	124240069	124240070	DEL2306::8::1320	255	+	+	TYPE:DELETION
8	127503386	127503387	8	127511387	127511388	DEL0776::8::1321	255	+	+	TYPE:DELETION
8	128808611	128808612	8	128809612	128809613	DEL2380::8::1322	255	+	+	TYPE:DELETION
8	128884285	128884286	8	128884386	128884387	DEL0195::8::1323	255	+	+	TYPE:DELETION
8	129242836	129242837	8	129249837	129249838	DEL2057::8::1324	255	+	+	TYPE:DELETION
8	130394862	130394863	8	130403863	130403864	DEL1151::8::1325	255	+	+	TYPE:DELETION
8	132542726	132542727	8	132543427	132543428	DEL1300::8::1326	255	+	+	TYPE:DELETION
8	132802397	132802398	8	132805398	132805399	DEL0867::8::1327	255	+	+	TYPE:DELETION
8	133267782	133267783	8	133268083	133268084	DEL2146::8::1328	255	+	+	TYPE:DELETION
8	133675712	133675713	8	133679713	133679714	DEL2138::8::1329	255	+	+	TYPE:DELETION
8	135788748	135788749	8	135790749	135790750	DEL2259::8::1330	255	+	+	TYPE:DELETION
8	136797565	136797566	8	136798566	136798567	DEL2468::8::1331	255	+	+	TYPE:DELETION
8	141278101	141278102	8	141278202	141278203	DEL0361::8::1332	255	+	+	TYPE:DELETION
8	142037054	142037055	8	142046055	142046056	DEL1044::8::1333	255	+	+	TYPE:DELETION
8	143668127	143668128	8	143671128	143671129	DEL2231::8::1334	255	+	+	TYPE:DELETION
8	145755631	145755632	8	145755832	145755833	DEL1143::8::1335	255	+	+	TYPE:DELETION
9	1879350	1879351	9	1879551	1879552	DEL0434::9::1336	255	+	+	TYPE:DELETION
9	2019663	2019664	9	2020664	2020665	DEL0339::9::1337	255	+	+	TYPE:DELETION
9	2074153	2074154	9	2081154	2081155	DEL2449::9::1338	255	+	+	TYPE:DELETION
9	2136062	2136063	9	2136563	2136564	DEL1716::9::1339	255	+	+	TYPE:DELETION
9	7431981	7431982	9	7432482	7432483	DEL1811::9::1340	255	+	+	TYPE:DELETION
9	7492715	7492716	9	7495716	7495717	DEL1284::9::1341	255	+	+	TYPE:DELETION
9	9503237	9503238	9	9506238	9506239	DEL2136::9::1342	255	+	+	TYPE:DELETION
9	11082330	11082331	9	11083331	11083332	DEL0976::9::1343	255	+	+	TYPE:DELETION
9	11620530	11620531	9	11621231	11621232	DEL1764::9::1344	255	+	+	TYPE:DELETION
9	14347795	14347796	9	14354796	14354797	DEL1660::9::1345	255	+	+	TYPE:DELETION
9	14440033	14440034	9	14447034	14447035	DEL0202::9::1346	255	+	+	TYPE:DELETION
9	16134576	16134577	9	16135577	16135578	DEL1725::9::1347	255	+	+	TYPE:DELETION
9	17144413	17144414	9	17149414	17149415	DEL2001::9::1348	255	+	+	TYPE:DELETION
9	19555644	19555645	9	19556645	19556646	DEL1165::9::1349	255	+	+	TYPE:DELETION
9	20206679	20206680	9	20215680	20215681	DEL1852::9::1350	255	+	+	TYPE:DELETION
9	22986412	22986413	9	22987413	22987414	DEL0093::9::1351	255	+	+	TYPE:DELETION
9	25473047	25473048	9	25477048	25477049	DEL1026::9::1352	255	+	+	TYPE:DELETION
9	25801642	25801643	9	25804643	25804644	DEL0514::9::1353	255	+	+	TYPE:DELETION
9	26424045	26424046	9	26426046	26426047	DEL1545::9::1354	255	+	+	TYPE:DELETION
9	28917021	28917022	9	28917322	28917323	DEL1885::9::1355	255	+	+	TYPE:DELETION
9	29561355	29561356	9	29561456	29561457	DEL0700::9::1356	255	+	+	TYPE:DELETION
9	31231706	31231707	9	31236707	31236708	DEL0767::9::1357	255	+	+	TYPE:DELETION
9	31700951	31700952	9	31701752	31701753	DEL1355::9::1358	255	+	+	TYPE:DELETION
9	32505704	32505705	9	32507705	32507706	DEL0749::9::1359	255	+	+	TYPE:DELETION
9	33499054	33499055	9	33507055	33507056	DEL1218::9::1360	255	+	+	TYPE:DELETION
9	39747151	39747152	9	39748152	39748153	DEL0040::9::1361	255	+	+	TYPE:DELETION
9	40927502	40927503	9	40937503	40937504	DEL0667::9::1362	255	+	+	TYPE:DELETION
9	42870269	42870270	9	42871270	42871271	DEL2007::9::1363	255	+	+	TYPE:DELETION
9	44788241	44788242	9	44788342	44788343	DEL0062::9::1364	255	+	+	TYPE:DELETION
9	46573361	46573362	9	46573762	46573763	DEL2410::9::1365	255	+	+	TYPE:DELETION
9	65591368	65591369	9	65597369	65597370	DEL2239::9::1366	255	+	+	TYPE:DELETION
9	66347399	66347400	9	66353400	66353401	DEL1911::9::1367	255	+	+	TYPE:DELETION
9	70162645	70162646	9	70163546	70163547	DEL2060::9::1368	255	+	+	TYPE:DELETION
9	71198752	71198753	9	71208753	71208754	DEL0871::9::1369	255	+	+	TYPE:DELETION
9	72294125	72294126	9	72294626	72294627	DEL1641::9::1370	255	+	+	TYPE:DELETION
9	73122298	73122299	9	73130299	73130300	DEL1153::9::1371	255	+	+	TYPE:DELETION
9	74064115	74064116	9	74074116	74074117	DEL0171::9::1372	255	+	+	TYPE:DELETION
9	74871805	74871806	9	74872006	74872007	DEL1578::9::1373	255	+	+	TYPE:DELETION
9	78538306	78538307	9	78538907	78538908	DEL1202::9::1374	255	+	+	TYPE:DELETION
9	81672523	81672524	9	81673224	81673225	DEL1775::9::1375	255	+	+	TYPE:DELETION
9	86175699	86175700	9	86181700	86181701	DEL0526::9::1376	255	+	+	TYPE:DELETION
9	86311102	86311103	9	86320103	86320104	DEL0668::9::1377	255	+	+	TYPE:DELETION
9	87084778	87084779	9	87084879	87084880	DEL1083::9::1378	255	+	+	TYPE:DELETION
9	87904056	87904057	9	87904257	87904258	DEL1984::9::1379	255	+	+	TYPE:DELETION
9	89600944	89600945	9	89607945	89607946	DEL0038::9::1380	255	+	+	TYPE:DELETION
9	90369442	90369443	9	90371443	90371444	DEL1159::9::1381	255	+	+	TYPE:DELETION
9	93561445	93561446	9	93564446	93564447	DEL2499::9::1382	255	+	+	TYPE:DELETION
9	95933660	95933661	9	95933961	95933962	DEL0308::9::1383	255	+	+	TYPE:DELETION
9	96504264	96504265	9	96513265	96513266	DEL0318::9::1384	255	+	+	TYPE:DELETION
9	97747267	97747268	9	97748168	97748169	DEL1070::9::1385	255	+	+	TYPE:DELETION
9	100336231	100336232	9	100336832	100336833	DEL2275::9::1386	255	+	+	TYPE:DELETION
9	101904756	101904757	9	101905057	101905058	DEL1968::9::1387	255	+	+	TYPE:DELETION
9	102083030	102083031	9	102083431	102083432	DEL1613::9::1388	255	+	+	TYPE:DELETION
9	103082017	103082018	9	103088018	103088019	DEL0107::9::1389	255	+	+	TYPE:DELETION
9	104725105	104725106	9	104725806	104725807	DEL0987::9::1390	255	+	+	TYPE:DELETION
9	106621219	106621220	9	106629220	106629221	DEL0624::9::1391	255	+	+	TYPE:DELETION
9	106649474	106649475	9	106649975	106649976	DEL1475::9::1392	255	+	+	TYPE:DELETION
9	107908224	107908225	9	107908425	107908426	DEL1478::9::1393	255	+	+	TYPE:DELETION
9	109053205	109053206	9	109054206	109054207	DEL0200::9::1394	255	+	+	TYPE:DELETION
9	113483037	113483038	9	113493038	113493039	DEL2394::9::1395	255	+	+	TYPE:DELETION
9	113534372	113534373	9	113534473	113534474	DEL0508::9::1396	255	+	+	TYPE:DELETION
9	113657907	113657908	9	113658008	113658009	DEL0515::9::1397	255	+	+	TYPE:DELETION
9	113773997	113773998	9	113774298	113774299	DEL0899::9::1398	255	+	+	TYPE:DELETION
9	115797089	115797090	9	115799090	115799091	DEL1579::9::1399	255	+	+	TYPE:DELETION
9	116216686	116216687	9	116217487	116217488	DEL1958::9::1400	255	+	+	TYPE:DELETION
9	120319957	120319958	9	120320258	120320259	DEL1806::9::1401	255	+	+	TYPE:DELETION
9	120542343	120542344	9	120543344	120543345	DEL0247::9::1402	255	+	+	TYPE:DELETION
9	120780383	120780384	9	120790384	120790385	DEL0190::9::1403	255	+	+	TYPE:DELETION
9	121473378	121473379	9	121483379	121483380	DEL0906::9::1404	255	+	+	TYPE:DELETION
9	122114405	122114406	9	122115306	122115307	DEL2110::9::1405	255	+	+	TYPE:DELETION
9	122786578	122786579	9	122796579	122796580	DEL1012::9::1406	255	+	+	TYPE:DELETION
9	123911991	123911992	9	123912192	123912193	DEL2423::9::1407	255	+	+	TYPE:DELETION
9	128439760	128439761	9	128440161	128440162	DEL0168::9::1408	255	+	+	TYPE:DELETION
9	128570705	128570706	9	128571706	128571707	DEL0691::9::1409	255	+	+	TYPE:DELETION
9	128962707	128962708	9	128963308	128963309	DEL0307::9::1410	255	+	+	TYPE:DELETION
9	129727242	129727243	9	129727343	129727344	DEL2421::9::1411	255	+	+	TYPE:DELETION
9	129884543	129884544	9	129890544	129890545	DEL0166::9::1412	255	+	+	TYPE:DELETION
9	130006575	130006576	9	130013576	130013577	DEL1679::9::1413	255	+	+	TYPE:DELETION
9	131728594	131728595	9	131731595	131731596	DEL1292::9::1414	255	+	+	TYPE:DELETION
9	133015015	133015016	9	133022016	133022017	DEL0317::9::1415	255	+	+	TYPE:DELETION
9	133451225	133451226	9	133454226	133454227	DEL1408::9::1416	255	+	+	TYPE:DELETION
9	133634335	133634336	9	133643336	133643337	DEL2071::9::1417	255	+	+	TYPE:DELETION
9	135347560	135347561	9	135347761	135347762	DEL1411::9::1418	255	+	+	TYPE:DELETION
9	136314013	136314014	9	136315014	136315015	DEL1920::9::1419	255	+	+	TYPE:DELETION
9	136449626	136449627	9	136459627	136459628	DEL1696::9::1420	255	+	+	TYPE:DELETION
10	1283938	1283939	10	1286939	1286940	DEL2455::10::1421	255	+	+	TYPE:DELETION
10	4601210	4601211	10	4602111	4602112	DEL2391::10::1422	255	+	+	TYPE:DELETION
10	5544997	5544998	10	5545498	5545499	DEL2466::10::1423	255	+	+	TYPE:DELETION
10	7168230	7168231	10	7169131	7169132	DEL1039::10::1424	255	+	+	TYPE:DELETION
10	10055635	10055636	10	10060636	10060637	DEL2025::10::1425	255	+	+	TYPE:DELETION
10	10370568	10370569	10	10377569	10377570	DEL1113::10::1426	255	+	+	TYPE:DELETION
10	11267855	11267856	10	11277856	11277857	DEL0460::10::1427	255	+	+	TYPE:DELETION
10	11380911	11380912	10	11381012	11381013	DEL1283::10::1428	255	+	+	TYPE:DELETION
10	11558008	11558009	10	11558709	11558710	DEL1600::10::1429	255	+	+	TYPE:DELETION
10	11741268	11741269	10	11747269	11747270	DEL1638::10::1430	255	+	+	TYPE:DELETION
10	12722041	12722042	10	12727042	12727043	DEL1973::10::1431	255	+	+	TYPE:DELETION
10	13056674	13056675	10	13056975	13056976	DEL1158::10::1432	255	+	+	TYPE:DELETION
10	14588373	14588374	10	14588974	14588975	DEL1990::10::1433	255	+	+	TYPE:DELETION
10	15130017	15130018	10	15131018	15131019	DEL1117::10::1434	255	+	+	TYPE:DELETION
10	17773998	17773999	10	17783999	17784000	DEL0630::10::1435	255	+	+	TYPE:DELETION
10	19800761	19800762	10	19801162	19801163	DEL0962::10::1436	255	+	+	TYPE:DELETION
10	20358102	20358103	10	20358303	20358304	DEL1455::10::1437	255	+	+	TYPE:DELETION
10	20507412	20507413	10	20507513	20507514	DEL1503::10::1438	255	+	+	TYPE:DELETION
10	20643945	20643946	10	20652946	20652947	DEL1016::10::1439	255	+	+	TYPE:DELETION
10	21000351	21000352	10	21007352	21007353	DEL1796::10::1440	255	+	+	TYPE:DELETION
10	26746246	26746247	10	26746747	26746748	DEL2084::10::1441	255	+	+	TYPE:DELETION
10	27832305	27832306	10	27832706	27832707	DEL0272::10::1442	255	+	+	TYPE:DELETION
10	28171963	28171964	10	28172264	28172265	DEL2388::10::1443	255	+	+	TYPE:DELETION
10	30528857	30528858	10	30533858	30533859	DEL2364::10::1444	255	+	+	TYPE:DELETION
10	31242948	31242949	10	31252949	31252950	DEL1343::10::1445	255	+	+	TYPE:DELETION
10	31541504	31541505	10	31541705	31541706	DEL1399::10::1446	255	+	+	TYPE:DELETION
10	31818356	31818357	10	31818757	31818758	DEL0401::10::1447	255	+	+	TYPE:DELETION
10	32537859	32537860	10	32545860	32545861	DEL0837::10::1448	255	+	+	TYPE:DELETION
10	32860020	32860021	10	32860421	32860422	DEL1582::10::1449	255	+	+	TYPE:DELETION
10	34737595	34737596	10	34744596	34744597	DEL2334::10::1450	255	+	+	TYPE:DELETION
10	35329179	35329180	10	35329280	35329281	DEL1569::10::1451	255	+	+	TYPE:DELETION
10	36438539	36438540	10	36440540	36440541	DEL0235::10::1452	255	+	+	TYPE:DELETION
10	36603609	36603610	10	36604610	36604611	DEL0227::10::1453	255	+	+	TYPE:DELETION
10	36894275	36894276	10	36900276	36900277	DEL2134::10::1454	255	+	+	TYPE:DELETION
10	37253359	37253360	10	37260360	37260361	DEL0265::10::1455	255	+	+	TYPE:DELETION
10	39068160	39068161	10	39070161	39070162	DEL0487::10::1456	255	+	+	TYPE:DELETION
10	42652041	42652042	10	42656042	42656043	DEL1763::10::1457	255	+	+	TYPE:DELETION
10	46342052	46342053	10	46342353	46342354	DEL0636::10::1458	255	+	+	TYPE:DELETION
10	49293160	49293161	10	49294161	49294162	DEL1609::10::1459	255	+	+	TYPE:DELETION
10	49454520	49454521	10	49455521	49455522	DEL1645::10::1460	255	+	+	TYPE:DELETION
10	50952915	50952916	10	50953916	50953917	DEL1373::10::1461	255	+	+	TYPE:DELETION
10	55691683	55691684	10	55691984	55691985	DEL0940::10::1462	255	+	+	TYPE:DELETION
10	55823888	55823889	10	55823989	55823990	DEL0523::10::1463	255	+	+	TYPE:DELETION
10	57357126	57357127	10	57357227	57357228	DEL2052::10::1464	255	+	+	TYPE:DELETION
10	58550942	58550943	10	58553943	58553944	DEL1859::10::1465	255	+	+	TYPE:DELETION
10	61015522	61015523	10	61015723	61015724	DEL1015::10::1466	255	+	+	TYPE:DELETION
10	62180649	62180650	10	62181650	62181651	DEL0640::10::1467	255	+	+	TYPE:DELETION
10	62205612	62205613	10	62206613	62206614	DEL2401::10::1468	255	+	+	TYPE:DELETION
10	62323461	62323462	10	62330462	62330463	DEL0938::10::1469	255	+	+	TYPE:DELETION
10	63568411	63568412	10	63569412	63569413	DEL0113::10::1470	255	+	+	TYPE:DELETION
10	64368344	64368345	10	64369145	64369146	DEL0890::10::1471	255	+	+	TYPE:DELETION
10	64890610	64890611	10	64891411	64891412	DEL1586::10::1472	255	+	+	TYPE:DELETION
10	67804544	67804545	10	67809545	67809546	DEL1177::10::1473	255	+	+	TYPE:DELETION
10	68651468	68651469	10	68653469	68653470	DEL2464::10::1474	255	+	+	TYPE:DELETION
10	68781402	68781403	10	68782403	68782404	DEL0922::10::1475	255	+	+	TYPE:DELETION
10	68795061	68795062	10	68801062	68801063	DEL2093::10::1476	255	+	+	TYPE:DELETION
10	69446684	69446685	10	69452685	69452686	DEL1386::10::1477	255	+	+	TYPE:DELETION
10	71550602	71550603	10	71551303	71551304	DEL0338::10::1478	255	+	+	TYPE:DELETION
10	73871178	73871179	10	73871579	73871580	DEL0626::10::1479	255	+	+	TYPE:DELETION
10	74735415	74735416	10	74736116	74736117	DEL1935::10::1480	255	+	+	TYPE:DELETION
10	75821975	75821976	10	75822876	75822877	DEL1145::10::1481	255	+	+	TYPE:DELETION
10	76267669	76267670	10	76268370	76268371	DEL0394::10::1482	255	+	+	TYPE:DELETION
10	78467971	78467972	10	78474972	78474973	DEL2269::10::1483	255	+	+	TYPE:DELETION
10	79039732	79039733	10	79040033	79040034	DEL1868::10::1484	255	+	+	TYPE:DELETION
10	79656166	79656167	10	79662167	79662168	DEL0493::10::1485	255	+	+	TYPE:DELETION
10	80015047	80015048	10	80017048	80017049	DEL2489::10::1486	255	+	+	TYPE:DELETION
10	80019782	80019783	10	80028783	80028784	DEL1363::10::1487	255	+	+	TYPE:DELETION
10	81887457	81887458	10	81888158	81888159	DEL1604::10::1488	255	+	+	TYPE:DELETION
10	81968082	81968083	10	81976083	81976084	DEL1622::10::1489	255	+	+	TYPE:DELETION
10	83989114	83989115	10	83995115	83995116	DEL1214::10::1490	255	+	+	TYPE:DELETION
10	84122280	84122281	10	84122381	84122382	DEL1919::10::1491	255	+	+	TYPE:DELETION
10	85371451	85371452	10	85372052	85372053	DEL2078::10::1492	255	+	+	TYPE:DELETION
10	86200722	86200723	10	86200923	86200924	DEL1243::10::1493	255	+	+	TYPE:DELETION
10	86693899	86693900	10	86694200	86694201	DEL0611::10::1494	255	+	+	TYPE:DELETION
10	88271698	88271699	10	88271799	88271800	DEL2404::10::1495	255	+	+	TYPE:DELETION
10	88305578	88305579	10	88306579	88306580	DEL0977::10::1496	255	+	+	TYPE:DELETION
10	88978874	88978875	10	88979675	88979676	DEL1028::10::1497	255	+	+	TYPE:DELETION
10	88995529	88995530	10	88995830	88995831	DEL1577::10::1498	255	+	+	TYPE:DELETION
10	89351114	89351115	10	89361115	89361116	DEL0795::10::1499	255	+	+	TYPE:DELETION
10	90763391	90763392	10	90763592	90763593	DEL2475::10::1500	255	+	+	TYPE:DELETION
10	91081691	91081692	10	91082692	91082693	DEL1565::10::1501	255	+	+	TYPE:DELETION
10	94074727	94074728	10	94077728	94077729	DEL2346::10::1502	255	+	+	TYPE:DELETION
10	100454443	100454444	10	100464444	100464445	DEL0005::10::1503	255	+	+	TYPE:DELETION
10	101507487	101507488	10	101508288	101508289	DEL1388::10::1504	255	+	+	TYPE:DELETION
10	102272334	102272335	10	102273135	102273136	DEL1681::10::1505	255	+	+	TYPE:DELETION
10	102808109	102808110	10	102818110	102818111	DEL2398::10::1506	255	+	+	TYPE:DELETION
10	103968397	103968398	10	103968998	103968999	DEL1031::10::1507	255	+	+	TYPE:DELETION
10	105675350	105675351	10	105676251	105676252	DEL0083::10::1508	255	+	+	TYPE:DELETION
10	110687361	110687362	10	110697362	110697363	DEL1630::10::1509	255	+	+	TYPE:DELETION
10	111124345	111124346	10	111124746	111124747	DEL0558::10::1510	255	+	+	TYPE:DELETION
10	111146600	111146601	10	111147301	111147302	DEL1271::10::1511	255	+	+	TYPE:DELETION
10	111734075	111734076	10	111734276	111734277	DEL0388::10::1512	255	+	+	TYPE:DELETION
10	115428124	115428125	10	115429125	115429126	DEL0269::10::1513	255	+	+	TYPE:DELETION
10	115466121	115466122	10	115474122	115474123	DEL2050::10::1514	255	+	+	TYPE:DELETION
10	115952760	115952761	10	115953161	115953162	DEL0661::10::1515	255	+	+	TYPE:DELETION
10	117184877	117184878	10	117185078	117185079	DEL0878::10::1516	255	+	+	TYPE:DELETION
10	117816125	117816126	10	117816426	117816427	DEL0267::10::1517	255	+	+	TYPE:DELETION
10	118144247	118144248	10	118144348	118144349	DEL0421::10::1518	255	+	+	TYPE:DELETION
10	119086572	119086573	10	119094573	119094574	DEL0356::10::1519	255	+	+	TYPE:DELETION
10	120375311	120375312	10	120375412	120375413	DEL0716::10::1520	255	+	+	TYPE:DELETION
10	121576546	121576547	10	121576647	121576648	DEL1608::10::1521	255	+	+	TYPE:DELETION
10	121771782	121771783	10	121772483	121772484	DEL0268::10::1522	255	+	+	TYPE:DELETION
10	122614240	122614241	10	122618241	122618242	DEL0729::10::1523	255	+	+	TYPE:DELETION
10	123020657	123020658	10	123021658	123021659	DEL0735::10::1524	255	+	+	TYPE:DELETION
10	123072952	123072953	10	123079953	123079954	DEL1060::10::1525	255	+	+	TYPE:DELETION
10	124504534	124504535	10	124504735	124504736	DEL0566::10::1526	255	+	+	TYPE:DELETION
10	125775882	125775883	10	125784883	125784884	DEL0329::10::1527	255	+	+	TYPE:DELETION
10	125844515	125844516	10	125853516	125853517	DEL0682::10::1528	255	+	+	TYPE:DELETION
10	127642591	127642592	10	127643192	127643193	DEL1952::10::1529	255	+	+	TYPE:DELETION
10	127663903	127663904	10	127664804	127664805	DEL0407::10::1530	255	+	+	TYPE:DELETION
10	128138501	128138502	10	128147502	128147503	DEL2220::10::1531	255	+	+	TYPE:DELETION
10	129339485	129339486	10	129347486	129347487	DEL0968::10::1532	255	+	+	TYPE:DELETION
10	130326705	130326706	10	130335706	130335707	DEL1227::10::1533	255	+	+	TYPE:DELETION
10	132142676	132142677	10	132148677	132148678	DEL0486::10::1534	255	+	+	TYPE:DELETION
10	132297475	132297476	10	132303476	132303477	DEL1110::10::1535	255	+	+	TYPE:DELETION
10	133236727	133236728	10	133240728	133240729	DEL0507::10::1536	255	+	+	TYPE:DELETION
10	134228135	134228136	10	134228436	134228437	DEL1784::10::1537	255	+	+	TYPE:DELETION
10	134383453	134383454	10	134384454	134384455	DEL1535::10::1538	255	+	+	TYPE:DELETION
11	1400530	1400531	11	1401531	1401532	DEL1826::11::1539	255	+	+	TYPE:DELETION
11	2681600	2681601	11	2682301	2682302	DEL0208::11::1540	255	+	+	TYPE:DELETION
11	3102582	3102583	11	3106583	3106584	DEL1228::11::1541	255	+	+	TYPE:DELETION
11	6293599	6293600	11	6298600	6298601	DEL0194::11::1542	255	+	+	TYPE:DELETION
11	7065601	7065602	11	7065702	7065703	DEL1383::11::1543	255	+	+	TYPE:DELETION
11	9564025	9564026	11	9566026	9566027	DEL0006::11::1544	255	+	+	TYPE:DELETION
11	9700161	9700162	11	9702162	9702163	DEL0258::11::1545	255	+	+	TYPE:DELETION
11	9859576	9859577	11	9859977	9859978	DEL1234::11::1546	255	+	+	TYPE:DELETION
11	11065079	11065080	11	11074080	11074081	DEL1395::11::1547	255	+	+	TYPE:DELETION
11	13827270	13827271	11	13831271	13831272	DEL0156::11::1548	255	+	+	TYPE:DELETION
11	15893071	15893072	11	15898072	15898073	DEL0019::11::1549	255	+	+	TYPE:DELETION
11	16877388	16877389	11	16877789	16877790	DEL0783::11::1550	255	+	+	TYPE:DELETION
11	20363384	20363385	11	20371385	20371386	DEL0231::11::1551	255	+	+	TYPE:DELETION
11	23321300	23321301	11	23321801	23321802	DEL1593::11::1552	255	+	+	TYPE:DELETION
11	28370715	28370716	11	28371116	28371117	DEL2338::11::1553	255	+	+	TYPE:DELETION
11	31104653	31104654	11	31105154	31105155	DEL2218::11::1554	255	+	+	TYPE:DELETION
11	31281603	31281604	11	31282204	31282205	DEL2322::11::1555	255	+	+	TYPE:DELETION
11	31727930	31727931	11	31728331	31728332	DEL0261::11::1556	255	+	+	TYPE:DELETION
11	32596546	32596547	11	32599547	32599548	DEL2250::11::1557	255	+	+	TYPE:DELETION
11	32694389	32694390	11	32694790	32694791	DEL2042::11::1558	255	+	+	TYPE:DELETION
11	33151890	33151891	11	33152791	33152792	DEL0023::11::1559	255	+	+	TYPE:DELETION
11	35599301	35599302	11	35599702	35599703	DEL0151::11::1560	255	+	+	TYPE:DELETION
11	37068980	37068981	11	37073981	37073982	DEL0712::11::1561	255	+	+	TYPE:DELETION
11	37659835	37659836	11	37660836	37660837	DEL1752::11::1562	255	+	+	TYPE:DELETION
11	37972393	37972394	11	37974394	37974395	DEL0296::11::1563	255	+	+	TYPE:DELETION
11	40885279	40885280	11	40886180	40886181	DEL1356::11::1564	255	+	+	TYPE:DELETION
11	41008208	41008209	11	41009209	41009210	DEL2302::11::1565	255	+	+	TYPE:DELETION
11	42172994	42172995	11	42180995	42180996	DEL1901::11::1566	255	+	+	TYPE:DELETION
11	43867715	43867716	11	43874716	43874717	DEL0350::11::1567	255	+	+	TYPE:DELETION
11	45945457	45945458	11	45948458	45948459	DEL0300::11::1568	255	+	+	TYPE:DELETION
11	49849776	49849777	11	49859777	49859778	DEL1279::11::1569	255	+	+	TYPE:DELETION
11	50713059	50713060	11	50718060	50718061	DEL0013::11::1570	255	+	+	TYPE:DELETION
11	55035228	55035229	11	55039229	55039230	DEL1367::11::1571	255	+	+	TYPE:DELETION
11	55605722	55605723	11	55609723	55609724	DEL1512::11::1572	255	+	+	TYPE:DELETION
11	57087198	57087199	11	57087599	57087600	DEL1217::11::1573	255	+	+	TYPE:DELETION
11	58399500	58399501	11	58400401	58400402	DEL0821::11::1574	255	+	+	TYPE:DELETION
11	59325209	59325210	11	59326010	59326011	DEL1884::11::1575	255	+	+	TYPE:DELETION
11	59688395	59688396	11	59688996	59688997	DEL1734::11::1576	255	+	+	TYPE:DELETION
11	61433836	61433837	11	61434837	61434838	DEL0276::11::1577	255	+	+	TYPE:DELETION
11	61793274	61793275	11	61798275	61798276	DEL0362::11::1578	255	+	+	TYPE:DELETION
11	63212623	63212624	11	63213324	63213325	DEL0065::11::1579	255	+	+	TYPE:DELETION
11	63257266	63257267	11	63266267	63266268	DEL0397::11::1580	255	+	+	TYPE:DELETION
11	63403147	63403148	11	63407148	63407149	DEL0111::11::1581	255	+	+	TYPE:DELETION
11	63705145	63705146	11	63705446	63705447	DEL0052::11::1582	255	+	+	TYPE:DELETION
11	64554805	64554806	11	64555006	64555007	DEL1021::11::1583	255	+	+	TYPE:DELETION
11	66105669	66105670	11	66105870	66105871	DEL0048::11::1584	255	+	+	TYPE:DELETION
11	66352993	66352994	11	66355994	66355995	DEL1523::11::1585	255	+	+	TYPE:DELETION
11	68738464	68738465	11	68742465	68742466	DEL1854::11::1586	255	+	+	TYPE:DELETION
11	68975619	68975620	11	68981620	68981621	DEL1068::11::1587	255	+	+	TYPE:DELETION
11	69162227	69162228	11	69163128	69163129	DEL2488::11::1588	255	+	+	TYPE:DELETION
11	72672262	72672263	11	72674263	72674264	DEL0857::11::1589	255	+	+	TYPE:DELETION
11	73160271	73160272	11	73161272	73161273	DEL0655::11::1590	255	+	+	TYPE:DELETION
11	73911277	73911278	11	73911978	73911979	DEL1895::11::1591	255	+	+	TYPE:DELETION
11	74272571	74272572	11	74272872	74272873	DEL1189::11::1592	255	+	+	TYPE:DELETION
11	75050981	75050982	11	75056982	75056983	DEL1100::11::1593	255	+	+	TYPE:DELETION
11	75319815	75319816	11	75320816	75320817	DEL1556::11::1594	255	+	+	TYPE:DELETION
11	76078788	76078789	11	76081789	76081790	DEL1507::11::1595	255	+	+	TYPE:DELETION
11	77401730	77401731	11	77401831	77401832	DEL0546::11::1596	255	+	+	TYPE:DELETION
11	80928541	80928542	11	80928842	80928843	DEL0292::11::1597	255	+	+	TYPE:DELETION
11	83389046	83389047	11	83396047	83396048	DEL1511::11::1598	255	+	+	TYPE:DELETION
11	83691937	83691938	11	83692438	83692439	DEL0161::11::1599	255	+	+	TYPE:DELETION
11	84244916	84244917	11	84251917	84251918	DEL1406::11::1600	255	+	+	TYPE:DELETION
11	86789509	86789510	11	86795510	86795511	DEL0373::11::1601	255	+	+	TYPE:DELETION
11	88585440	88585441	11	88586441	88586442	DEL0440::11::1602	255	+	+	TYPE:DELETION
11	90670543	90670544	11	90670744	90670745	DEL2248::11::1603	255	+	+	TYPE:DELETION
11	90894687	90894688	11	90904688	90904689	DEL0982::11::1604	255	+	+	TYPE:DELETION
11	92016686	92016687	11	92017487	92017488	DEL1115::11::1605	255	+	+	TYPE:DELETION
11	92091993	92091994	11	92097994	92097995	DEL1000::11::1606	255	+	+	TYPE:DELETION
11	92739256	92739257	11	92739657	92739658	DEL0358::11::1607	255	+	+	TYPE:DELETION
11	95084330	95084331	11	95084631	95084632	DEL0169::11::1608	255	+	+	TYPE:DELETION
11	98167342	98167343	11	98168143	98168144	DEL0141::11::1609	255	+	+	TYPE:DELETION
11	98440699	98440700	11	98443700	98443701	DEL0451::11::1610	255	+	+	TYPE:DELETION
11	100831412	100831413	11	100833413	100833414	DEL1067::11::1611	255	+	+	TYPE:DELETION
11	100837821	100837822	11	100844822	100844823	DEL1860::11::1612	255	+	+	TYPE:DELETION
11	102222227	102222228	11	102222328	102222329	DEL0528::11::1613	255	+	+	TYPE:DELETION
11	102768303	102768304	11	102769304	102769305	DEL1785::11::1614	255	+	+	TYPE:DELETION
11	103734155	103734156	11	103734856	103734857	DEL1497::11::1615	255	+	+	TYPE:DELETION
11	105496196	105496197	11	105503197	105503198	DEL2319::11::1616	255	+	+	TYPE:DELETION
11	105925046	105925047	11	105926047	105926048	DEL0868::11::1617	255	+	+	TYPE:DELETION
11	106072058	106072059	11	106073059	106073060	DEL0391::11::1618	255	+	+	TYPE:DELETION
11	107313912	107313913	11	107323913	107323914	DEL0193::11::1619	255	+	+	TYPE:DELETION
11	108110281	108110282	11	108113282	108113283	DEL1937::11::1620	255	+	+	TYPE:DELETION
11	108254060	108254061	11	108255061	108255062	DEL0066::11::1621	255	+	+	TYPE:DELETION
11	109076476	109076477	11	109077477	109077478	DEL1053::11::1622	255	+	+	TYPE:DELETION
11	109404509	109404510	11	109405210	109405211	DEL1769::11::1623	255	+	+	TYPE:DELETION
11	110142573	110142574	11	110145574	110145575	DEL0603::11::1624	255	+	+	TYPE:DELETION
11	114304641	114304642	11	114304742	114304743	DEL1077::11::1625	255	+	+	TYPE:DELETION
11	114922221	114922222	11	114922822	114922823	DEL0260::11::1626	255	+	+	TYPE:DELETION
11	115174064	115174065	11	115174165	115174166	DEL0466::11::1627	255	+	+	TYPE:DELETION
11	117600789	117600790	11	117609790	117609791	DEL1470::11::1628	255	+	+	TYPE:DELETION
11	117964473	117964474	11	117964874	117964875	DEL1686::11::1629	255	+	+	TYPE:DELETION
11	118428572	118428573	11	118429273	118429274	DEL1733::11::1630	255	+	+	TYPE:DELETION
11	119189832	119189833	11	119190733	119190734	DEL2300::11::1631	255	+	+	TYPE:DELETION
11	120767231	120767232	11	120768132	120768133	DEL2035::11::1632	255	+	+	TYPE:DELETION
11	121414314	121414315	11	121415115	121415116	DEL0042::11::1633	255	+	+	TYPE:DELETION
11	122244450	122244451	11	122253451	122253452	DEL0762::11::1634	255	+	+	TYPE:DELETION
11	124721520	124721521	11	124721721	124721722	DEL1133::11::1635	255	+	+	TYPE:DELETION
11	124784952	124784953	11	124785453	124785454	DEL1532::11::1636	255	+	+	TYPE:DELETION
11	125792112	125792113	11	125801113	125801114	DEL1748::11::1637	255	+	+	TYPE:DELETION
11	125858572	125858573	11	125865573	125865574	DEL2384::11::1638	255	+	+	TYPE:DELETION
11	125975033	125975034	11	125979034	125979035	DEL1765::11::1639	255	+	+	TYPE:DELETION
11	127666708	127666709	11	127667109	127667110	DEL0916::11::1640	255	+	+	TYPE:DELETION
11	130615564	130615565	11	130625565	130625566	DEL0282::11::1641	255	+	+	TYPE:DELETION
11	130626561	130626562	11	130627162	130627163	DEL1451::11::1642	255	+	+	TYPE:DELETION
11	132435724	132435725	11	132436125	132436126	DEL0020::11::1643	255	+	+	TYPE:DELETION
11	132697203	132697204	11	132698204	132698205	DEL0428::11::1644	255	+	+	TYPE:DELETION
11	133280693	133280694	11	133281494	133281495	DEL0686::11::1645	255	+	+	TYPE:DELETION
11	133800136	133800137	11	133805137	133805138	DEL0932::11::1646	255	+	+	TYPE:DELETION
11	134054421	134054422	11	134054522	134054523	DEL0055::11::1647	255	+	+	TYPE:DELETION
11	134262085	134262086	11	134262286	134262287	DEL1196::11::1648	255	+	+	TYPE:DELETION
12	1643030	1643031	12	1643131	1643132	DEL1345::12::1649	255	+	+	TYPE:DELETION
12	1914077	1914078	12	1914878	1914879	DEL2070::12::1650	255	+	+	TYPE:DELETION
12	2183285	2183286	12	2191286	2191287	DEL0100::12::1651	255	+	+	TYPE:DELETION
12	4054541	4054542	12	4056542	4056543	DEL0696::12::1652	255	+	+	TYPE:DELETION
12	5722082	5722083	12	5723083	5723084	DEL0058::12::1653	255	+	+	TYPE:DELETION
12	7619530	7619531	12	7625531	7625532	DEL1094::12::1654	255	+	+	TYPE:DELETION
12	9774031	9774032	12	9774832	9774833	DEL1720::12::1655	255	+	+	TYPE:DELETION
12	9989821	9989822	12	9990422	9990423	DEL2492::12::1656	255	+	+	TYPE:DELETION
12	11428161	11428162	12	11428262	11428263	DEL2163::12::1657	255	+	+	TYPE:DELETION
12	13936875	13936876	12	13937376	13937377	DEL1156::12::1658	255	+	+	TYPE:DELETION
12	14235126	14235127	12	14235327	14235328	DEL2484::12::1659	255	+	+	TYPE:DELETION
12	14452375	14452376	12	14453276	14453277	DEL0367::12::1660	255	+	+	TYPE:DELETION
12	14467828	14467829	12	14468729	14468730	DEL0545::12::1661	255	+	+	TYPE:DELETION
12	15122356	15122357	12	15122957	15122958	DEL0252::12::1662	255	+	+	TYPE:DELETION
12	16429470	16429471	12	16430171	16430172	DEL2000::12::1663	255	+	+	TYPE:DELETION
12	18811783	18811784	12	18812384	18812385	DEL1621::12::1664	255	+	+	TYPE:DELETION
12	19666377	19666378	12	19672378	19672379	DEL1808::12::1665	255	+	+	TYPE:DELETION
12	19982390	19982391	12	19983191	19983192	DEL2465::12::1666	255	+	+	TYPE:DELETION
12	20646641	20646642	12	20647442	20647443	DEL0103::12::1667	255	+	+	TYPE:DELETION
12	20839837	20839838	12	20848838	20848839	DEL1636::12::1668	255	+	+	TYPE:DELETION
12	21412322	21412323	12	21412823	21412824	DEL0694::12::1669	255	+	+	TYPE:DELETION
12	22240738	22240739	12	22242739	22242740	DEL2013::12::1670	255	+	+	TYPE:DELETION
12	23088828	23088829	12	23089629	23089630	DEL1805::12::1671	255	+	+	TYPE:DELETION
12	25628732	25628733	12	25637733	25637734	DEL0502::12::1672	255	+	+	TYPE:DELETION
12	26863056	26863057	12	26865057	26865058	DEL0310::12::1673	255	+	+	TYPE:DELETION
12	27325882	27325883	12	27329883	27329884	DEL1282::12::1674	255	+	+	TYPE:DELETION
12	27538648	27538649	12	27538949	27538950	DEL0519::12::1675	255	+	+	TYPE:DELETION
12	28897772	28897773	12	28898573	28898574	DEL1804::12::1676	255	+	+	TYPE:DELETION
12	30532236	30532237	12	30533137	30533138	DEL2305::12::1677	255	+	+	TYPE:DELETION
12	30968882	30968883	12	30969383	30969384	DEL1342::12::1678	255	+	+	TYPE:DELETION
12	31644436	31644437	12	31649437	31649438	DEL1071::12::1679	255	+	+	TYPE:DELETION
12	33643806	33643807	12	33651807	33651808	DEL1698::12::1680	255	+	+	TYPE:DELETION
12	38875851	38875852	12	38884852	38884853	DEL0400::12::1681	255	+	+	TYPE:DELETION
12	42241216	42241217	12	42247217	42247218	DEL1745::12::1682	255	+	+	TYPE:DELETION
12	42366567	42366568	12	42367468	42367469	DEL1309::12::1683	255	+	+	TYPE:DELETION
12	43447874	43447875	12	43448775	43448776	DEL2016::12::1684	255	+	+	TYPE:DELETION
12	43813086	43813087	12	43813487	43813488	DEL0728::12::1685	255	+	+	TYPE:DELETION
12	43987514	43987515	12	43987815	43987816	DEL1381::12::1686	255	+	+	TYPE:DELETION
12	44040005	44040006	12	44040306	44040307	DEL0702::12::1687	255	+	+	TYPE:DELETION
12	44289665	44289666	12	44289966	44289967	DEL0138::12::1688	255	+	+	TYPE:DELETION
12	45825077	45825078	12	45825978	45825979	DEL1687::12::1689	255	+	+	TYPE:DELETION
12	46568491	46568492	12	46570492	46570493	DEL1445::12::1690	255	+	+	TYPE:DELETION
12	46832094	46832095	12	46832495	46832496	DEL0838::12::1691	255	+	+	TYPE:DELETION
12	48879153	48879154	12	48879954	48879955	DEL1454::12::1692	255	+	+	TYPE:DELETION
12	50032403	50032404	12	50032604	50032605	DEL0386::12::1693	255	+	+	TYPE:DELETION
12	50551786	50551787	12	50556787	50556788	DEL0965::12::1694	255	+	+	TYPE:DELETION
12	52110616	52110617	12	52111017	52111018	DEL0283::12::1695	255	+	+	TYPE:DELETION
12	56933598	56933599	12	56933899	56933900	DEL0513::12::1696	255	+	+	TYPE:DELETION
12	59096521	59096522	12	59101522	59101523	DEL1466::12::1697	255	+	+	TYPE:DELETION
12	61293177	61293178	12	61300178	61300179	DEL1223::12::1698	255	+	+	TYPE:DELETION
12	62321261	62321262	12	62321562	62321563	DEL2285::12::1699	255	+	+	TYPE:DELETION
12	63066433	63066434	12	63067134	63067135	DEL2120::12::1700	255	+	+	TYPE:DELETION
12	64619664	64619665	12	64620665	64620666	DEL0504::12::1701	255	+	+	TYPE:DELETION
12	65515296	65515297	12	65521297	65521298	DEL0695::12::1702	255	+	+	TYPE:DELETION
12	66612557	66612558	12	66619558	66619559	DEL1756::12::1703	255	+	+	TYPE:DELETION
12	67430056	67430057	12	67430657	67430658	DEL1415::12::1704	255	+	+	TYPE:DELETION
12	68611598	68611599	12	68612499	68612500	DEL2463::12::1705	255	+	+	TYPE:DELETION
12	69630249	69630250	12	69634250	69634251	DEL0882::12::1706	255	+	+	TYPE:DELETION
12	70164314	70164315	12	70173315	70173316	DEL0070::12::1707	255	+	+	TYPE:DELETION
12	70712586	70712587	12	70712987	70712988	DEL0856::12::1708	255	+	+	TYPE:DELETION
12	71578006	71578007	12	71578107	71578108	DEL0874::12::1709	255	+	+	TYPE:DELETION
12	72165354	72165355	12	72166255	72166256	DEL1052::12::1710	255	+	+	TYPE:DELETION
12	72499197	72499198	12	72499298	72499299	DEL0372::12::1711	255	+	+	TYPE:DELETION
12	73264525	73264526	12	73265526	73265527	DEL2431::12::1712	255	+	+	TYPE:DELETION
12	73827689	73827690	12	73828290	73828291	DEL1891::12::1713	255	+	+	TYPE:DELETION
12	77659412	77659413	12	77660013	77660014	DEL0427::12::1714	255	+	+	TYPE:DELETION
12	79083613	79083614	12	79084414	79084415	DEL0012::12::1715	255	+	+	TYPE:DELETION
12	81595711	81595712	12	81601712	81601713	DEL0294::12::1716	255	+	+	TYPE:DELETION
12	81701775	81701776	12	81702576	81702577	DEL1574::12::1717	255	+	+	TYPE:DELETION
12	82559027	82559028	12	82565028	82565029	DEL2206::12::1718	255	+	+	TYPE:DELETION
12	82681174	82681175	12	82683175	82683176	DEL1915::12::1719	255	+	+	TYPE:DELETION
12	83243361	83243362	12	83244362	83244363	DEL1063::12::1720	255	+	+	TYPE:DELETION
12	83568945	83568946	12	83569446	83569447	DEL1074::12::1721	255	+	+	TYPE:DELETION
12	84661999	84662000	12	84662100	84662101	DEL2027::12::1722	255	+	+	TYPE:DELETION
12	85908579	85908580	12	85908880	85908881	DEL1427::12::1723	255	+	+	TYPE:DELETION
12	89378215	89378216	12	89383216	89383217	DEL1422::12::1724	255	+	+	TYPE:DELETION
12	89560018	89560019	12	89560419	89560420	DEL1337::12::1725	255	+	+	TYPE:DELETION
12	91244955	91244956	12	91254956	91254957	DEL1061::12::1726	255	+	+	TYPE:DELETION
12	92070793	92070794	12	92074794	92074795	DEL0741::12::1727	255	+	+	TYPE:DELETION
12	94053140	94053141	12	94053341	94053342	DEL1850::12::1728	255	+	+	TYPE:DELETION
12	94309615	94309616	12	94310316	94310317	DEL0305::12::1729	255	+	+	TYPE:DELETION
12	94452667	94452668	12	94452968	94452969	DEL0746::12::1730	255	+	+	TYPE:DELETION
12	96571948	96571949	12	96581949	96581950	DEL1141::12::1731	255	+	+	TYPE:DELETION
12	96923609	96923610	12	96923910	96923911	DEL0414::12::1732	255	+	+	TYPE:DELETION
12	98216219	98216220	12	98217120	98217121	DEL1250::12::1733	255	+	+	TYPE:DELETION
12	99469733	99469734	12	99470134	99470135	DEL1603::12::1734	255	+	+	TYPE:DELETION
12	101664494	101664495	12	101664895	101664896	DEL0725::12::1735	255	+	+	TYPE:DELETION
12	103969211	103969212	12	103970012	103970013	DEL0547::12::1736	255	+	+	TYPE:DELETION
12	104193367	104193368	12	104201368	104201369	DEL1194::12::1737	255	+	+	TYPE:DELETION
12	105628904	105628905	12	105629005	105629006	DEL1332::12::1738	255	+	+	TYPE:DELETION
12	105932973	105932974	12	105942974	105942975	DEL0892::12::1739	255	+	+	TYPE:DELETION
12	106301888	106301889	12	106302589	106302590	DEL1303::12::1740	255	+	+	TYPE:DELETION
12	106992539	106992540	12	107002540	107002541	DEL1311::12::1741	255	+	+	TYPE:DELETION
12	107937711	107937712	12	107945712	107945713	DEL0453::12::1742	255	+	+	TYPE:DELETION
12	108459518	108459519	12	108459819	108459820	DEL0992::12::1743	255	+	+	TYPE:DELETION
12	108936388	108936389	12	108940389	108940390	DEL1831::12::1744	255	+	+	TYPE:DELETION
12	109329973	109329974	12	109331974	109331975	DEL1417::12::1745	255	+	+	TYPE:DELETION
12	112051388	112051389	12	112055389	112055390	DEL1793::12::1746	255	+	+	TYPE:DELETION
12	112462455	112462456	12	112463156	112463157	DEL0370::12::1747	255	+	+	TYPE:DELETION
12	113052024	113052025	12	113052525	113052526	DEL1873::12::1748	255	+	+	TYPE:DELETION
12	113062164	113062165	12	113063165	113063166	DEL1865::12::1749	255	+	+	TYPE:DELETION
12	114024560	114024561	12	114024761	114024762	DEL0532::12::1750	255	+	+	TYPE:DELETION
12	116797106	116797107	12	116797207	116797208	DEL1800::12::1751	255	+	+	TYPE:DELETION
12	117543469	117543470	12	117543570	117543571	DEL0287::12::1752	255	+	+	TYPE:DELETION
12	117908306	117908307	12	117914307	117914308	DEL1183::12::1753	255	+	+	TYPE:DELETION
12	120972002	120972003	12	120972103	120972104	DEL1444::12::1754	255	+	+	TYPE:DELETION
12	124884188	124884189	12	124888189	124888190	DEL0804::12::1755	255	+	+	TYPE:DELETION
12	125627174	125627175	12	125627275	125627276	DEL2233::12::1756	255	+	+	TYPE:DELETION
12	130289159	130289160	12	130290160	130290161	DEL0740::12::1757	255	+	+	TYPE:DELETION
12	130602348	130602349	12	130603149	130603150	DEL1435::12::1758	255	+	+	TYPE:DELETION
12	132377830	132377831	12	132378331	132378332	DEL1354::12::1759	255	+	+	TYPE:DELETION
12	132816523	132816524	12	132824524	132824525	DEL0541::12::1760	255	+	+	TYPE:DELETION
12	133315581	133315582	12	133315782	133315783	DEL2158::12::1761	255	+	+	TYPE:DELETION
13	20369046	20369047	13	20379047	20379048	DEL1413::13::1762	255	+	+	TYPE:DELETION
13	21044377	21044378	13	21044878	21044879	DEL1704::13::1763	255	+	+	TYPE:DELETION
13	22156662	22156663	13	22157063	22157064	DEL1624::13::1764	255	+	+	TYPE:DELETION
13	24487502	24487503	13	24494503	24494504	DEL0755::13::1765	255	+	+	TYPE:DELETION
13	25497715	25497716	13	25503716	25503717	DEL2340::13::1766	255	+	+	TYPE:DELETION
13	27714301	27714302	13	27714602	27714603	DEL1518::13::1767	255	+	+	TYPE:DELETION
13	28855968	28855969	13	28861969	28861970	DEL2172::13::1768	255	+	+	TYPE:DELETION
13	29494495	29494496	13	29498496	29498497	DEL0163::13::1769	255	+	+	TYPE:DELETION
13	29717432	29717433	13	29722433	29722434	DEL0711::13::1770	255	+	+	TYPE:DELETION
13	31788227	31788228	13	31789228	31789229	DEL1473::13::1771	255	+	+	TYPE:DELETION
13	32147172	32147173	13	32149173	32149174	DEL0471::13::1772	255	+	+	TYPE:DELETION
13	32237937	32237938	13	32238738	32238739	DEL1739::13::1773	255	+	+	TYPE:DELETION
13	33690059	33690060	13	33690960	33690961	DEL1760::13::1774	255	+	+	TYPE:DELETION
13	34322808	34322809	13	34323009	34323010	DEL1711::13::1775	255	+	+	TYPE:DELETION
13	35361725	35361726	13	35362726	35362727	DEL0433::13::1776	255	+	+	TYPE:DELETION
13	35971610	35971611	13	35971911	35971912	DEL0602::13::1777	255	+	+	TYPE:DELETION
13	41249816	41249817	13	41253817	41253818	DEL2414::13::1778	255	+	+	TYPE:DELETION
13	41478874	41478875	13	41479575	41479576	DEL1807::13::1779	255	+	+	TYPE:DELETION
13	43357741	43357742	13	43358342	43358343	DEL1442::13::1780	255	+	+	TYPE:DELETION
13	44957427	44957428	13	44966428	44966429	DEL0592::13::1781	255	+	+	TYPE:DELETION
13	45140042	45140043	13	45141043	45141044	DEL1945::13::1782	255	+	+	TYPE:DELETION
13	45254146	45254147	13	45261147	45261148	DEL1448::13::1783	255	+	+	TYPE:DELETION
13	45268640	45268641	13	45275641	45275642	DEL1302::13::1784	255	+	+	TYPE:DELETION
13	45681848	45681849	13	45686849	45686850	DEL2276::13::1785	255	+	+	TYPE:DELETION
13	47309269	47309270	13	47319270	47319271	DEL2079::13::1786	255	+	+	TYPE:DELETION
13	48306273	48306274	13	48309274	48309275	DEL1564::13::1787	255	+	+	TYPE:DELETION
13	49763060	49763061	13	49763461	49763462	DEL0497::13::1788	255	+	+	TYPE:DELETION
13	51236544	51236545	13	51237445	51237446	DEL1693::13::1789	255	+	+	TYPE:DELETION
13	53761023	53761024	13	53762024	53762025	DEL1719::13::1790	255	+	+	TYPE:DELETION
13	55586917	55586918	13	55595918	55595919	DEL1627::13::1791	255	+	+	TYPE:DELETION
13	57279789	57279790	13	57281790	57281791	DEL1251::13::1792	255	+	+	TYPE:DELETION
13	58241995	58241996	13	58242096	58242097	DEL0720::13::1793	255	+	+	TYPE:DELETION
13	58425027	58425028	13	58426028	58426029	DEL1269::13::1794	255	+	+	TYPE:DELETION
13	58440792	58440793	13	58446793	58446794	DEL1004::13::1795	255	+	+	TYPE:DELETION
13	59173244	59173245	13	59173345	59173346	DEL0266::13::1796	255	+	+	TYPE:DELETION
13	60312151	60312152	13	60312852	60312853	DEL1519::13::1797	255	+	+	TYPE:DELETION
13	61696277	61696278	13	61696778	61696779	DEL1287::13::1798	255	+	+	TYPE:DELETION
13	61940248	61940249	13	61947249	61947250	DEL2446::13::1799	255	+	+	TYPE:DELETION
13	62414250	62414251	13	62415251	62415252	DEL2029::13::1800	255	+	+	TYPE:DELETION
13	62642986	62642987	13	62645987	62645988	DEL1419::13::1801	255	+	+	TYPE:DELETION
13	64899185	64899186	13	64905186	64905187	DEL0622::13::1802	255	+	+	TYPE:DELETION
13	65022366	65022367	13	65032367	65032368	DEL0621::13::1803	255	+	+	TYPE:DELETION
13	65310867	65310868	13	65313868	65313869	DEL0302::13::1804	255	+	+	TYPE:DELETION
13	65481205	65481206	13	65486206	65486207	DEL2224::13::1805	255	+	+	TYPE:DELETION
13	67204252	67204253	13	67204353	67204354	DEL1111::13::1806	255	+	+	TYPE:DELETION
13	67569333	67569334	13	67571334	67571335	DEL0510::13::1807	255	+	+	TYPE:DELETION
13	67767596	67767597	13	67770597	67770598	DEL2193::13::1808	255	+	+	TYPE:DELETION
13	68205839	68205840	13	68210840	68210841	DEL0134::13::1809	255	+	+	TYPE:DELETION
13	68930691	68930692	13	68937692	68937693	DEL0351::13::1810	255	+	+	TYPE:DELETION
13	69582566	69582567	13	69590567	69590568	DEL1270::13::1811	255	+	+	TYPE:DELETION
13	70585146	70585147	13	70588147	70588148	DEL2331::13::1812	255	+	+	TYPE:DELETION
13	72253235	72253236	13	72256236	72256237	DEL0112::13::1813	255	+	+	TYPE:DELETION
13	72786335	72786336	13	72792336	72792337	DEL1116::13::1814	255	+	+	TYPE:DELETION
13	73043484	73043485	13	73043685	73043686	DEL2481::13::1815	255	+	+	TYPE:DELETION
13	76593010	76593011	13	76593311	76593312	DEL1179::13::1816	255	+	+	TYPE:DELETION
13	77302702	77302703	13	77309703	77309704	DEL0246::13::1817	255	+	+	TYPE:DELETION
13	77484653	77484654	13	77485054	77485055	DEL0744::13::1818	255	+	+	TYPE:DELETION
13	78122382	78122383	13	78123383	78123384	DEL0779::13::1819	255	+	+	TYPE:DELETION
13	79238872	79238873	13	79246873	79246874	DEL2226::13::1820	255	+	+	TYPE:DELETION
13	79881785	79881786	13	79889786	79889787	DEL1996::13::1821	255	+	+	TYPE:DELETION
13	80136111	80136112	13	80142112	80142113	DEL0726::13::1822	255	+	+	TYPE:DELETION
13	80451554	80451555	13	80451755	80451756	DEL1288::13::1823	255	+	+	TYPE:DELETION
13	82608072	82608073	13	82608473	82608474	DEL2097::13::1824	255	+	+	TYPE:DELETION
13	84075067	84075068	13	84076068	84076069	DEL2149::13::1825	255	+	+	TYPE:DELETION
13	84343808	84343809	13	84344309	84344310	DEL2216::13::1826	255	+	+	TYPE:DELETION
13	88447881	88447882	13	88455882	88455883	DEL1147::13::1827	255	+	+	TYPE:DELETION
13	88954804	88954805	13	88955105	88955106	DEL0159::13::1828	255	+	+	TYPE:DELETION
13	89766831	89766832	13	89767832	89767833	DEL1344::13::1829	255	+	+	TYPE:DELETION
13	91297342	91297343	13	91303343	91303344	DEL0216::13::1830	255	+	+	TYPE:DELETION
13	92416909	92416910	13	92421910	92421911	DEL1487::13::1831	255	+	+	TYPE:DELETION
13	92665510	92665511	13	92673511	92673512	DEL0540::13::1832	255	+	+	TYPE:DELETION
13	92787036	92787037	13	92788037	92788038	DEL0320::13::1833	255	+	+	TYPE:DELETION
13	92937793	92937794	13	92946794	92946795	DEL1467::13::1834	255	+	+	TYPE:DELETION
13	93626613	93626614	13	93627514	93627515	DEL1921::13::1835	255	+	+	TYPE:DELETION
13	93682052	93682053	13	93686053	93686054	DEL2145::13::1836	255	+	+	TYPE:DELETION
13	95771751	95771752	13	95774752	95774753	DEL1193::13::1837	255	+	+	TYPE:DELETION
13	95917127	95917128	13	95927128	95927129	DEL2168::13::1838	255	+	+	TYPE:DELETION
13	97225108	97225109	13	97225609	97225610	DEL1323::13::1839	255	+	+	TYPE:DELETION
13	98647308	98647309	13	98650309	98650310	DEL0772::13::1840	255	+	+	TYPE:DELETION
13	99254302	99254303	13	99255103	99255104	DEL0432::13::1841	255	+	+	TYPE:DELETION
13	100003684	100003685	13	100004085	100004086	DEL2320::13::1842	255	+	+	TYPE:DELETION
13	101331801	101331802	13	101332502	101332503	DEL2170::13::1843	255	+	+	TYPE:DELETION
13	101558972	101558973	13	101559773	101559774	DEL2203::13::1844	255	+	+	TYPE:DELETION
13	102723988	102723989	13	102724189	102724190	DEL1006::13::1845	255	+	+	TYPE:DELETION
13	102988190	102988191	13	102989091	102989092	DEL0650::13::1846	255	+	+	TYPE:DELETION
13	103223177	103223178	13	103230178	103230179	DEL1773::13::1847	255	+	+	TYPE:DELETION
13	103553759	103553760	13	103557760	103557761	DEL0132::13::1848	255	+	+	TYPE:DELETION
13	106681391	106681392	13	106681792	106681793	DEL2260::13::1849	255	+	+	TYPE:DELETION
13	106926424	106926425	13	106926525	106926526	DEL0990::13::1850	255	+	+	TYPE:DELETION
13	107829308	107829309	13	107839309	107839310	DEL0582::13::1851	255	+	+	TYPE:DELETION
13	108020159	108020160	13	108020860	108020861	DEL0931::13::1852	255	+	+	TYPE:DELETION
13	109327897	109327898	13	109328098	109328099	DEL1668::13::1853	255	+	+	TYPE:DELETION
13	109962336	109962337	13	109964337	109964338	DEL1670::13::1854	255	+	+	TYPE:DELETION
13	110801296	110801297	13	110801697	110801698	DEL0865::13::1855	255	+	+	TYPE:DELETION
13	112171092	112171093	13	112172093	112172094	DEL1030::13::1856	255	+	+	TYPE:DELETION
13	113313825	113313826	13	113314326	113314327	DEL1997::13::1857	255	+	+	TYPE:DELETION
13	114284924	114284925	13	114293925	114293926	DEL2315::13::1858	255	+	+	TYPE:DELETION
14	20151129	20151130	14	20151430	20151431	DEL0539::14::1859	255	+	+	TYPE:DELETION
14	21082421	21082422	14	21086422	21086423	DEL1104::14::1860	255	+	+	TYPE:DELETION
14	22852203	22852204	14	22855204	22855205	DEL1029::14::1861	255	+	+	TYPE:DELETION
14	24818738	24818739	14	24824739	24824740	DEL1108::14::1862	255	+	+	TYPE:DELETION
14	25823334	25823335	14	25828335	25828336	DEL1164::14::1863	255	+	+	TYPE:DELETION
14	26314292	26314293	14	26318293	26318294	DEL0924::14::1864	255	+	+	TYPE:DELETION
14	26647967	26647968	14	26648768	26648769	DEL1310::14::1865	255	+	+	TYPE:DELETION
14	29401149	29401150	14	29401950	29401951	DEL1904::14::1866	255	+	+	TYPE:DELETION
14	29631640	29631641	14	29636641	29636642	DEL2067::14::1867	255	+	+	TYPE:DELETION
14	30707091	30707092	14	30707392	30707393	DEL1273::14::1868	255	+	+	TYPE:DELETION
14	31420691	31420692	14	31421392	31421393	DEL1509::14::1869	255	+	+	TYPE:DELETION
14	32189710	32189711	14	32192711	32192712	DEL0527::14::1870	255	+	+	TYPE:DELETION
14	32308497	32308498	14	32308998	32308999	DEL0181::14::1871	255	+	+	TYPE:DELETION
14	35185203	35185204	14	35186204	35186205	DEL0561::14::1872	255	+	+	TYPE:DELETION
14	35920697	35920698	14	35930698	35930699	DEL2121::14::1873	255	+	+	TYPE:DELETION
14	36157112	36157113	14	36159113	36159114	DEL1357::14::1874	255	+	+	TYPE:DELETION
14	37108312	37108313	14	37109313	37109314	DEL0998::14::1875	255	+	+	TYPE:DELETION
14	37953612	37953613	14	37958613	37958614	DEL0798::14::1876	255	+	+	TYPE:DELETION
14	39075623	39075624	14	39077624	39077625	DEL1905::14::1877	255	+	+	TYPE:DELETION
14	39227157	39227158	14	39235158	39235159	DEL0866::14::1878	255	+	+	TYPE:DELETION
14	40936720	40936721	14	40944721	40944722	DEL0450::14::1879	255	+	+	TYPE:DELETION
14	41819854	41819855	14	41820455	41820456	DEL1181::14::1880	255	+	+	TYPE:DELETION
14	43043552	43043553	14	43049553	43049554	DEL1462::14::1881	255	+	+	TYPE:DELETION
14	43575927	43575928	14	43577928	43577929	DEL1817::14::1882	255	+	+	TYPE:DELETION
14	44330763	44330764	14	44331564	44331565	DEL0025::14::1883	255	+	+	TYPE:DELETION
14	47550839	47550840	14	47558840	47558841	DEL1398::14::1884	255	+	+	TYPE:DELETION
14	50521476	50521477	14	50521977	50521978	DEL1212::14::1885	255	+	+	TYPE:DELETION
14	53787444	53787445	14	53788045	53788046	DEL1170::14::1886	255	+	+	TYPE:DELETION
14	53959445	53959446	14	53959946	53959947	DEL0628::14::1887	255	+	+	TYPE:DELETION
14	55713984	55713985	14	55715985	55715986	DEL1710::14::1888	255	+	+	TYPE:DELETION
14	56590172	56590173	14	56596173	56596174	DEL1727::14::1889	255	+	+	TYPE:DELETION
14	57094597	57094598	14	57094698	57094699	DEL0745::14::1890	255	+	+	TYPE:DELETION
14	57294070	57294071	14	57294771	57294772	DEL0752::14::1891	255	+	+	TYPE:DELETION
14	57967285	57967286	14	57976286	57976287	DEL2406::14::1892	255	+	+	TYPE:DELETION
14	58711935	58711936	14	58712936	58712937	DEL0747::14::1893	255	+	+	TYPE:DELETION
14	59491141	59491142	14	59492142	59492143	DEL0689::14::1894	255	+	+	TYPE:DELETION
14	60139118	60139119	14	60139919	60139920	DEL1707::14::1895	255	+	+	TYPE:DELETION
14	60495798	60495799	14	60496699	60496700	DEL0629::14::1896	255	+	+	TYPE:DELETION
14	61895651	61895652	14	61897652	61897653	DEL1786::14::1897	255	+	+	TYPE:DELETION
14	63158941	63158942	14	63159642	63159643	DEL2047::14::1898	255	+	+	TYPE:DELETION
14	63579431	63579432	14	63589432	63589433	DEL1914::14::1899	255	+	+	TYPE:DELETION
14	63988333	63988334	14	63994334	63994335	DEL1812::14::1900	255	+	+	TYPE:DELETION
14	68005586	68005587	14	68006187	68006188	DEL1326::14::1901	255	+	+	TYPE:DELETION
14	68213965	68213966	14	68214266	68214267	DEL0908::14::1902	255	+	+	TYPE:DELETION
14	71951978	71951979	14	71952579	71952580	DEL0569::14::1903	255	+	+	TYPE:DELETION
14	72179527	72179528	14	72184528	72184529	DEL2155::14::1904	255	+	+	TYPE:DELETION
14	73175653	73175654	14	73185654	73185655	DEL1017::14::1905	255	+	+	TYPE:DELETION
14	76388513	76388514	14	76390514	76390515	DEL0764::14::1906	255	+	+	TYPE:DELETION
14	78019792	78019793	14	78020693	78020694	DEL0506::14::1907	255	+	+	TYPE:DELETION
14	78621589	78621590	14	78629590	78629591	DEL0429::14::1908	255	+	+	TYPE:DELETION
14	79676541	79676542	14	79677342	79677343	DEL0270::14::1909	255	+	+	TYPE:DELETION
14	80854429	80854430	14	80854730	80854731	DEL2251::14::1910	255	+	+	TYPE:DELETION
14	82782952	82782953	14	82783953	82783954	DEL0275::14::1911	255	+	+	TYPE:DELETION
14	83593210	83593211	14	83597211	83597212	DEL2038::14::1912	255	+	+	TYPE:DELETION
14	85834865	85834866	14	85837866	85837867	DEL0203::14::1913	255	+	+	TYPE:DELETION
14	89582445	89582446	14	89583346	89583347	DEL0122::14::1914	255	+	+	TYPE:DELETION
14	89613227	89613228	14	89622228	89622229	DEL0425::14::1915	255	+	+	TYPE:DELETION
14	92265125	92265126	14	92268126	92268127	DEL0709::14::1916	255	+	+	TYPE:DELETION
14	92772639	92772640	14	92780640	92780641	DEL1313::14::1917	255	+	+	TYPE:DELETION
14	95915902	95915903	14	95916703	95916704	DEL1689::14::1918	255	+	+	TYPE:DELETION
14	96380380	96380381	14	96380581	96380582	DEL0889::14::1919	255	+	+	TYPE:DELETION
14	96629807	96629808	14	96632808	96632809	DEL2023::14::1920	255	+	+	TYPE:DELETION
14	97356821	97356822	14	97357022	97357023	DEL0424::14::1921	255	+	+	TYPE:DELETION
14	97368631	97368632	14	97368732	97368733	DEL2370::14::1922	255	+	+	TYPE:DELETION
14	97567016	97567017	14	97576017	97576018	DEL0259::14::1923	255	+	+	TYPE:DELETION
14	99091131	99091132	14	99096132	99096133	DEL2055::14::1924	255	+	+	TYPE:DELETION
14	99167371	99167372	14	99167472	99167473	DEL0828::14::1925	255	+	+	TYPE:DELETION
14	100521182	100521183	14	100522183	100522184	DEL1139::14::1926	255	+	+	TYPE:DELETION
14	101789122	101789123	14	101789723	101789724	DEL0850::14::1927	255	+	+	TYPE:DELETION
14	102555093	102555094	14	102560094	102560095	DEL2473::14::1928	255	+	+	TYPE:DELETION
14	102598826	102598827	14	102607827	102607828	DEL2069::14::1929	255	+	+	TYPE:DELETION
14	102892735	102892736	14	102893536	102893537	DEL0832::14::1930	255	+	+	TYPE:DELETION
14	103254969	103254970	14	103255670	103255671	DEL1971::14::1931	255	+	+	TYPE:DELETION
14	106014870	106014871	14	106018871	106018872	DEL1082::14::1932	255	+	+	TYPE:DELETION
14	107045696	107045697	14	107046697	107046698	DEL0835::14::1933	255	+	+	TYPE:DELETION
15	25521206	25521207	15	25525207	25525208	DEL0549::15::1934	255	+	+	TYPE:DELETION
15	27026880	27026881	15	27032881	27032882	DEL1328::15::1935	255	+	+	TYPE:DELETION
15	27283817	27283818	15	27284418	27284419	DEL1962::15::1936	255	+	+	TYPE:DELETION
15	32319550	32319551	15	32320351	32320352	DEL1324::15::1937	255	+	+	TYPE:DELETION
15	33178236	33178237	15	33178637	33178638	DEL2402::15::1938	255	+	+	TYPE:DELETION
15	33539468	33539469	15	33539969	33539970	DEL1534::15::1939	255	+	+	TYPE:DELETION
15	35489473	35489474	15	35491474	35491475	DEL2432::15::1940	255	+	+	TYPE:DELETION
15	36349460	36349461	15	36349761	36349762	DEL0303::15::1941	255	+	+	TYPE:DELETION
15	36433070	36433071	15	36433771	36433772	DEL0750::15::1942	255	+	+	TYPE:DELETION
15	36539570	36539571	15	36540071	36540072	DEL1635::15::1943	255	+	+	TYPE:DELETION
15	36603707	36603708	15	36611708	36611709	DEL0919::15::1944	255	+	+	TYPE:DELETION
15	37730645	37730646	15	37731246	37731247	DEL2343::15::1945	255	+	+	TYPE:DELETION
15	38526841	38526842	15	38527042	38527043	DEL1084::15::1946	255	+	+	TYPE:DELETION
15	39705685	39705686	15	39706686	39706687	DEL1167::15::1947	255	+	+	TYPE:DELETION
15	44121195	44121196	15	44131196	44131197	DEL1390::15::1948	255	+	+	TYPE:DELETION
15	45197794	45197795	15	45198495	45198496	DEL0288::15::1949	255	+	+	TYPE:DELETION
15	48194540	48194541	15	48195541	48195542	DEL0641::15::1950	255	+	+	TYPE:DELETION
15	49890258	49890259	15	49898259	49898260	DEL2107::15::1951	255	+	+	TYPE:DELETION
15	50162081	50162082	15	50168082	50168083	DEL1493::15::1952	255	+	+	TYPE:DELETION
15	53237437	53237438	15	53241438	53241439	DEL1040::15::1953	255	+	+	TYPE:DELETION
15	54399512	54399513	15	54409513	54409514	DEL2099::15::1954	255	+	+	TYPE:DELETION
15	54635965	54635966	15	54636266	54636267	DEL2236::15::1955	255	+	+	TYPE:DELETION
15	55120770	55120771	15	55123771	55123772	DEL1888::15::1956	255	+	+	TYPE:DELETION
15	55721284	55721285	15	55729285	55729286	DEL1862::15::1957	255	+	+	TYPE:DELETION
15	56542055	56542056	15	56550056	56550057	DEL0494::15::1958	255	+	+	TYPE:DELETION
15	57526713	57526714	15	57526814	57526815	DEL1735::15::1959	255	+	+	TYPE:DELETION
15	57662769	57662770	15	57663670	57663671	DEL0454::15::1960	255	+	+	TYPE:DELETION
15	58154107	58154108	15	58157108	58157109	DEL2437::15::1961	255	+	+	TYPE:DELETION
15	58406211	58406212	15	58406912	58406913	DEL0277::15::1962	255	+	+	TYPE:DELETION
15	59209110	59209111	15	59216111	59216112	DEL2105::15::1963	255	+	+	TYPE:DELETION
15	64318121	64318122	15	64320122	64320123	DEL1616::15::1964	255	+	+	TYPE:DELETION
15	66426586	66426587	15	66427287	66427288	DEL0461::15::1965	255	+	+	TYPE:DELETION
15	66463783	66463784	15	66464584	66464585	DEL1843::15::1966	255	+	+	TYPE:DELETION
15	68530481	68530482	15	68539482	68539483	DEL1663::15::1967	255	+	+	TYPE:DELETION
15	71398091	71398092	15	71398992	71398993	DEL2173::15::1968	255	+	+	TYPE:DELETION
15	71556370	71556371	15	71558371	71558372	DEL2034::15::1969	255	+	+	TYPE:DELETION
15	74865264	74865265	15	74872265	74872266	DEL2064::15::1970	255	+	+	TYPE:DELETION
15	76794403	76794404	15	76801404	76801405	DEL0680::15::1971	255	+	+	TYPE:DELETION
15	76827380	76827381	15	76827781	76827782	DEL0500::15::1972	255	+	+	TYPE:DELETION
15	77805333	77805334	15	77806334	77806335	DEL0335::15::1973	255	+	+	TYPE:DELETION
15	77993982	77993983	15	77994383	77994384	DEL2242::15::1974	255	+	+	TYPE:DELETION
15	79043723	79043724	15	79047724	79047725	DEL2214::15::1975	255	+	+	TYPE:DELETION
15	80795108	80795109	15	80795209	80795210	DEL2425::15::1976	255	+	+	TYPE:DELETION
15	81553984	81553985	15	81563985	81563986	DEL0572::15::1977	255	+	+	TYPE:DELETION
15	83698975	83698976	15	83699976	83699977	DEL1592::15::1978	255	+	+	TYPE:DELETION
15	85518264	85518265	15	85518865	85518866	DEL1659::15::1979	255	+	+	TYPE:DELETION
15	88008806	88008807	15	88017807	88017808	DEL1706::15::1980	255	+	+	TYPE:DELETION
15	88471112	88471113	15	88471813	88471814	DEL2279::15::1981	255	+	+	TYPE:DELETION
15	89532007	89532008	15	89539008	89539009	DEL0972::15::1982	255	+	+	TYPE:DELETION
15	89631617	89631618	15	89638618	89638619	DEL0477::15::1983	255	+	+	TYPE:DELETION
15	89749875	89749876	15	89752876	89752877	DEL1290::15::1984	255	+	+	TYPE:DELETION
15	91393149	91393150	15	91403150	91403151	DEL1336::15::1985	255	+	+	TYPE:DELETION
15	91964389	91964390	15	91964690	91964691	DEL1335::15::1986	255	+	+	TYPE:DELETION
15	93139360	93139361	15	93140361	93140362	DEL1514::15::1987	255	+	+	TYPE:DELETION
15	93524264	93524265	15	93524665	93524666	DEL0963::15::1988	255	+	+	TYPE:DELETION
15	94085025	94085026	15	94085926	94085927	DEL0501::15::1989	255	+	+	TYPE:DELETION
15	95276294	95276295	15	95277095	95277096	DEL2353::15::1990	255	+	+	TYPE:DELETION
15	95732309	95732310	15	95732910	95732911	DEL1225::15::1991	255	+	+	TYPE:DELETION
15	97062868	97062869	15	97063069	97063070	DEL1278::15::1992	255	+	+	TYPE:DELETION
15	97741910	97741911	15	97742311	97742312	DEL1132::15::1993	255	+	+	TYPE:DELETION
15	98627635	98627636	15	98634636	98634637	DEL1055::15::1994	255	+	+	TYPE:DELETION
15	100941939	100941940	15	100942040	100942041	DEL0076::15::1995	255	+	+	TYPE:DELETION
16	1187406	1187407	16	1187707	1187708	DEL1619::16::1996	255	+	+	TYPE:DELETION
16	2326848	2326849	16	2334849	2334850	DEL2096::16::1997	255	+	+	TYPE:DELETION
16	3016584	3016585	16	3019585	3019586	DEL1875::16::1998	255	+	+	TYPE:DELETION
16	3859193	3859194	16	3859794	3859795	DEL1022::16::1999	255	+	+	TYPE:DELETION
16	5029949	5029950	16	5030850	5030851	DEL2303::16::2000	255	+	+	TYPE:DELETION
[truncated: 13,000 more rows]
