# Supplementary material for: LUMPY: a probabilistic framework for structural variant discovery
Source: Genome Biol. 2014 Jun 26;15(6):R84. doi: 10.1186/gb-2014-15-6-r84 (PMC4197822; doi:10.1186/gb-2014-15-6-r84)
Supplement: Additional file 2 — This file contains the breakpoints used for the heterogeneous tumor simulation. The format is BEDPE. These deletions are based on the variants released by the 1000 Genomes Project in [29]. We selected non-overlapping deletions that were at least 50 bases long and successfully lifted over from build 36 of the human reference genome to build 37. [file gb-2014-15-6-r84-S2.zip]

Archive with 1 entries (1 files):
- 3717462611446476_add2.bedpe
