# Supplementary material for: LUMPY: a probabilistic framework for structural variant discovery
Source: Genome Biol. 2014 Jun 26;15(6):R84. doi: 10.1186/gb-2014-15-6-r84 (PMC4197822; doi:10.1186/gb-2014-15-6-r84)
Supplement: Additional file 2 — This file contains the breakpoints used for the heterogeneous tumor simulation. The format is BEDPE. These deletions are based on the variants released by the 1000 Genomes Project in [29]. We selected non-overlapping deletions that were at least 50 bases long and successfully lifted over from build 36 of the human reference genome to build 37. [file gb-2014-15-6-r84-S2.zip › 3717462611446476_add2.bedpe]

1	738636	738637	1	742073	742074	DELL:3436:1:738637_742072::1::1	255	+	+
1	766593	766594	1	769112	769113	DELL:2518:1:763158_765675::1::2	255	+	+
1	947121	947122	1	948001	948002	DELL:879:1:941168_942046::1::3	255	+	+
1	1400340	1400341	1	1408917	1408918	DELL:8576:1:1393508_1402083::1::4	255	+	+
1	1587091	1587092	1	1653304	1653305	DELL:66212:1:1571683_1637894::1::5	255	+	+
1	1773827	1773828	1	1775617	1775618	DELL:1789:1:1692207_1693995::1::6	255	+	+
1	2162136	2162137	1	2163113	2163114	DELL:976:1:2078727_2079702::1::7	255	+	+
1	2693029	2693030	1	2697101	2697102	DELL:4071:1:2608644_2612714::1::8	255	+	+
1	3666647	3666648	1	3668400	3668401	DELL:1752:1:3578191_3579942::1::9	255	+	+
1	4284606	4284607	1	4285948	4285949	DELL:1341:1:4194398_4195738::1::10	255	+	+
1	4882350	4882351	1	4883038	4883039	DELL:687:1:4790801_4791487::1::11	255	+	+
1	5028128	5028129	1	5056368	5056369	DELL:28239:1:4935892_4964130::1::12	255	+	+
1	5163652	5163653	1	5165101	5165102	DELL:1448:1:5043177_5044624::1::13	255	+	+
1	5403433	5403434	1	5404651	5404652	DELL:1217:1:5281510_5282726::1::14	255	+	+
1	5644646	5644647	1	5645443	5645444	DELL:796:1:5521506_5522301::1::15	255	+	+
1	6762343	6762344	1	6763696	6763697	DELL:1352:1:6638407_6639758::1::16	255	+	+
1	7908777	7908778	1	7909469	7909470	DELL:691:1:7783489_7784179::1::17	255	+	+
1	8185330	8185331	1	8186291	8186292	DELL:960:1:8059351_8060310::1::18	255	+	+
1	8283395	8283396	1	8284766	8284767	DELL:1370:1:8156456_8157825::1::19	255	+	+
1	8338199	8338200	1	8338914	8338915	DELL:714:1:8209890_8210603::1::20	255	+	+
1	9134123	9134124	1	9136941	9136942	DELL:2817:1:9005100_9007916::1::21	255	+	+
1	9171842	9171843	1	9176284	9176285	DELL:4441:1:9040002_9044442::1::22	255	+	+
1	9288615	9288616	1	9290845	9290846	DELL:2229:1:9152334_9154562::1::23	255	+	+
1	9453881	9453882	1	9456518	9456519	DELL:2636:1:9315371_9318006::1::24	255	+	+
1	9495960	9495961	1	9497509	9497510	DELL:1548:1:9354814_9356361::1::25	255	+	+
1	9870710	9870711	1	9873100	9873101	DELL:2389:1:9728016_9730404::1::26	255	+	+
1	10052713	10052714	1	10063232	10063233	DELL:10518:1:9907630_9918147::1::27	255	+	+
1	11037099	11037100	1	11038109	11038110	DELL:1009:1:10881498_10882506::1::28	255	+	+
1	11097630	11097631	1	11106282	11106283	DELL:8651:1:10941020_10949670::1::29	255	+	+
1	11467176	11467177	1	11473382	11473383	DELL:6205:1:11301915_11308119::1::30	255	+	+
1	11541441	11541442	1	11543200	11543201	DELL:1758:1:11369975_11371732::1::31	255	+	+
1	12131651	12131652	1	12134047	12134048	DELL:2395:1:11958427_11960821::1::32	255	+	+
1	13883486	13883487	1	13884472	13884473	DELL:985:1:13707867_13708851::1::33	255	+	+
1	14548055	14548056	1	14557092	14557093	DELL:9036:1:14371451_14380486::1::34	255	+	+
1	14560871	14560872	1	14563982	14563983	DELL:3110:1:14375231_14378340::1::35	255	+	+
1	14731112	14731113	1	14734654	14734655	DELL:3541:1:14542362_14545902::1::36	255	+	+
1	14735785	14735786	1	14742259	14742260	DELL:6473:1:14543494_14549966::1::37	255	+	+
1	15657384	15657385	1	15659461	15659462	DELL:2076:1:15458620_15460695::1::38	255	+	+
1	15774731	15774732	1	15781767	15781768	DELL:7035:1:15573891_15580925::1::39	255	+	+
1	16001517	16001518	1	16009784	16009785	DELL:8266:1:15793642_15801907::1::40	255	+	+
1	16019654	16019655	1	16022137	16022138	DELL:2482:1:15803513_15805994::1::41	255	+	+
1	16129582	16129583	1	16131430	16131431	DELL:1847:1:15910959_15912805::1::42	255	+	+
1	17676773	17676774	1	17677036	17677037	DELL:262:1:17456303_17456564::1::43	255	+	+
1	18108502	18108503	1	18109751	18109752	DELL:1248:1:17887770_17889017::1::44	255	+	+
1	19369890	19369891	1	19373186	19373187	DELL:3295:1:19147910_19151204::1::45	255	+	+
1	19599560	19599561	1	19614159	19614160	DELL:14598:1:19374285_19388882::1::46	255	+	+
1	20498747	20498748	1	20500533	20500534	DELL:1785:1:20258874_20260658::1::47	255	+	+
1	20642982	20642983	1	20643833	20643834	DELL:850:1:20401324_20402173::1::48	255	+	+
1	21018078	21018079	1	21019412	21019413	DELL:1333:1:20775570_20776902::1::49	255	+	+
1	21346335	21346336	1	21346941	21346942	DELL:605:1:21102494_21103098::1::50	255	+	+
1	21684972	21684973	1	21687314	21687315	DELL:2341:1:21440526_21442866::1::51	255	+	+
1	21822953	21822954	1	21828057	21828058	DELL:5103:1:21576166_21581268::1::52	255	+	+
1	22113086	22113087	1	22121370	22121371	DELL:8283:1:21861196_21869478::1::53	255	+	+
1	22303664	22303665	1	22328299	22328300	DELL:24634:1:22043491_22068124::1::54	255	+	+
1	22868673	22868674	1	22871033	22871034	DELL:2359:1:22583866_22586224::1::55	255	+	+
1	22886508	22886509	1	22888295	22888296	DELL:1786:1:22599342_22601127::1::56	255	+	+
1	23677139	23677140	1	23680504	23680505	DELL:3364:1:23388187_23391550::1::57	255	+	+
1	24106738	24106739	1	24108455	24108456	DELL:1716:1:23814422_23816137::1::58	255	+	+
1	24161807	24161808	1	24166325	24166326	DELL:4517:1:23867775_23872291::1::59	255	+	+
1	25900344	25900345	1	25908041	25908042	DELL:7696:1:25601795_25609490::1::60	255	+	+
1	27464868	27464869	1	27466108	27466109	DELL:1239:1:27158623_27159861::1::61	255	+	+
1	27487361	27487362	1	27491617	27491618	DELL:4255:1:27179877_27184131::1::62	255	+	+
1	27502052	27502053	1	27515655	27515656	DELL:13602:1:27190313_27203914::1::63	255	+	+
1	27979651	27979652	1	27980508	27980509	DELL:856:1:27654310_27655165::1::64	255	+	+
1	28036280	28036281	1	28038946	28038947	DELL:2665:1:27710083_27712747::1::65	255	+	+
1	28445918	28445919	1	28448338	28448339	DELL:2419:1:28117056_28119474::1::66	255	+	+
1	28900643	28900644	1	28902425	28902426	DELL:1781:1:28569362_28571142::1::67	255	+	+
1	28906067	28906068	1	28906414	28906415	DELL:346:1:28573005_28573350::1::68	255	+	+
1	29263953	29263954	1	29265088	29265089	DELL:1134:1:28930545_28931678::1::69	255	+	+
1	30154856	30154857	1	30167410	30167411	DELL:12553:1:29820314_29832866::1::70	255	+	+
1	30173006	30173007	1	30173965	30173966	DELL:958:1:29825911_29826868::1::71	255	+	+
1	30479721	30479722	1	30489385	30489386	DELL:9663:1:30131668_30141330::1::72	255	+	+
1	31169519	31169520	1	31171884	31171885	DELL:2364:1:30811803_30814166::1::73	255	+	+
1	32186502	32186503	1	32187712	32187713	DELL:1209:1:31826422_31827630::1::74	255	+	+
1	32535961	32535962	1	32537597	32537598	DELL:1635:1:32174672_32176306::1::75	255	+	+
1	32551041	32551042	1	32552914	32552915	DELL:1872:1:32188117_32189988::1::76	255	+	+
1	32698966	32698967	1	32700988	32700989	DELL:2021:1:32334170_32336190::1::77	255	+	+
1	33026364	33026365	1	33027999	33028000	DELL:1634:1:32659547_32661180::1::78	255	+	+
1	33049926	33049927	1	33056997	33056998	DELL:7070:1:32681475_32688544::1::79	255	+	+
1	33226412	33226413	1	33228411	33228412	DELL:1998:1:32850891_32852888::1::80	255	+	+
1	34028739	34028740	1	34029733	34029734	DELL:993:1:33651220_33652212::1::81	255	+	+
1	34926096	34926097	1	34932533	34932534	DELL:6436:1:34547584_34554019::1::82	255	+	+
1	36098659	36098660	1	36100699	36100700	DELL:2039:1:35713711_35715749::1::83	255	+	+
1	36818408	36818409	1	36819529	36819530	DELL:1120:1:36431421_36432540::1::84	255	+	+
1	37632534	37632535	1	37687452	37687453	DELL:54917:1:37244427_37299343::1::85	255	+	+
1	37918966	37918967	1	37927768	37927769	DELL:8801:1:37475942_37484742::1::86	255	+	+
1	37972775	37972776	1	37990337	37990338	DELL:17561:1:37520950_37538510::1::87	255	+	+
1	38175614	38175615	1	38182839	38182840	DELL:7224:1:37706228_37713451::1::88	255	+	+
1	38642190	38642191	1	38645074	38645075	DELL:2883:1:38165580_38168462::1::89	255	+	+
1	38906514	38906515	1	38908020	38908021	DELL:1505:1:38427021_38428525::1::90	255	+	+
1	39084221	39084222	1	39085825	39085826	DELL:1603:1:38603223_38604825::1::91	255	+	+
1	39128512	39128513	1	39132998	39132999	DELL:4485:1:38645911_38650395::1::92	255	+	+
1	39252613	39252614	1	39253520	39253521	DELL:906:1:38765527_38766432::1::93	255	+	+
1	40575437	40575438	1	40587366	40587367	DELL:11928:1:40087445_40099372::1::94	255	+	+
1	41068448	41068449	1	41084728	41084729	DELL:16279:1:40568528_40584806::1::95	255	+	+
1	41746258	41746259	1	41749818	41749819	DELL:3559:1:41230059_41233617::1::96	255	+	+
1	42144091	42144092	1	42144419	42144420	DELL:327:1:41624333_41624659::1::97	255	+	+
1	42239880	42239881	1	42245701	42245702	DELL:5820:1:41719795_41725614::1::98	255	+	+
1	43137006	43137007	1	43138452	43138453	DELL:1445:1:42611101_42612545::1::99	255	+	+
1	43415675	43415676	1	43416272	43416273	DELL:596:1:42888325_42888920::1::100	255	+	+
1	43694061	43694062	1	43695543	43695544	DELL:1481:1:43166115_43167595::1::101	255	+	+
1	44009343	44009344	1	44009926	44009927	DELL:582:1:43479916_43480497::1::102	255	+	+
1	45021321	45021322	1	45022406	45022407	DELL:1084:1:44491312_44492395::1::103	255	+	+
1	45160158	45160159	1	45169368	45169369	DELL:9209:1:44629065_44638273::1::104	255	+	+
1	45175099	45175100	1	45176032	45176033	DELL:932:1:44634797_44635728::1::105	255	+	+
1	45766897	45766898	1	45768543	45768544	DELL:1645:1:45225663_45227307::1::106	255	+	+
1	45870209	45870210	1	45871188	45871189	DELL:978:1:45327330_45328307::1::107	255	+	+
1	46474135	46474136	1	46474541	46474542	DELL:405:1:45930278_45930682::1::108	255	+	+
1	47441019	47441020	1	47444387	47444388	DELL:3367:1:46896757_46900123::1::109	255	+	+
1	48352567	48352568	1	48353259	48353260	DELL:691:1:47804938_47805628::1::110	255	+	+
1	49066353	49066354	1	49067868	49067869	DELL:1514:1:48518033_48519546::1::111	255	+	+
1	49277590	49277591	1	49287611	49287612	DELL:10020:1:48727756_48737775::1::112	255	+	+
1	49619258	49619259	1	49620050	49620051	DELL:791:1:49059404_49060194::1::113	255	+	+
1	50021184	50021185	1	50029419	50029420	DELL:8234:1:49460539_49468772::1::114	255	+	+
1	50528676	50528677	1	50541897	50541898	DELL:13220:1:49959797_49973016::1::115	255	+	+
1	50769447	50769448	1	50771391	50771392	DELL:1943:1:50187348_50189290::1::116	255	+	+
1	53025294	53025295	1	53027218	53027219	DELL:1923:1:52441252_52443174::1::117	255	+	+
1	53355470	53355471	1	53357657	53357658	DELL:2186:1:52769505_52771690::1::118	255	+	+
1	55014024	55014025	1	55015465	55015466	DELL:1440:1:54425873_54427312::1::119	255	+	+
1	56766715	56766716	1	56770303	56770304	DELL:3587:1:56177124_56180710::1::120	255	+	+
1	58270011	58270012	1	58273078	58273079	DELL:3066:1:57676833_57679898::1::121	255	+	+
1	58889966	58889967	1	58898589	58898590	DELL:8622:1:58293722_58302343::1::122	255	+	+
1	59166855	59166856	1	59167669	59167670	DELL:813:1:58561989_58562801::1::123	255	+	+
1	60043130	60043131	1	60047778	60047779	DELL:4647:1:59437451_59442097::1::124	255	+	+
1	60413472	60413473	1	60414784	60414785	DELL:1311:1:59803146_59804456::1::125	255	+	+
1	60940875	60940876	1	60941391	60941392	DELL:515:1:60329238_60329752::1::126	255	+	+
1	61671246	61671247	1	61674269	61674270	DELL:3022:1:61059094_61062115::1::127	255	+	+
1	62259933	62259934	1	62263699	62263700	DELL:3765:1:61644759_61648523::1::128	255	+	+
1	62276416	62276417	1	62285686	62285687	DELL:9269:1:61657477_61666745::1::129	255	+	+
1	62654737	62654738	1	62657155	62657156	DELL:2417:1:62026529_62028945::1::130	255	+	+
1	63611025	63611026	1	63616493	63616494	DELL:5467:1:62980400_62985866::1::131	255	+	+
1	63801252	63801253	1	63807002	63807003	DELL:5749:1:63165160_63170908::1::132	255	+	+
1	65443324	65443325	1	65871481	65871482	DELL:428156:1:64801483_65229638::1::133	255	+	+
1	66170995	66170996	1	66173031	66173032	DELL:2035:1:65100998_65103032::1::134	255	+	+
1	66584565	66584566	1	66585285	66585286	DELL:719:1:65512533_65513251::1::135	255	+	+
1	67321661	67321662	1	67324297	67324298	DELL:2635:1:66248910_66251544::1::136	255	+	+
1	69246626	69246627	1	69266887	69266888	DELL:20260:1:68171240_68191499::1::137	255	+	+
1	69974032	69974033	1	69985999	69986000	DELL:11966:1:68878386_68890351::1::138	255	+	+
1	71163761	71163762	1	71167943	71167944	DELL:4181:1:70056149_70060329::1::139	255	+	+
1	72459983	72459984	1	72461990	72461991	DELL:2006:1:71348190_71350195::1::140	255	+	+
1	72497002	72497003	1	72498595	72498596	DELL:1592:1:71383203_71384794::1::141	255	+	+
1	72518850	72518851	1	72546487	72546488	DELL:27636:1:71403459_71431094::1::142	255	+	+
1	73011114	73011115	1	73093104	73093105	DELL:81989:1:71868087_71950075::1::143	255	+	+
1	73646466	73646467	1	73650684	73650685	DELL:4217:1:72421450_72425666::1::144	255	+	+
1	73813675	73813676	1	73815108	73815109	DELL:1432:1:72584442_72585873::1::145	255	+	+
1	73976148	73976149	1	73976796	73976797	DELL:647:1:72745483_72746129::1::146	255	+	+
1	75180017	75180018	1	75192579	75192580	DELL:12561:1:73948705_73961265::1::147	255	+	+
1	75471195	75471196	1	75483792	75483793	DELL:12596:1:74227322_74239917::1::148	255	+	+
1	75534641	75534642	1	75539855	75539856	DELL:5213:1:74278172_74283384::1::149	255	+	+
1	76610639	76610640	1	76613915	76613916	DELL:3275:1:75348957_75352231::1::150	255	+	+
1	77343702	77343703	1	77353392	77353393	DELL:9689:1:76078745_76088433::1::151	255	+	+
1	77384697	77384698	1	77442937	77442938	DELL:58239:1:76110051_76168289::1::152	255	+	+
1	77830607	77830608	1	77832664	77832665	DELL:2056:1:76497722_76499777::1::153	255	+	+
1	77909390	77909391	1	77911439	77911440	DELL:2048:1:76574449_76576496::1::154	255	+	+
1	78738640	78738641	1	78740230	78740231	DELL:1589:1:77401651_77403239::1::155	255	+	+
1	79022293	79022294	1	79033011	79033012	DELL:10717:1:77683715_77694431::1::156	255	+	+
1	79238153	79238154	1	79256664	79256665	DELL:18510:1:77888858_77907367::1::157	255	+	+
1	80192701	80192702	1	80323980	80323981	DELL:131278:1:78824896_78956173::1::158	255	+	+
1	81949537	81949538	1	81951469	81951470	DELL:1931:1:80450454_80452384::1::159	255	+	+
1	81999631	81999632	1	82008171	82008172	DELL:8539:1:80498617_80507155::1::160	255	+	+
1	82382314	82382315	1	82386378	82386379	DELL:4063:1:80872761_80876823::1::161	255	+	+
1	83293549	83293550	1	83294461	83294462	DELL:911:1:81779933_81780843::1::162	255	+	+
1	84832949	84832950	1	84834059	84834060	DELL:1109:1:83318422_83319530::1::163	255	+	+
1	84882972	84882973	1	84884737	84884738	DELL:1764:1:83367336_83369099::1::164	255	+	+
1	85262574	85262575	1	85263678	85263679	DELL:1103:1:83745174_83746276::1::165	255	+	+
1	85910985	85910986	1	85915402	85915403	DELL:4416:1:84392482_84396897::1::166	255	+	+
1	86273426	86273427	1	86280454	86280455	DELL:7027:1:84750507_84757533::1::167	255	+	+
1	87299962	87299963	1	87300829	87300830	DELL:866:1:85770016_85770881::1::168	255	+	+
1	87636602	87636603	1	87642217	87642218	DELL:5614:1:86105790_86111403::1::169	255	+	+
1	88189329	88189330	1	88194918	88194919	DELL:5588:1:86652903_86658490::1::170	255	+	+
1	89075110	89075111	1	89076672	89076673	DELL:1561:1:87533096_87534656::1::171	255	+	+
1	89380120	89380121	1	89385136	89385137	DELL:5015:1:87836545_87841559::1::172	255	+	+
1	90022056	90022057	1	90022827	90022828	DELL:770:1:88473466_88474235::1::173	255	+	+
1	90069778	90069779	1	90075288	90075289	DELL:5509:1:88520418_88525926::1::174	255	+	+
1	92383235	92383236	1	92384150	92384151	DELL:914:1:90828366_90829279::1::175	255	+	+
1	93276434	93276435	1	93280966	93280967	DELL:4531:1:91720651_91725181::1::176	255	+	+
1	93291980	93291981	1	93292794	93292795	DELL:813:1:91731666_91732478::1::177	255	+	+
1	95128992	95128993	1	95155051	95155052	DELL:26058:1:93567865_93593922::1::178	255	+	+
1	96996377	96996378	1	96997215	96997216	DELL:837:1:95409192_95410028::1::179	255	+	+
1	97403431	97403432	1	97416937	97416938	DELL:13505:1:95815409_95828913::1::180	255	+	+
1	98798251	98798252	1	98814518	98814519	DELL:16266:1:97196724_97212989::1::181	255	+	+
1	98903493	98903494	1	98904126	98904127	DELL:632:1:97285700_97286331::1::182	255	+	+
1	99003421	99003422	1	99007869	99007870	DELL:4447:1:97384996_97389442::1::183	255	+	+
1	99191796	99191797	1	99202889	99202890	DELL:11092:1:97568924_97580015::1::184	255	+	+
1	99404825	99404826	1	99407735	99407736	DELL:2909:1:97770861_97773769::1::185	255	+	+
1	99890881	99890882	1	99891643	99891644	DELL:761:1:98254008_98254768::1::186	255	+	+
1	101215166	101215167	1	101218069	101218070	DELL:2902:1:99577532_99580433::1::187	255	+	+
1	101452475	101452476	1	101458384	101458385	DELL:5908:1:99811939_99817846::1::188	255	+	+
1	101637591	101637592	1	101639937	101639938	DELL:2345:1:99991147_99993491::1::189	255	+	+
1	101722734	101722735	1	101724028	101724029	DELL:1293:1:100073945_100075237::1::190	255	+	+
1	102096691	102096692	1	102098791	102098792	DELL:2099:1:100446609_100448707::1::191	255	+	+
1	102587311	102587312	1	102589606	102589607	DELL:2294:1:100935130_100937423::1::192	255	+	+
1	103770211	103770212	1	103776201	103776202	DELL:5989:1:102115736_102121724::1::193	255	+	+
1	104677180	104677181	1	104678377	104678378	DELL:1196:1:103016716_103017911::1::194	255	+	+
1	105091215	105091216	1	105092730	105092731	DELL:1514:1:103429555_103431068::1::195	255	+	+
1	106135224	106135225	1	106137437	106137438	DELL:2212:1:104472050_104474261::1::196	255	+	+
1	106164396	106164397	1	106215440	106215441	DELL:51043:1:104499010_104550052::1::197	255	+	+
1	106404277	106404278	1	106407804	106407805	DELL:3526:1:104687848_104691373::1::198	255	+	+
1	106868827	106868828	1	106962741	106962742	DELL:93913:1:105148872_105242784::1::199	255	+	+
1	106982448	106982449	1	106987663	106987664	DELL:5214:1:105168580_105173793::1::200	255	+	+
1	107081799	107081800	1	107082335	107082336	DELL:535:1:105262717_105263251::1::201	255	+	+
1	108369434	108369435	1	108369987	108369988	DELL:552:1:106549817_106550368::1::202	255	+	+
1	109580065	109580066	1	109581417	109581418	DELL:1351:1:107759896_107761246::1::203	255	+	+
1	109609466	109609467	1	109619242	109619243	DELL:9775:1:107787946_107797720::1::204	255	+	+
1	109625797	109625798	1	109629766	109629767	DELL:3968:1:107794502_107798469::1::205	255	+	+
1	109700915	109700916	1	109701486	109701487	DELL:570:1:107865652_107866221::1::206	255	+	+
1	109819607	109819608	1	109821945	109821946	DELL:2337:1:107983774_107986110::1::207	255	+	+
1	110484124	110484125	1	110485801	110485802	DELL:1676:1:108645954_108647629::1::208	255	+	+
1	111013731	111013732	1	111014892	111014893	DELL:1160:1:109173885_109175044::1::209	255	+	+
1	111951023	111951024	1	111952245	111952246	DELL:1221:1:110110017_110111237::1::210	255	+	+
1	112341915	112341916	1	112359549	112359550	DELL:17633:1:110499688_110517320::1::211	255	+	+
1	112983559	112983560	1	112987557	112987558	DELL:3997:1:111123699_111127695::1::212	255	+	+
1	113337996	113337997	1	113341386	113341387	DELL:3389:1:111474139_111477527::1::213	255	+	+
1	113955928	113955929	1	113957995	113957996	DELL:2066:1:112088682_112090747::1::214	255	+	+
1	116486539	116486540	1	116493121	116493122	DELL:6581:1:114617227_114623807::1::215	255	+	+
1	116831424	116831425	1	116836073	116836074	DELL:4648:1:114955531_114960178::1::216	255	+	+
1	119099228	119099229	1	119104992	119104993	DELL:5763:1:117218687_117224449::1::217	255	+	+
1	119289170	119289171	1	119292037	119292038	DELL:2866:1:117402866_117405731::1::218	255	+	+
1	120084102	120084103	1	120087172	120087173	DELL:3069:1:118194932_118198000::1::219	255	+	+
1	120109976	120109977	1	120147302	120147303	DELL:37325:1:118217737_118255061::1::220	255	+	+
1	120151896	120151897	1	120154470	120154471	DELL:2573:1:118222332_118224904::1::221	255	+	+
1	142925763	142925764	1	143502338	143502339	DELL:576574:1:140993626_141570199::1::222	255	+	+
1	145444474	145444475	1	145447394	145447395	DELL:2919:1:142935763_142938681::1::223	255	+	+
1	146660588	146660589	1	146670162	146670163	DELL:9573:1:144148958_144158530::1::224	255	+	+
1	147807391	147807392	1	147810477	147810478	DELL:3085:1:145286188_145289272::1::225	255	+	+
1	148002074	148002075	1	148249382	148249383	DELL:247307:1:145477786_145725092::1::226	255	+	+
1	149294683	149294684	1	149680228	149680229	DELL:385544:1:146523088_146908631::1::227	255	+	+
1	149961606	149961607	1	149963508	149963509	DELL:1901:1:146804467_146806367::1::228	255	+	+
1	150417780	150417781	1	150418335	150418336	DELL:554:1:147258740_147259293::1::229	255	+	+
1	150907554	150907555	1	150912058	150912059	DELL:4503:1:147747960_147752462::1::230	255	+	+
1	152128085	152128086	1	152128697	152128698	DELL:611:1:148963988_148964598::1::231	255	+	+
1	152142911	152142912	1	152143350	152143351	DELL:438:1:148978203_148978640::1::232	255	+	+
1	152414944	152414945	1	152419000	152419001	DELL:4055:1:149249798_149253852::1::233	255	+	+
1	152495195	152495196	1	152497829	152497830	DELL:2633:1:149325994_149328626::1::234	255	+	+
1	153492605	153492606	1	153499850	153499851	DELL:7244:1:150320771_150328014::1::235	255	+	+
1	156491943	156491944	1	156495758	156495759	DELL:3814:1:153312865_153316678::1::236	255	+	+
1	156731293	156731294	1	156732556	156732557	DELL:1262:1:153548401_153549662::1::237	255	+	+
1	157033425	157033426	1	157036355	157036356	DELL:2929:1:153849271_153852199::1::238	255	+	+
1	157087264	157087265	1	157088463	157088464	DELL:1198:1:153900181_153901378::1::239	255	+	+
1	157556816	157556817	1	157558654	157558655	DELL:1837:1:154368535_154370371::1::240	255	+	+
1	157674604	157674605	1	157677836	157677837	DELL:3231:1:154484486_154487716::1::241	255	+	+
1	158697260	158697261	1	158709450	158709451	DELL:12189:1:155503911_155516099::1::242	255	+	+
1	158726925	158726926	1	158728009	158728010	DELL:1083:1:155521387_155522469::1::243	255	+	+
1	158786160	158786161	1	158787318	158787319	DELL:1157:1:155579539_155580695::1::244	255	+	+
1	160564299	160564300	1	160565865	160565866	DELL:1565:1:157356521_157358085::1::245	255	+	+
1	160846829	160846830	1	160851398	160851399	DELL:4568:1:157637486_157642053::1::246	255	+	+
1	160935055	160935056	1	160939688	160939689	DELL:4632:1:157721144_157725775::1::247	255	+	+
1	160979498	160979499	1	160979993	160979994	DELL:494:1:157760955_157761448::1::248	255	+	+
1	161003394	161003395	1	161006805	161006806	DELL:3410:1:157784357_157787766::1::249	255	+	+
1	162837586	162837587	1	162839096	162839097	DELL:1509:1:159615139_159616647::1::250	255	+	+
1	163456746	163456747	1	163457422	163457423	DELL:675:1:160232790_160233464::1::251	255	+	+
1	163509703	163509704	1	163519397	163519398	DELL:9693:1:160285072_160294764::1::252	255	+	+
1	163771315	163771316	1	163771994	163771995	DELL:678:1:160536991_160537668::1::253	255	+	+
1	164176123	164176124	1	164176334	164176335	DELL:210:1:160941121_160941330::1::254	255	+	+
1	164748428	164748429	1	164751193	164751194	DELL:2764:1:161513216_161515979::1::255	255	+	+
1	164940969	164940970	1	164943325	164943326	DELL:2355:1:161702993_161705347::1::256	255	+	+
1	165535049	165535050	1	165547941	165547942	DELL:12891:1:162294718_162307608::1::257	255	+	+
1	165924175	165924176	1	165928174	165928175	DELL:3998:1:162670953_162674950::1::258	255	+	+
1	166372686	166372687	1	166379709	166379710	DELL:7022:1:163115466_163122487::1::259	255	+	+
1	166479201	166479202	1	166480256	166480257	DELL:1054:1:163214959_163216012::1::260	255	+	+
1	167479005	167479006	1	167479960	167479961	DELL:954:1:164213709_164214662::1::261	255	+	+
1	168339904	168339905	1	168343689	168343690	DELL:3784:1:165073654_165077437::1::262	255	+	+
1	169575762	169575763	1	169581806	169581807	DELL:6043:1:166305728_166311770::1::263	255	+	+
1	170367366	170367367	1	170387207	170387208	DELL:19840:1:167091289_167111128::1::264	255	+	+
1	170617667	170617668	1	170618528	170618529	DELL:860:1:167321750_167322609::1::265	255	+	+
1	171423129	171423130	1	171424947	171424948	DELL:1817:1:168126352_168128168::1::266	255	+	+
1	172315213	172315214	1	172319757	172319758	DELL:4543:1:169016619_169021161::1::267	255	+	+
1	172389165	172389166	1	172396113	172396114	DELL:6947:1:169086028_169092974::1::268	255	+	+
1	173072037	173072038	1	173076189	173076190	DELL:4151:1:169761953_169766103::1::269	255	+	+
1	173078094	173078095	1	173079816	173079817	DELL:1721:1:169763859_169765579::1::270	255	+	+
1	173972263	173972264	1	173976265	173976266	DELL:4001:1:170656307_170660307::1::271	255	+	+
1	174219087	174219088	1	174221588	174221589	DELL:2500:1:170899130_170901629::1::272	255	+	+
1	174419107	174419108	1	174419912	174419913	DELL:804:1:171096650_171097453::1::273	255	+	+
1	174802990	174802991	1	174819228	174819229	DELL:16237:1:171479729_171495965::1::274	255	+	+
1	174894266	174894267	1	174898757	174898758	DELL:4490:1:171554768_171559257::1::275	255	+	+
1	175236917	175236918	1	175239298	175239299	DELL:2380:1:171892929_171895308::1::276	255	+	+
1	176507539	176507540	1	176508163	176508164	DELL:623:1:173161171_173161793::1::277	255	+	+
1	176590628	176590629	1	176613320	176613321	DELL:22691:1:173243637_173266327::1::278	255	+	+
1	177114956	177114957	1	177117573	177117574	DELL:2616:1:173745274_173747889::1::279	255	+	+
1	177502961	177502962	1	177506193	177506194	DELL:3231:1:174130663_174133893::1::280	255	+	+
1	177509016	177509017	1	177560091	177560092	DELL:51074:1:174133487_174184560::1::281	255	+	+
1	177759153	177759154	1	177759919	177759920	DELL:765:1:174332550_174333314::1::282	255	+	+
1	177946240	177946241	1	177951933	177951934	DELL:5692:1:174518872_174524563::1::283	255	+	+
1	178659632	178659633	1	178676256	178676257	DELL:16623:1:175226572_175243194::1::284	255	+	+
1	178899058	178899059	1	178900565	178900566	DELL:1506:1:175449375_175450880::1::285	255	+	+
1	178948092	178948093	1	178975629	178975630	DELL:27536:1:175496903_175524438::1::286	255	+	+
1	179064393	179064394	1	179066699	179066700	DELL:2305:1:175585668_175587972::1::287	255	+	+
1	179249444	179249445	1	179266534	179266535	DELL:17089:1:175768414_175785502::1::288	255	+	+
1	180224409	180224410	1	180233262	180233263	DELL:8852:1:176726290_176735141::1::289	255	+	+
1	180401056	180401057	1	180406777	180406778	DELL:5720:1:176894085_176899804::1::290	255	+	+
1	180683752	180683753	1	180685436	180685437	DELL:1683:1:177171061_177172743::1::291	255	+	+
1	181360260	181360261	1	181361775	181361776	DELL:1514:1:177845886_177847399::1::292	255	+	+
1	181418219	181418220	1	181426294	181426295	DELL:8074:1:177902331_177910404::1::293	255	+	+
1	182173085	182173086	1	182188086	182188087	DELL:15000:1:178649123_178664122::1::294	255	+	+
1	182924224	182924225	1	182926598	182926599	DELL:2373:1:179385262_179387634::1::295	255	+	+
1	183308660	183308661	1	183309115	183309116	DELL:454:1:179767325_179767778::1::296	255	+	+
1	183414755	183414756	1	183415301	183415302	DELL:545:1:179872966_179873510::1::297	255	+	+
1	184379726	184379727	1	184384901	184384902	DELL:5174:1:180837392_180842565::1::298	255	+	+
1	184402320	184402321	1	184403495	184403496	DELL:1174:1:180854812_180855985::1::299	255	+	+
1	185492520	185492521	1	185494543	185494544	DELL:2022:1:181943838_181945859::1::300	255	+	+
1	187295944	187295945	1	187301291	187301292	DELL:5346:1:183745240_183750585::1::301	255	+	+
1	188710572	188710573	1	188715838	188715839	DELL:5265:1:185154522_185159786::1::302	255	+	+
1	188759405	188759406	1	188765240	188765241	DELL:5834:1:185198090_185203923::1::303	255	+	+
1	188984216	188984217	1	189038088	189038089	DELL:53871:1:185417067_185470937::1::304	255	+	+
1	189087084	189087085	1	189093566	189093567	DELL:6481:1:185466064_185472544::1::305	255	+	+
1	189317522	189317523	1	189383122	189383123	DELL:65599:1:185690021_185755619::1::306	255	+	+
1	189726518	189726519	1	189745663	189745664	DELL:19144:1:186033418_186052561::1::307	255	+	+
1	189771448	189771449	1	189777761	189777762	DELL:6312:1:186059204_186065515::1::308	255	+	+
1	191006812	191006813	1	191010233	191010234	DELL:3420:1:187288256_187291675::1::309	255	+	+
1	191011315	191011316	1	191088360	191088361	DELL:77044:1:187289339_187366382::1::310	255	+	+
1	191867677	191867678	1	191868812	191868813	DELL:1134:1:188068657_188069790::1::311	255	+	+
1	192137926	192137927	1	192138404	192138405	DELL:477:1:188337772_188338248::1::312	255	+	+
1	192207139	192207140	1	192220734	192220735	DELL:13594:1:188406508_188420101::1::313	255	+	+
1	194060079	194060080	1	194060242	194060243	DELL:162:1:190245854_190246015::1::314	255	+	+
1	194451079	194451080	1	194454312	194454313	DELL:3232:1:190636692_190639923::1::315	255	+	+
1	195904521	195904522	1	195906949	195906950	DELL:2427:1:192086902_192089328::1::316	255	+	+
1	196956402	196956403	1	196976929	196976930	DELL:20526:1:193136356_193156881::1::317	255	+	+
1	197229895	197229896	1	197233820	197233821	DELL:3924:1:193389323_193393246::1::318	255	+	+
1	197894018	197894019	1	197894314	197894315	DELL:295:1:194049522_194049816::1::319	255	+	+
1	197907954	197907955	1	197909774	197909775	DELL:1819:1:194063163_194064981::1::320	255	+	+
1	198017108	198017109	1	198019121	198019122	DELL:2012:1:194170498_194172509::1::321	255	+	+
1	199540935	199540936	1	199545789	199545790	DELL:4853:1:195692313_195697165::1::322	255	+	+
1	199564015	199564016	1	199566641	199566642	DELL:2625:1:195710540_195713164::1::323	255	+	+
1	200063800	200063801	1	200064827	200064828	DELL:1026:1:196207700_196208725::1::324	255	+	+
1	200652466	200652467	1	200655398	200655399	DELL:2931:1:196795340_196798270::1::325	255	+	+
1	200921132	200921133	1	200922921	200922922	DELL:1788:1:197061075_197062862::1::326	255	+	+
1	200980879	200980880	1	200985481	200985482	DELL:4601:1:197119034_197123634::1::327	255	+	+
1	201276363	201276364	1	201281327	201281328	DELL:4963:1:197409917_197414879::1::328	255	+	+
1	201391590	201391591	1	201392355	201392356	DELL:764:1:197520181_197520944::1::329	255	+	+
1	201810640	201810641	1	201815648	201815649	DELL:5007:1:197938467_197943473::1::330	255	+	+
1	202137609	202137610	1	202145859	202145860	DELL:8249:1:198260429_198268677::1::331	255	+	+
1	202293080	202293081	1	202294336	202294337	DELL:1255:1:198407651_198408905::1::332	255	+	+
1	202295113	202295114	1	202297672	202297673	DELL:2558:1:198408429_198410986::1::333	255	+	+
1	203790423	203790424	1	203793347	203793348	DELL:2923:1:199901181_199904103::1::334	255	+	+
1	203935831	203935832	1	203945442	203945443	DELL:9610:1:200043666_200053275::1::335	255	+	+
1	205106124	205106125	1	205108236	205108237	DELL:2111:1:201204349_201206459::1::336	255	+	+
1	205249978	205249979	1	205252300	205252301	DELL:2321:1:201346092_201348412::1::337	255	+	+
1	205471169	205471170	1	205481148	205481149	DELL:9978:1:201564962_201574939::1::338	255	+	+
1	206236332	206236333	1	206237036	206237037	DELL:703:1:202320147_202320849::1::339	255	+	+
1	207040602	207040603	1	207045231	207045232	DELL:4628:1:203123714_203128341::1::340	255	+	+
1	207322006	207322007	1	207347292	207347293	DELL:25285:1:203400490_203425774::1::341	255	+	+
1	207541963	207541964	1	207545564	207545565	DELL:3600:1:203595162_203598761::1::342	255	+	+
1	208724724	208724725	1	208738724	208738725	DELL:13999:1:204774323_204788321::1::343	255	+	+
1	209670666	209670667	1	209684588	209684589	DELL:13921:1:205706266_205720186::1::344	255	+	+
1	209759564	209759565	1	209761259	209761260	DELL:1694:1:205781243_205782936::1::345	255	+	+
1	209854818	209854819	1	209856752	209856753	DELL:1933:1:205874803_205876735::1::346	255	+	+
1	211000601	211000602	1	211012817	211012818	DELL:12215:1:207018653_207030867::1::347	255	+	+
1	212681755	212681756	1	212682941	212682942	DELL:1185:1:208687592_208688776::1::348	255	+	+
1	213027400	213027401	1	213029208	213029209	DELL:1807:1:209032052_209033858::1::349	255	+	+
1	213081107	213081108	1	213081996	213081997	DELL:888:1:209083952_209084839::1::350	255	+	+
1	213084222	213084223	1	213086169	213086170	DELL:1946:1:209086179_209088124::1::351	255	+	+
1	213328788	213328789	1	213331458	213331459	DELL:2669:1:209328799_209331467::1::352	255	+	+
1	213440158	213440159	1	213441594	213441595	DELL:1435:1:209437500_209438934::1::353	255	+	+
1	213571323	213571324	1	213577232	213577233	DELL:5908:1:209567230_209573137::1::354	255	+	+
1	213616210	213616211	1	213617393	213617394	DELL:1182:1:209606209_209607390::1::355	255	+	+
1	213901110	213901111	1	213903773	213903774	DELL:2662:1:209889927_209892588::1::356	255	+	+
1	214707837	214707838	1	214708921	214708922	DELL:1083:1:210693992_210695074::1::357	255	+	+
1	214853137	214853138	1	214856362	214856363	DELL:3224:1:210838209_210841432::1::358	255	+	+
1	215004561	215004562	1	215010453	215010454	DELL:5891:1:210986409_210992299::1::359	255	+	+
1	215029194	215029195	1	215029994	215029995	DELL:799:1:211005151_211005949::1::360	255	+	+
1	217290133	217290134	1	217295615	217295616	DELL:5481:1:213265291_213270771::1::361	255	+	+
1	221258481	221258482	1	221264175	221264176	DELL:5693:1:217228158_217233850::1::362	255	+	+
1	222550245	222550246	1	222551116	222551117	DELL:870:1:218514229_218515098::1::363	255	+	+
1	222723131	222723132	1	222724481	222724482	DELL:1349:1:218686245_218687593::1::364	255	+	+
1	224993604	224993605	1	224996520	224996521	DELL:2915:1:220955369_220958283::1::365	255	+	+
1	225666377	225666378	1	225667658	225667659	DELL:1280:1:221625227_221626506::1::366	255	+	+
1	225748695	225748696	1	225750166	225750167	DELL:1470:1:221706265_221707734::1::367	255	+	+
1	227054872	227054873	1	227056197	227056198	DELL:1324:1:223010972_223012295::1::368	255	+	+
1	227263362	227263363	1	227266372	227266373	DELL:3009:1:223218138_223221146::1::369	255	+	+
1	228431321	228431322	1	228431930	228431931	DELL:608:1:224383088_224383695::1::370	255	+	+
1	228479533	228479534	1	228480989	228480990	DELL:1455:1:224430692_224432146::1::371	255	+	+
1	228481237	228481238	1	228482687	228482688	DELL:1449:1:224430941_224432389::1::372	255	+	+
1	229530871	229530872	1	229531950	229531951	DELL:1078:1:225479126_225480203::1::373	255	+	+
1	229816936	229816937	1	229829795	229829796	DELL:12858:1:225764113_225776970::1::374	255	+	+
1	230227082	230227083	1	230228367	230228368	DELL:1284:1:226161401_226162684::1::375	255	+	+
1	230636582	230636583	1	230638580	230638581	DELL:1997:1:226569617_226571613::1::376	255	+	+
1	230839608	230839609	1	230842481	230842482	DELL:2872:1:226770646_226773517::1::377	255	+	+
1	231568657	231568658	1	231581722	231581723	DELL:13064:1:227496823_227509886::1::378	255	+	+
1	232048449	232048450	1	232049211	232049212	DELL:761:1:227963551_227964311::1::379	255	+	+
1	232385559	232385560	1	232387775	232387776	DELL:2215:1:228299900_228302114::1::380	255	+	+
1	232601516	232601517	1	232602766	232602767	DELL:1249:1:228513642_228514890::1::381	255	+	+
1	234702729	234702730	1	234709339	234709340	DELL:6609:1:230613606_230620214::1::382	255	+	+
1	234965273	234965274	1	234965866	234965867	DELL:592:1:230869541_230870132::1::383	255	+	+
1	235254996	235254997	1	235256135	235256136	DELL:1138:1:231158672_231159809::1::384	255	+	+
1	235509784	235509785	1	235515557	235515558	DELL:5772:1:231412322_231418093::1::385	255	+	+
1	235603377	235603378	1	235609585	235609586	DELL:6207:1:231500143_231506349::1::386	255	+	+
1	236476469	236476470	1	236478376	236478377	DELL:1906:1:232367028_232368933::1::387	255	+	+
1	236538684	236538685	1	236540888	236540889	DELL:2203:1:232427337_232429539::1::388	255	+	+
1	236583953	236583954	1	236584897	236584898	DELL:943:1:232470403_232471345::1::389	255	+	+
1	237273320	237273321	1	237279151	237279152	DELL:5830:1:233158827_233164656::1::390	255	+	+
1	237342453	237342454	1	237343504	237343505	DELL:1050:1:233222130_233223179::1::391	255	+	+
1	238083527	238083528	1	238086070	238086071	DELL:2542:1:233962154_233964695::1::392	255	+	+
1	238316703	238316704	1	238318133	238318134	DELL:1429:1:234192788_234194216::1::393	255	+	+
1	238556181	238556182	1	238562103	238562104	DELL:5921:1:234430837_234436757::1::394	255	+	+
1	238750633	238750634	1	238752200	238752201	DELL:1566:1:234619368_234620933::1::395	255	+	+
1	239071139	239071140	1	239082638	239082639	DELL:11498:1:234938308_234949805::1::396	255	+	+
1	239428126	239428127	1	239433452	239433453	DELL:5325:1:235283797_235289121::1::397	255	+	+
1	239659094	239659095	1	239663640	239663641	DELL:4545:1:235509440_235513984::1::398	255	+	+
1	240557219	240557220	1	240558177	240558178	DELL:957:1:236403020_236403976::1::399	255	+	+
1	240838631	240838632	1	240839228	240839229	DELL:596:1:236683475_236684070::1::400	255	+	+
1	241096218	241096219	1	241097306	241097307	DELL:1087:1:236940466_236941552::1::401	255	+	+
1	242185410	242185411	1	242188505	242188506	DELL:3094:1:238028571_238031664::1::402	255	+	+
1	242194378	242194379	1	242197561	242197562	DELL:3182:1:238034445_238037626::1::403	255	+	+
1	243440588	243440589	1	243445638	243445639	DELL:5049:1:239277473_239282521::1::404	255	+	+
1	243660640	243660641	1	243661197	243661198	DELL:556:1:239492476_239493031::1::405	255	+	+
1	244985062	244985063	1	244986249	244986250	DELL:1186:1:240816342_240817527::1::406	255	+	+
1	245173043	245173044	1	245177859	245177860	DELL:4815:1:241003137_241007951::1::407	255	+	+
1	245190441	245190442	1	245191000	245191001	DELL:558:1:241015720_241016277::1::408	255	+	+
1	245359908	245359909	1	245361481	245361482	DELL:1572:1:241184629_241186200::1::409	255	+	+
1	246029264	246029265	1	246037438	246037439	DELL:8173:1:241852413_241860585::1::410	255	+	+
1	246585681	246585682	1	246594517	246594518	DELL:8835:1:242400657_242409491::1::411	255	+	+
1	246658373	246658374	1	246661750	246661751	DELL:3376:1:242464514_242467889::1::412	255	+	+
1	246846330	246846331	1	246848036	246848037	DELL:1705:1:242649095_242650799::1::413	255	+	+
1	246905183	246905184	1	246909227	246909228	DELL:4043:1:242706243_242710285::1::414	255	+	+
1	247166396	247166397	1	247167032	247167033	DELL:635:1:242963413_242964047::1::415	255	+	+
1	247186231	247186232	1	247187121	247187122	DELL:889:1:242982613_242983501::1::416	255	+	+
1	247230984	247230985	1	247232756	247232757	DELL:1771:1:243026477_243028247::1::417	255	+	+
1	247296921	247296922	1	247301638	247301639	DELL:4716:1:243090643_243095358::1::418	255	+	+
1	247653757	247653758	1	247655202	247655203	DELL:1444:1:243442763_243444206::1::419	255	+	+
1	247745705	247745706	1	247748273	247748274	DELL:2567:1:243533267_243535833::1::420	255	+	+
1	248151899	248151900	1	248220404	248220405	DELL:68504:1:243936894_244005397::1::421	255	+	+
1	248595034	248595035	1	248597358	248597359	DELL:2323:1:244311525_244313847::1::422	255	+	+
1	249089599	249089600	1	249093354	249093355	DELL:3754:1:244803767_244807520::1::423	255	+	+
2	168243	168244	2	172491	172492	DELL:4247:2:168244_172490::2::424	255	+	+
2	449462	449463	2	450769	450770	DELL:1306:2:445216_446521::2::425	255	+	+
2	998888	998889	2	1001042	1001043	DELL:2153:2:993336_995488::2::426	255	+	+
2	2532410	2532411	2	2533472	2533473	DELL:1061:2:2524705_2525765::2::427	255	+	+
2	2652833	2652834	2	2653247	2653248	DELL:413:2:2644067_2644479::2::428	255	+	+
2	3383984	3383985	2	3387061	3387062	DELL:3076:2:3374805_3377880::2::429	255	+	+
2	4184262	4184263	2	4188193	4188194	DELL:3930:2:4172007_4175936::2::430	255	+	+
2	4714321	4714322	2	4737106	4737107	DELL:22784:2:4698136_4720919::2::431	255	+	+
2	4777625	4777626	2	4787176	4787177	DELL:9550:2:4738656_4748205::2::432	255	+	+
2	4973907	4973908	2	4976326	4976327	DELL:2418:2:4925388_4927805::2::433	255	+	+
2	5547370	5547371	2	5553924	5553925	DELL:6553:2:5496433_5502985::2::434	255	+	+
2	5856349	5856350	2	5859334	5859335	DELL:2984:2:5798859_5801842::2::435	255	+	+
2	6436759	6436760	2	6437192	6437193	DELL:432:2:6376285_6376716::2::436	255	+	+
2	6693416	6693417	2	6707841	6707842	DELL:14424:2:6632510_6646933::2::437	255	+	+
2	6973174	6973175	2	6986127	6986128	DELL:12952:2:6897844_6910795::2::438	255	+	+
2	8391680	8391681	2	8393675	8393676	DELL:1994:2:8303398_8305391::2::439	255	+	+
2	8568482	8568483	2	8583775	8583776	DELL:15292:2:8478206_8493497::2::440	255	+	+
2	9535886	9535887	2	9538037	9538038	DELL:2150:2:9430318_9432467::2::441	255	+	+
2	10551975	10551976	2	10557841	10557842	DELL:5865:2:10444257_10450121::2::442	255	+	+
2	11503602	11503603	2	11504586	11504587	DELL:983:2:11390019_11391001::2::443	255	+	+
2	11841279	11841280	2	11842052	11842053	DELL:772:2:11726713_11727484::2::444	255	+	+
2	12121683	12121684	2	12132457	12132458	DELL:10773:2:12006345_12017117::2::445	255	+	+
2	14178758	14178759	2	14179847	14179848	DELL:1088:2:14052647_14053734::2::446	255	+	+
2	14190095	14190096	2	14199560	14199561	DELL:9464:2:14062896_14072359::2::447	255	+	+
2	14521896	14521897	2	14567050	14567051	DELL:45153:2:14385233_14430385::2::448	255	+	+
2	14574297	14574298	2	14574869	14574870	DELL:571:2:14392481_14393051::2::449	255	+	+
2	15156443	15156444	2	15197787	15197788	DELL:41343:2:14974056_15015398::2::450	255	+	+
2	16551218	16551219	2	16552694	16552695	DELL:1475:2:16327488_16328962::2::451	255	+	+
2	16932650	16932651	2	16935020	16935021	DELL:2369:2:16707445_16709813::2::452	255	+	+
2	16935218	16935219	2	16937737	16937738	DELL:2518:2:16707644_16710161::2::453	255	+	+
2	17102381	17102382	2	17104227	17104228	DELL:1845:2:16872289_16874133::2::454	255	+	+
2	17606471	17606472	2	17608134	17608135	DELL:1662:2:17374534_17376195::2::455	255	+	+
2	17865271	17865272	2	17867462	17867463	DELL:2190:2:17631672_17633861::2::456	255	+	+
2	17977797	17977798	2	17981738	17981739	DELL:3940:2:17742008_17745947::2::457	255	+	+
2	18183164	18183165	2	18185365	18185366	DELL:2200:2:17943435_17945634::2::458	255	+	+
2	18435674	18435675	2	18438988	18438989	DELL:3313:2:18193745_18197057::2::459	255	+	+
2	18784762	18784763	2	18786421	18786422	DELL:1658:2:18539520_18541177::2::460	255	+	+
2	19406393	19406394	2	19409964	19409965	DELL:3570:2:19159493_19163062::2::461	255	+	+
2	19987251	19987252	2	19987811	19987812	DELL:559:2:19736781_19737339::2::462	255	+	+
2	21271975	21271976	2	21275711	21275712	DELL:3735:2:21020946_21024680::2::463	255	+	+
2	21859205	21859206	2	21861416	21861417	DELL:2210:2:21604441_21606650::2::464	255	+	+
2	22307045	22307046	2	22308431	22308432	DELL:1385:2:22050071_22051455::2::465	255	+	+
2	22351944	22351945	2	22359666	22359667	DELL:7721:2:22093585_22101305::2::466	255	+	+
2	22621259	22621260	2	22629517	22629518	DELL:8257:2:22355179_22363435::2::467	255	+	+
2	22811278	22811279	2	22811750	22811751	DELL:471:2:22536941_22537411::2::468	255	+	+
2	24136342	24136343	2	24138901	24138902	DELL:2558:2:23861534_23864091::2::469	255	+	+
2	24151217	24151218	2	24156164	24156165	DELL:4946:2:23873851_23878796::2::470	255	+	+
2	24547120	24547121	2	24548375	24548376	DELL:1254:2:24264808_24266061::2::471	255	+	+
2	24554850	24554851	2	24558848	24558849	DELL:3997:2:24271284_24275280::2::472	255	+	+
2	24650563	24650564	2	24651789	24651790	DELL:1225:2:24363000_24364224::2::473	255	+	+
2	25079746	25079747	2	25082140	25082141	DELL:2393:2:24790958_24793350::2::474	255	+	+
2	25103428	25103429	2	25105030	25105031	DELL:1601:2:24812247_24813847::2::475	255	+	+
2	25117071	25117072	2	25117958	25117959	DELL:886:2:24824289_24825174::2::476	255	+	+
2	25253951	25253952	2	25260572	25260573	DELL:6620:2:24960283_24966902::2::477	255	+	+
2	25680829	25680830	2	25683909	25683910	DELL:3079:2:25380541_25383619::2::478	255	+	+
2	26217267	26217268	2	26221402	26221403	DELL:4134:2:25913900_25918033::2::479	255	+	+
2	26237171	26237172	2	26242957	26242958	DELL:5785:2:25929670_25935454::2::480	255	+	+
2	26620905	26620906	2	26648653	26648654	DELL:27747:2:26307619_26335365::2::481	255	+	+
2	27413396	27413397	2	27415406	27415407	DELL:2009:2:27072363_27074371::2::482	255	+	+
2	27899008	27899009	2	27899785	27899786	DELL:776:2:27555966_27556741::2::483	255	+	+
2	28359754	28359755	2	28360349	28360350	DELL:594:2:28015936_28016529::2::484	255	+	+
2	28642586	28642587	2	28645823	28645824	DELL:3236:2:28298174_28301409::2::485	255	+	+
2	29207971	29207972	2	29212527	29212528	DELL:4555:2:28860323_28864877::2::486	255	+	+
2	29275842	29275843	2	29277242	29277243	DELL:1399:2:28923639_28925037::2::487	255	+	+
2	29535156	29535157	2	29539375	29539376	DELL:4218:2:29181554_29185771::2::488	255	+	+
2	29731190	29731191	2	29737144	29737145	DELL:5953:2:29373370_29379322::2::489	255	+	+
2	29817593	29817594	2	29824907	29824908	DELL:7313:2:29453820_29461132::2::490	255	+	+
2	30531962	30531963	2	30536224	30536225	DELL:4261:2:30160876_30165136::2::491	255	+	+
2	30607671	30607672	2	30608535	30608536	DELL:863:2:30232324_30233186::2::492	255	+	+
2	30732444	30732445	2	30733146	30733147	DELL:701:2:30356234_30356934::2::493	255	+	+
2	30812773	30812774	2	30850258	30850259	DELL:37484:2:30435862_30473345::2::494	255	+	+
2	31455036	31455037	2	31455825	31455826	DELL:788:2:31040641_31041428::2::495	255	+	+
2	32293096	32293097	2	32295183	32295184	DELL:2086:2:31877913_31879998::2::496	255	+	+
2	32331889	32331890	2	32335334	32335335	DELL:3444:2:31914620_31918063::2::497	255	+	+
2	32900007	32900008	2	32901147	32901148	DELL:1139:2:32479294_32480432::2::498	255	+	+
2	33717108	33717109	2	33727864	33727865	DELL:10755:2:33295256_33306010::2::499	255	+	+
2	34561853	34561854	2	34562934	34562935	DELL:1080:2:34129246_34130325::2::500	255	+	+
2	35078508	35078509	2	35093127	35093128	DELL:14618:2:34644821_34659438::2::501	255	+	+
2	35287467	35287468	2	35290627	35290628	DELL:3159:2:34839162_34842320::2::502	255	+	+
2	35581386	35581387	2	35616487	35616488	DELL:35100:2:35129922_35165021::2::503	255	+	+
2	35872609	35872610	2	35873915	35873916	DELL:1305:2:35386045_35387349::2::504	255	+	+
2	36057971	36057972	2	36058806	36058807	DELL:834:2:35570102_35570935::2::505	255	+	+
2	36159527	36159528	2	36159966	36159967	DELL:438:2:35670824_35671261::2::506	255	+	+
2	36167093	36167094	2	36167546	36167547	DELL:452:2:35677952_35678403::2::507	255	+	+
2	36362107	36362108	2	36363280	36363281	DELL:1172:2:35872514_35873685::2::508	255	+	+
2	36820364	36820365	2	36821614	36821615	DELL:1249:2:36329599_36330847::2::509	255	+	+
2	36998544	36998545	2	36999555	36999556	DELL:1010:2:36506530_36507539::2::510	255	+	+
2	38308067	38308068	2	38313388	38313389	DELL:5320:2:37815043_37820362::2::511	255	+	+
2	38581118	38581119	2	38584253	38584254	DELL:3134:2:38082774_38085907::2::512	255	+	+
2	38640552	38640553	2	38641694	38641695	DELL:1141:2:38139074_38140214::2::513	255	+	+
2	38960330	38960331	2	38961709	38961710	DELL:1378:2:38457711_38459088::2::514	255	+	+
2	39406454	39406455	2	39420098	39420099	DELL:13643:2:38902457_38916099::2::515	255	+	+
2	39438282	39438283	2	39517013	39517014	DELL:78730:2:38920642_38999371::2::516	255	+	+
2	39712319	39712320	2	39712953	39712954	DELL:633:2:39115949_39116581::2::517	255	+	+
2	39754665	39754666	2	39755436	39755437	DELL:770:2:39157662_39158431::2::518	255	+	+
2	39829989	39829990	2	39837095	39837096	DELL:7105:2:39232216_39239320::2::519	255	+	+
2	40255656	40255657	2	40257784	40257785	DELL:2127:2:39650778_39652904::2::520	255	+	+
2	42341831	42341832	2	42359804	42359805	DELL:17972:2:41734826_41752797::2::521	255	+	+
2	44082330	44082331	2	44086787	44086788	DELL:4456:2:43457353_43461808::2::522	255	+	+
2	44318598	44318599	2	44321179	44321180	DELL:2580:2:43689165_43691744::2::523	255	+	+
2	44484247	44484248	2	44491369	44491370	DELL:7121:2:43852234_43859354::2::524	255	+	+
2	45227446	45227447	2	45228387	45228388	DELL:940:2:44588312_44589251::2::525	255	+	+
2	45300422	45300423	2	45311081	45311082	DELL:10658:2:44660348_44671005::2::526	255	+	+
2	46023396	46023397	2	46031310	46031311	DELL:7913:2:45372664_45380576::2::527	255	+	+
2	46253997	46253998	2	46258416	46258417	DELL:4418:2:45595352_45599769::2::528	255	+	+
2	46416211	46416212	2	46422144	46422145	DELL:5932:2:45753148_45759079::2::529	255	+	+
2	47138807	47138808	2	47140754	47140755	DELL:1946:2:46469812_46471757::2::530	255	+	+
2	47152604	47152605	2	47158826	47158827	DELL:6221:2:46481663_46487883::2::531	255	+	+
2	47479180	47479181	2	47482535	47482536	DELL:3354:2:46802018_46805371::2::532	255	+	+
2	47777302	47777303	2	47783208	47783209	DELL:5905:2:47096786_47102690::2::533	255	+	+
2	47805258	47805259	2	47809330	47809331	DELL:4071:2:47118837_47122907::2::534	255	+	+
2	48105069	48105070	2	48105748	48105749	DELL:678:2:47414577_47415254::2::535	255	+	+
2	48744099	48744100	2	48747459	48747460	DELL:3359:2:48052929_48056287::2::536	255	+	+
2	49442581	49442582	2	49447434	49447435	DELL:4852:2:48748052_48752903::2::537	255	+	+
2	50182391	50182392	2	50192074	50192075	DELL:9682:2:49483010_49492691::2::538	255	+	+
2	50473378	50473379	2	50481012	50481013	DELL:7633:2:49764315_49771947::2::539	255	+	+
2	51009200	51009201	2	51016002	51016003	DELL:6801:2:50292504_50299304::2::540	255	+	+
2	51096209	51096210	2	51112211	51112212	DELL:16001:2:50372712_50388712::2::541	255	+	+
2	51588075	51588076	2	51591684	51591685	DELL:3608:2:50848577_50852184::2::542	255	+	+
2	51767276	51767277	2	51777622	51777623	DELL:10345:2:51024170_51034514::2::543	255	+	+
2	51836517	51836518	2	51845276	51845277	DELL:8758:2:51083066_51091823::2::544	255	+	+
2	51973823	51973824	2	51974240	51974241	DELL:416:2:51211614_51212029::2::545	255	+	+
2	52793395	52793396	2	52798860	52798861	DELL:5464:2:52030770_52036233::2::546	255	+	+
2	53166740	53166741	2	53182215	53182216	DELL:15474:2:52398651_52414124::2::547	255	+	+
2	53292310	53292311	2	53293079	53293080	DELL:768:2:52508747_52509514::2::548	255	+	+
2	53489830	53489831	2	53491731	53491732	DELL:1900:2:52705499_52707398::2::549	255	+	+
2	53558083	53558084	2	53559777	53559778	DELL:1693:2:52771852_52773544::2::550	255	+	+
2	54396400	54396401	2	54399344	54399345	DELL:2943:2:53608476_53611418::2::551	255	+	+
2	54593807	54593808	2	54595505	54595506	DELL:1697:2:53802940_53804636::2::552	255	+	+
2	54820980	54820981	2	54822000	54822001	DELL:1019:2:54028416_54029434::2::553	255	+	+
2	55634250	55634251	2	55636191	55636192	DELL:1940:2:54840667_54842606::2::554	255	+	+
2	55928462	55928463	2	55930898	55930899	DELL:2435:2:55132939_55135373::2::555	255	+	+
2	56081142	56081143	2	56082582	56082583	DELL:1439:2:55283184_55284622::2::556	255	+	+
2	56321088	56321089	2	56328511	56328512	DELL:7422:2:55521691_55529112::2::557	255	+	+
2	56658322	56658323	2	56698470	56698471	DELL:40147:2:55851503_55891649::2::558	255	+	+
2	56767633	56767634	2	56770300	56770301	DELL:2666:2:55920667_55923332::2::559	255	+	+
2	56827135	56827136	2	56830368	56830369	DELL:3232:2:55977503_55980734::2::560	255	+	+
2	57007526	57007527	2	57012381	57012382	DELL:4854:2:56154662_56159515::2::561	255	+	+
2	57799325	57799326	2	57828756	57828757	DELL:29430:2:56941607_56971036::2::562	255	+	+
2	58177121	58177122	2	58178813	58178814	DELL:1691:2:57289973_57291663::2::563	255	+	+
2	58444251	58444252	2	58447228	58447229	DELL:2976:2:57555412_57558387::2::564	255	+	+
2	59096107	59096108	2	59096763	59096764	DELL:655:2:58204292_58204946::2::565	255	+	+
2	59383322	59383323	2	59384653	59384654	DELL:1330:2:58490852_58492181::2::566	255	+	+
2	59450990	59450991	2	59454228	59454229	DELL:3237:2:58557190_58560426::2::567	255	+	+
2	60283533	60283534	2	60288235	60288236	DELL:4701:2:59386496_59391196::2::568	255	+	+
2	61067448	61067449	2	61073338	61073339	DELL:5889:2:60165710_60171598::2::569	255	+	+
2	61282010	61282011	2	61285574	61285575	DELL:3563:2:60374383_60377945::2::570	255	+	+
2	61635008	61635009	2	61640596	61640597	DELL:5587:2:60723818_60729404::2::571	255	+	+
2	62057964	62057965	2	62059024	62059025	DELL:1059:2:61141187_61142245::2::572	255	+	+
2	62347920	62347921	2	62348979	62348980	DELL:1058:2:61430084_61431141::2::573	255	+	+
2	63496895	63496896	2	63502382	63502383	DELL:5486:2:62578001_62583486::2::574	255	+	+
2	63540649	63540650	2	63565181	63565182	DELL:24531:2:62616269_62640799::2::575	255	+	+
2	65285620	65285621	2	65287149	65287150	DELL:1528:2:64336709_64338236::2::576	255	+	+
2	65293036	65293037	2	65297172	65297173	DELL:4135:2:64342597_64346731::2::577	255	+	+
2	66157614	66157615	2	66160402	66160403	DELL:2787:2:65203040_65205826::2::578	255	+	+
2	67507596	67507597	2	67508004	67508005	DELL:407:2:66550235_66550641::2::579	255	+	+
2	67816945	67816946	2	67820557	67820558	DELL:3611:2:66859177_66862787::2::580	255	+	+
2	68265759	68265760	2	68267333	68267334	DELL:1573:2:67304380_67305952::2::581	255	+	+
2	68710059	68710060	2	68716229	68716230	DELL:6169:2:67747107_67753275::2::582	255	+	+
2	69712546	69712547	2	69724503	69724504	DELL:11956:2:68743425_68755380::2::583	255	+	+
2	70118981	70118982	2	70122859	70122860	DELL:3877:2:69137904_69141780::2::584	255	+	+
2	70270328	70270329	2	70271672	70271673	DELL:1343:2:69285374_69286716::2::585	255	+	+
2	70491522	70491523	2	70496531	70496532	DELL:5008:2:69505225_69510232::2::586	255	+	+
2	71214055	71214056	2	71214675	71214676	DELL:619:2:70222750_70223368::2::587	255	+	+
2	71318564	71318565	2	71321792	71321793	DELL:3227:2:70326640_70329866::2::588	255	+	+
2	71352458	71352459	2	71353477	71353478	DELL:1018:2:70357307_70358324::2::589	255	+	+
2	72172309	72172310	2	72183639	72183640	DELL:11329:2:71176140_71187468::2::590	255	+	+
2	72812672	72812673	2	72813942	72813943	DELL:1269:2:71805174_71806442::2::591	255	+	+
2	72906370	72906371	2	72914673	72914674	DELL:8302:2:71897603_71905904::2::592	255	+	+
2	73138420	73138421	2	73141272	73141273	DELL:2851:2:72121351_72124201::2::593	255	+	+
2	73853035	73853036	2	73913373	73913374	DELL:60337:2:72833115_72893451::2::594	255	+	+
2	74529411	74529412	2	74531207	74531208	DELL:1795:2:73449154_73450948::2::595	255	+	+
2	75070493	75070494	2	75071302	75071303	DELL:808:2:73988441_73989248::2::596	255	+	+
2	75092086	75092087	2	75094407	75094408	DELL:2320:2:74009226_74011545::2::597	255	+	+
2	75363329	75363330	2	75376675	75376676	DELL:13345:2:74278149_74291493::2::598	255	+	+
2	75908440	75908441	2	75910645	75910646	DELL:2204:2:74809915_74812118::2::599	255	+	+
2	76706657	76706658	2	76707398	76707399	DELL:740:2:75605928_75606667::2::600	255	+	+
2	77206770	77206771	2	77210731	77210732	DELL:3960:2:76105301_76109260::2::601	255	+	+
2	77357417	77357418	2	77368588	77368589	DELL:11170:2:76251988_76263157::2::602	255	+	+
2	78474742	78474743	2	78481268	78481269	DELL:6525:2:77358143_77364667::2::603	255	+	+
2	78566398	78566399	2	78571834	78571835	DELL:5435:2:77443274_77448708::2::604	255	+	+
2	78598420	78598421	2	78601194	78601195	DELL:2773:2:77469861_77472633::2::605	255	+	+
2	78650804	78650805	2	78677622	78677623	DELL:26817:2:77519472_77546288::2::606	255	+	+
2	79361972	79361973	2	79375821	79375822	DELL:13848:2:78203823_78217670::2::607	255	+	+
2	79767790	79767791	2	79771098	79771099	DELL:3307:2:78595793_78599099::2::608	255	+	+
2	80235466	80235467	2	80250577	80250578	DELL:15110:2:79060162_79075271::2::609	255	+	+
2	80427835	80427836	2	80428676	80428677	DELL:840:2:79237421_79238260::2::610	255	+	+
2	81073394	81073395	2	81074039	81074040	DELL:644:2:79882140_79882783::2::611	255	+	+
2	81343988	81343989	2	81345612	81345613	DELL:1623:2:80152090_80153712::2::612	255	+	+
2	81361526	81361527	2	81368785	81368786	DELL:7258:2:80168005_80175262::2::613	255	+	+
2	82681080	82681081	2	82700630	82700631	DELL:19549:2:81480301_81499849::2::614	255	+	+
2	82877052	82877053	2	82879022	82879023	DELL:1969:2:81656724_81658692::2::615	255	+	+
2	83153993	83153994	2	83154826	83154827	DELL:832:2:81931696_81932527::2::616	255	+	+
2	84679588	84679589	2	84683640	84683641	DELL:4051:2:83456459_83460509::2::617	255	+	+
2	85189329	85189330	2	85194584	85194585	DELL:5254:2:83962149_83967402::2::618	255	+	+
2	90240069	90240070	2	90248815	90248816	DELL:8745:2:89007635_89016379::2::619	255	+	+
2	95474295	95474296	2	95475599	95475600	DELL:1303:2:94233116_94234418::2::620	255	+	+
2	95604723	95604724	2	95607795	95607796	DELL:3071:2:94362241_94365311::2::621	255	+	+
2	96399707	96399708	2	96405492	96405493	DELL:5784:2:95154154_95159937::2::622	255	+	+
2	97852838	97852839	2	97858509	97858510	DELL:5670:2:96601501_96607170::2::623	255	+	+
2	98769115	98769116	2	98772324	98772325	DELL:3208:2:97512108_97515315::2::624	255	+	+
2	98942584	98942585	2	98944678	98944679	DELL:2093:2:97682369_97684461::2::625	255	+	+
2	102302294	102302295	2	102306945	102306946	DELL:4650:2:101039986_101044635::2::626	255	+	+
2	102393809	102393810	2	102401441	102401442	DELL:7631:2:101126851_101134481::2::627	255	+	+
2	103997652	103997653	2	104001843	104001844	DELL:4190:2:102723063_102727252::2::628	255	+	+
2	104037510	104037511	2	104050425	104050426	DELL:12914:2:102758731_102771644::2::629	255	+	+
2	105545554	105545555	2	105550075	105550076	DELL:4520:2:104253861_104258380::2::630	255	+	+
2	105791491	105791492	2	105794203	105794204	DELL:2711:2:104495278_104497988::2::631	255	+	+
2	106348911	106348912	2	106351296	106351297	DELL:2384:2:105049987_105052370::2::632	255	+	+
2	107418336	107418337	2	107420756	107420757	DELL:2419:2:106117028_106119446::2::633	255	+	+
2	108335866	108335867	2	108337889	108337890	DELL:2022:2:107032139_107034160::2::634	255	+	+
2	109503791	109503792	2	109504355	109504356	DELL:563:2:108198042_108198604::2::635	255	+	+
2	109577660	109577661	2	109588074	109588075	DELL:10413:2:108271348_108281760::2::636	255	+	+
2	109689900	109689901	2	109695214	109695215	DELL:5313:2:108373175_108378487::2::637	255	+	+
2	110362940	110362941	2	110363885	110363886	DELL:944:2:109040902_109041845::2::638	255	+	+
2	111860288	111860289	2	111862058	111862059	DELL:1769:2:110537306_110539074::2::639	255	+	+
2	112009600	112009601	2	112016202	112016203	DELL:6601:2:110684849_110691449::2::640	255	+	+
2	112763803	112763804	2	112765356	112765357	DELL:1552:2:111432451_111434002::2::641	255	+	+
2	113045414	113045415	2	113047137	113047138	DELL:1722:2:111712510_111714231::2::642	255	+	+
2	115173275	115173276	2	115174926	115174927	DELL:1650:2:113838649_113840298::2::643	255	+	+
2	115727921	115727922	2	115741300	115741301	DELL:13378:2:114391645_114405022::2::644	255	+	+
2	116669449	116669450	2	116673978	116673979	DELL:4528:2:115319795_115324322::2::645	255	+	+
2	116974633	116974634	2	116978303	116978304	DELL:3669:2:115620451_115624119::2::646	255	+	+
2	117175140	117175141	2	117177916	117177917	DELL:2775:2:115817289_115820063::2::647	255	+	+
2	117930444	117930445	2	117933854	117933855	DELL:3409:2:116569818_116573226::2::648	255	+	+
2	117954900	117954901	2	117958729	117958730	DELL:3828:2:116590865_116594692::2::649	255	+	+
2	119158927	119158928	2	119160874	119160875	DELL:1946:2:117791064_117793009::2::650	255	+	+
2	119223610	119223611	2	119233845	119233846	DELL:10234:2:117853801_117864034::2::651	255	+	+
2	121058487	121058488	2	121067596	121067597	DELL:9108:2:119678444_119687551::2::652	255	+	+
2	121590595	121590596	2	121592507	121592508	DELL:1911:2:120201444_120203354::2::653	255	+	+
2	121664270	121664271	2	121666860	121666861	DELL:2589:2:120273208_120275796::2::654	255	+	+
2	121820983	121820984	2	121823810	121823811	DELL:2826:2:120427332_120430157::2::655	255	+	+
2	121826496	121826497	2	121828171	121828172	DELL:1674:2:120430019_120431692::2::656	255	+	+
2	121846986	121846987	2	121856286	121856287	DELL:9299:2:120448835_120458133::2::657	255	+	+
2	122092170	122092171	2	122093699	122093700	DELL:1528:2:120684720_120686247::2::658	255	+	+
2	122731056	122731057	2	122732057	122732058	DELL:1000:2:121322078_121323077::2::659	255	+	+
2	123676225	123676226	2	123765648	123765649	DELL:89422:2:122266247_122355668::2::660	255	+	+
2	124157435	124157436	2	124160948	124160949	DELL:3512:2:122658035_122661546::2::661	255	+	+
2	126341752	126341753	2	126342869	126342870	DELL:1116:2:124838840_124839955::2::662	255	+	+
2	126363070	126363071	2	126371877	126371878	DELL:8806:2:124859042_124867847::2::663	255	+	+
2	126678222	126678223	2	126681976	126681977	DELL:3753:2:125165388_125169140::2::664	255	+	+
2	126814801	126814802	2	126820072	126820073	DELL:5270:2:125298214_125303483::2::665	255	+	+
2	127312250	127312251	2	127348917	127348918	DELL:36666:2:125790393_125827058::2::666	255	+	+
2	127447790	127447791	2	127451399	127451400	DELL:3608:2:125889267_125892874::2::667	255	+	+
2	127926169	127926170	2	127929517	127929518	DELL:3347:2:126364038_126367384::2::668	255	+	+
2	128216559	128216560	2	128218078	128218079	DELL:1518:2:126651081_126652598::2::669	255	+	+
2	128651600	128651601	2	128654201	128654202	DELL:2600:2:127084604_127087203::2::670	255	+	+
2	128804219	128804220	2	128805218	128805219	DELL:998:2:127234623_127235620::2::671	255	+	+
2	128812140	128812141	2	128813768	128813769	DELL:1627:2:127241546_127243172::2::672	255	+	+
2	128821515	128821516	2	128827161	128827162	DELL:5645:2:127249294_127254938::2::673	255	+	+
2	129408260	129408261	2	129409994	129409995	DELL:1733:2:127830394_127832126::2::674	255	+	+
2	130063715	130063716	2	130066337	130066338	DELL:2621:2:128484116_128486736::2::675	255	+	+
2	130249196	130249197	2	130254980	130254981	DELL:5783:2:128666976_128672758::2::676	255	+	+
2	130549379	130549380	2	130553556	130553557	DELL:4176:2:128961376_128965551::2::677	255	+	+
2	130963398	130963399	2	130967302	130967303	DELL:3903:2:129371219_129375121::2::678	255	+	+
2	131639054	131639055	2	131647306	131647307	DELL:8251:2:130042972_130051222::2::679	255	+	+
2	132382538	132382539	2	132386451	132386452	DELL:3912:2:130778205_130782116::2::680	255	+	+
2	132393367	132393368	2	132394645	132394646	DELL:1277:2:130785122_130786398::2::681	255	+	+
2	132534464	132534465	2	132534926	132534927	DELL:461:2:130924942_130925402::2::682	255	+	+
2	133179987	133179988	2	133180917	133180918	DELL:929:2:131570004_131570932::2::683	255	+	+
2	133669639	133669640	2	133674453	133674454	DELL:4813:2:132058727_132063539::2::684	255	+	+
2	133719910	133719911	2	133720694	133720695	DELL:783:2:132104185_132104967::2::685	255	+	+
2	134617201	134617202	2	134620016	134620017	DELL:2814:2:133000693_133003506::2::686	255	+	+
2	134649002	134649003	2	134650326	134650327	DELL:1323:2:133029680_133031002::2::687	255	+	+
2	134745636	134745637	2	134754105	134754106	DELL:8468:2:133124991_133133458::2::688	255	+	+
2	135316273	135316274	2	135319617	135319618	DELL:3343:2:133687160_133690502::2::689	255	+	+
2	135487120	135487121	2	135491331	135491332	DELL:4210:2:133854664_133858873::2::690	255	+	+
2	136653678	136653679	2	136654183	136654184	DELL:504:2:135017012_135017515::2::691	255	+	+
2	136795579	136795580	2	136800576	136800577	DELL:4996:2:135158409_135163404::2::692	255	+	+
2	137081967	137081968	2	137083029	137083030	DELL:1061:2:135439801_135440861::2::693	255	+	+
2	138490115	138490116	2	138490492	138490493	DELL:376:2:136846888_136847263::2::694	255	+	+
2	139598341	139598342	2	139599281	139599282	DELL:939:2:137954738_137955676::2::695	255	+	+
2	139975608	139975609	2	139976093	139976094	DELL:484:2:138331066_138331549::2::696	255	+	+
2	140522663	140522664	2	140574108	140574109	DELL:51444:2:138877637_138929080::2::697	255	+	+
2	141058350	141058351	2	141062424	141062425	DELL:4073:2:139361880_139365952::2::698	255	+	+
2	142255113	142255114	2	142259541	142259542	DELL:4427:2:140554570_140558996::2::699	255	+	+
2	144514434	144514435	2	144517430	144517431	DELL:2995:2:142809464_142812458::2::700	255	+	+
2	145356381	145356382	2	145379706	145379707	DELL:23324:2:143648416_143671739::2::701	255	+	+
2	145593011	145593012	2	145594084	145594085	DELL:1072:2:143861722_143862793::2::702	255	+	+
2	145759320	145759321	2	145761785	145761786	DELL:2464:2:144026959_144029422::2::703	255	+	+
2	146417409	146417410	2	146418353	146418354	DELL:943:2:144682584_144683526::2::704	255	+	+
2	146884910	146884911	2	146889402	146889403	DELL:4491:2:145149142_145153632::2::705	255	+	+
2	147548272	147548273	2	147554599	147554600	DELL:6326:2:145808013_145814338::2::706	255	+	+
2	147611531	147611532	2	147640163	147640164	DELL:28631:2:145864946_145893576::2::707	255	+	+
2	148440409	148440410	2	148440876	148440877	DELL:466:2:146665193_146665658::2::708	255	+	+
2	150392864	150392865	2	150394559	150394560	DELL:1694:2:148617182_148618875::2::709	255	+	+
2	150565101	150565102	2	150565725	150565726	DELL:623:2:148787725_148788347::2::710	255	+	+
2	150916706	150916707	2	150918176	150918177	DELL:1469:2:149138707_149140175::2::711	255	+	+
2	151313765	151313766	2	151315175	151315176	DELL:1409:2:149534297_149535705::2::712	255	+	+
2	151509125	151509126	2	151515508	151515509	DELL:6382:2:149728248_149734629::2::713	255	+	+
2	153460004	153460005	2	153461203	153461204	DELL:1198:2:151672745_151673942::2::714	255	+	+
2	154446069	154446070	2	154453043	154453044	DELL:6973:2:152657612_152664584::2::715	255	+	+
2	154686266	154686267	2	154687115	154687116	DELL:848:2:152890836_152891683::2::716	255	+	+
2	155825174	155825175	2	155827307	155827308	DELL:2132:2:154028896_154031027::2::717	255	+	+
2	156733512	156733513	2	156741092	156741093	DELL:7579:2:154935102_154942680::2::718	255	+	+
2	157400834	157400835	2	157401192	157401193	DELL:357:2:155594845_155595201::2::719	255	+	+
2	157881426	157881427	2	157884916	157884917	DELL:3489:2:156075080_156078568::2::720	255	+	+
2	158237135	158237136	2	158238115	158238116	DELL:979:2:156427300_156428278::2::721	255	+	+
2	159002672	159002673	2	159011168	159011169	DELL:8495:2:157191858_157200352::2::722	255	+	+
2	159159156	159159157	2	159162745	159162746	DELL:3588:2:157339847_157343434::2::723	255	+	+
2	160872219	160872220	2	160878296	160878297	DELL:6076:2:159049322_159055397::2::724	255	+	+
2	161164338	161164339	2	161167373	161167374	DELL:3034:2:159335365_159338398::2::725	255	+	+
2	161288077	161288078	2	161289410	161289411	DELL:1332:2:159456070_159457401::2::726	255	+	+
2	161863430	161863431	2	161869324	161869325	DELL:5893:2:160030091_160035983::2::727	255	+	+
2	163189225	163189226	2	163190399	163190400	DELL:1173:2:161349993_161351165::2::728	255	+	+
2	163847013	163847014	2	163847761	163847762	DELL:747:2:162006608_162007354::2::729	255	+	+
2	163934117	163934118	2	163935794	163935795	DELL:1676:2:162092965_162094640::2::730	255	+	+
2	165483185	165483186	2	165486419	165486420	DELL:3233:2:163640357_163643589::2::731	255	+	+
2	165614222	165614223	2	165647559	165647560	DELL:33336:2:163768161_163801496::2::732	255	+	+
2	166049578	166049579	2	166062479	166062480	DELL:12900:2:164170181_164183080::2::733	255	+	+
2	166637073	166637074	2	166639826	166639827	DELL:2752:2:164744776_164747527::2::734	255	+	+
2	166669658	166669659	2	166674187	166674188	DELL:4528:2:164774609_164779136::2::735	255	+	+
2	167741981	167741982	2	167743312	167743313	DELL:1330:2:165842404_165843733::2::736	255	+	+
2	167976857	167976858	2	168025986	168025987	DELL:49128:2:166075950_166125077::2::737	255	+	+
2	168174639	168174640	2	168176396	168176397	DELL:1756:2:166224604_166226359::2::738	255	+	+
2	168829952	168829953	2	168836182	168836183	DELL:6229:2:166878161_166884389::2::739	255	+	+
2	168845276	168845277	2	168848817	168848818	DELL:3540:2:166887256_166890795::2::740	255	+	+
2	169084371	169084372	2	169094271	169094272	DELL:9899:2:167122811_167132709::2::741	255	+	+
2	169267705	169267706	2	169298003	169298004	DELL:30297:2:167296246_167326542::2::742	255	+	+
2	170646258	170646259	2	170647846	170647847	DELL:1587:2:168644502_168646088::2::743	255	+	+
2	172805890	172805891	2	172807486	172807487	DELL:1595:2:170802547_170804141::2::744	255	+	+
2	173391384	173391385	2	173392546	173392547	DELL:1161:2:171386446_171387606::2::745	255	+	+
2	174155881	174155882	2	174209071	174209072	DELL:53189:2:172149782_172202970::2::746	255	+	+
2	174327607	174327608	2	174330804	174330805	DELL:3196:2:172268319_172271514::2::747	255	+	+
2	175396086	175396087	2	175398637	175398638	DELL:2550:2:173333602_173336151::2::748	255	+	+
2	175839184	175839185	2	175841876	175841877	DELL:2691:2:173774150_173776840::2::749	255	+	+
2	176102678	176102679	2	176106305	176106306	DELL:3626:2:174034953_174038578::2::750	255	+	+
2	176203262	176203263	2	176211002	176211003	DELL:7739:2:174131911_174139649::2::751	255	+	+
2	176308865	176308866	2	176314492	176314493	DELL:5626:2:174229775_174235400::2::752	255	+	+
2	176874085	176874086	2	176880061	176880062	DELL:5975:2:174789369_174795343::2::753	255	+	+
2	177612218	177612219	2	177614205	177614206	DELL:1986:2:175521527_175523512::2::754	255	+	+
2	177799415	177799416	2	177802710	177802711	DELL:3294:2:175706738_175710031::2::755	255	+	+
2	179117133	179117134	2	179117843	179117844	DELL:709:2:177021162_177021870::2::756	255	+	+
2	180680754	180680755	2	180683665	180683666	DELL:2910:2:178584074_178586983::2::757	255	+	+
2	182642175	182642176	2	182642652	182642653	DELL:476:2:180542585_180543060::2::758	255	+	+
2	183510398	183510399	2	183573547	183573548	DELL:63148:2:181410332_181473479::2::759	255	+	+
2	183989549	183989550	2	183990122	183990123	DELL:572:2:181826335_181826906::2::760	255	+	+
2	184085521	184085522	2	184090946	184090947	DELL:5424:2:181921735_181927158::2::761	255	+	+
2	184270811	184270812	2	184275853	184275854	DELL:5041:2:182101601_182106641::2::762	255	+	+
2	184498568	184498569	2	184502740	184502741	DELL:4171:2:182324317_182328487::2::763	255	+	+
2	185612022	185612023	2	185614940	185614941	DELL:2917:2:183433600_183436516::2::764	255	+	+
2	186142030	186142031	2	186148861	186148862	DELL:6830:2:183960691_183967520::2::765	255	+	+
2	186740881	186740882	2	186748949	186748950	DELL:8067:2:184552712_184560778::2::766	255	+	+
2	187184214	187184215	2	187185457	187185458	DELL:1242:2:184987978_184989219::2::767	255	+	+
2	187420030	187420031	2	187420965	187420966	DELL:934:2:185222552_185223485::2::768	255	+	+
2	187839308	187839309	2	187842019	187842020	DELL:2710:2:185640896_185643605::2::769	255	+	+
2	188096551	188096552	2	188105779	188105780	DELL:9227:2:185895429_185904655::2::770	255	+	+
2	188638295	188638296	2	188642283	188642284	DELL:3987:2:186427946_186431932::2::771	255	+	+
2	188803263	188803264	2	188804050	188804051	DELL:786:2:186588927_186589712::2::772	255	+	+
2	189267250	189267251	2	189277258	189277259	DELL:10007:2:187052128_187062134::2::773	255	+	+
2	189730573	189730574	2	189740065	189740066	DELL:9491:2:187505444_187514934::2::774	255	+	+
2	190272291	190272292	2	190277240	190277241	DELL:4948:2:188037671_188042618::2::775	255	+	+
2	190346798	190346799	2	190347540	190347541	DELL:741:2:188107230_188107970::2::776	255	+	+
2	192809415	192809416	2	192810304	192810305	DELL:888:2:190569106_190569993::2::777	255	+	+
2	193186003	193186004	2	193191955	193191956	DELL:5951:2:190944806_190950756::2::778	255	+	+
2	193844785	193844786	2	193898125	193898126	DELL:53339:2:191597637_191650975::2::779	255	+	+
2	194740989	194740990	2	194741385	194741386	DELL:395:2:192440502_192440896::2::780	255	+	+
2	194911630	194911631	2	194988374	194988375	DELL:76743:2:192610748_192687490::2::781	255	+	+
2	195060757	195060758	2	195217499	195217500	DELL:156741:2:192683132_192839872::2::782	255	+	+
2	195408972	195408973	2	195410923	195410924	DELL:1950:2:192874606_192876555::2::783	255	+	+
2	195689079	195689080	2	195691619	195691620	DELL:2539:2:193152763_193155301::2::784	255	+	+
2	195828927	195828928	2	195830832	195830833	DELL:1904:2:193290072_193291975::2::785	255	+	+
2	196089127	196089128	2	196094791	196094792	DELL:5663:2:193548368_193554030::2::786	255	+	+
2	196301118	196301119	2	196302313	196302314	DELL:1194:2:193754696_193755889::2::787	255	+	+
2	196484244	196484245	2	196485337	196485338	DELL:1092:2:193936628_193937719::2::788	255	+	+
2	198141819	198141820	2	198143247	198143248	DELL:1427:2:195593111_195594537::2::789	255	+	+
2	199168397	199168398	2	199170103	199170104	DELL:1705:2:196618262_196619966::2::790	255	+	+
2	201074452	201074453	2	201079224	201079225	DELL:4771:2:198522612_198527382::2::791	255	+	+
2	201234708	201234709	2	201237213	201237214	DELL:2504:2:198678097_198680600::2::792	255	+	+
2	201249283	201249284	2	201250633	201250634	DELL:1349:2:198690168_198691516::2::793	255	+	+
2	202779628	202779629	2	202780327	202780328	DELL:698:2:200219164_200219861::2::794	255	+	+
2	203219528	203219529	2	203222260	203222261	DELL:2731:2:200658366_200661096::2::795	255	+	+
2	204170852	204170853	2	204174836	204174837	DELL:3983:2:201606959_201610941::2::796	255	+	+
2	205999232	205999233	2	205999669	205999670	DELL:436:2:203431356_203431791::2::797	255	+	+
2	206412696	206412697	2	206417440	206417441	DELL:4743:2:203844384_203849126::2::798	255	+	+
2	207706339	207706340	2	207708115	207708116	DELL:1775:2:205133284_205135058::2::799	255	+	+
2	208168943	208168944	2	208174340	208174341	DELL:5396:2:205594113_205599508::2::800	255	+	+
2	208227021	208227022	2	208231857	208231858	DELL:4835:2:205646795_205651629::2::801	255	+	+
2	208374289	208374290	2	208376014	208376015	DELL:1724:2:205789228_205790951::2::802	255	+	+
2	208486222	208486223	2	208487438	208487439	DELL:1215:2:205899437_205900651::2::803	255	+	+
2	208523574	208523575	2	208525321	208525322	DELL:1746:2:205935574_205937319::2::804	255	+	+
2	208969950	208969951	2	208973943	208973944	DELL:3992:2:206380204_206384195::2::805	255	+	+
2	209492314	209492315	2	209496394	209496395	DELL:4079:2:206898576_206902654::2::806	255	+	+
2	211768350	211768351	2	211779850	211779851	DELL:11499:2:209170533_209182031::2::807	255	+	+
2	211892092	211892093	2	211901614	211901615	DELL:9521:2:209282776_209292296::2::808	255	+	+
2	212351201	212351202	2	212415787	212415788	DELL:64585:2:209732364_209796948::2::809	255	+	+
2	212801906	212801907	2	212809271	212809272	DELL:7364:2:210118484_210125847::2::810	255	+	+
2	213329664	213329665	2	213333200	213333201	DELL:3535:2:210638878_210642412::2::811	255	+	+
2	213415590	213415591	2	213422093	213422094	DELL:6502:2:210721269_210727770::2::812	255	+	+
2	213465980	213465981	2	213470461	213470462	DELL:4480:2:210765157_210769636::2::813	255	+	+
2	213525904	213525905	2	213526359	213526360	DELL:454:2:210820601_210821054::2::814	255	+	+
2	213620960	213620961	2	213624810	213624811	DELL:3849:2:210915203_210919051::2::815	255	+	+
2	213735779	213735780	2	213741249	213741250	DELL:5469:2:211026173_211031641::2::816	255	+	+
2	214062246	214062247	2	214069532	214069533	DELL:7285:2:211347171_211354455::2::817	255	+	+
2	214349753	214349754	2	214354578	214354579	DELL:4824:2:211627393_211632216::2::818	255	+	+
2	214448920	214448921	2	214449548	214449549	DELL:627:2:211721736_211722362::2::819	255	+	+
2	215505268	215505269	2	215556279	215556280	DELL:51010:2:212777457_212828466::2::820	255	+	+
2	215627249	215627250	2	215630358	215630359	DELL:3108:2:212848428_212851535::2::821	255	+	+
2	215902548	215902549	2	215904482	215904483	DELL:1933:2:213120619_213122551::2::822	255	+	+
2	216105972	216105973	2	216106888	216106889	DELL:915:2:213322110_213323024::2::823	255	+	+
2	216835170	216835171	2	216839506	216839507	DELL:4335:2:214050393_214054727::2::824	255	+	+
2	218254710	218254711	2	218259345	218259346	DELL:4634:2:215465598_215470231::2::825	255	+	+
2	218963706	218963707	2	218968116	218968117	DELL:4409:2:216169960_216174368::2::826	255	+	+
2	219275142	219275143	2	219289564	219289565	DELL:14421:2:216476987_216491407::2::827	255	+	+
2	219521392	219521393	2	219523385	219523386	DELL:1992:2:216708816_216710807::2::828	255	+	+
2	220754011	220754012	2	220760336	220760337	DELL:6324:2:217939443_217945766::2::829	255	+	+
2	220994454	220994455	2	220995414	220995415	DELL:959:2:218173562_218174520::2::830	255	+	+
2	221568811	221568812	2	221572219	221572220	DELL:3407:2:218746960_218750366::2::831	255	+	+
2	222370002	222370003	2	222402068	222402069	DELL:32065:2:219544744_219576808::2::832	255	+	+
2	225219929	225219930	2	225220468	225220469	DELL:538:2:222362606_222363143::2::833	255	+	+
2	225468682	225468683	2	225470698	225470699	DELL:2015:2:222610821_222612835::2::834	255	+	+
2	226191608	226191609	2	226195916	226195917	DELL:4307:2:223331732_223336038::2::835	255	+	+
2	226454001	226454002	2	226463077	226463078	DELL:9075:2:223589818_223598892::2::836	255	+	+
2	226690230	226690231	2	226714019	226714020	DELL:23788:2:223816972_223840759::2::837	255	+	+
2	226744345	226744346	2	226745236	226745237	DELL:890:2:223847299_223848188::2::838	255	+	+
2	226782191	226782192	2	226786944	226786945	DELL:4752:2:223884255_223889006::2::839	255	+	+
2	226829141	226829142	2	226831028	226831029	DELL:1886:2:223926453_223928338::2::840	255	+	+
2	226831963	226831964	2	226838411	226838412	DELL:6447:2:223927389_223933835::2::841	255	+	+
2	227735969	227735970	2	227743651	227743652	DELL:7681:2:224824948_224832628::2::842	255	+	+
2	227910955	227910956	2	227912102	227912103	DELL:1146:2:224992253_224993398::2::843	255	+	+
2	228651318	228651319	2	228658062	228658063	DELL:6743:2:225731470_225738212::2::844	255	+	+
2	228918424	228918425	2	228925065	228925066	DELL:6640:2:225991833_225998472::2::845	255	+	+
2	229303218	229303219	2	229307679	229307680	DELL:4460:2:226369987_226374446::2::846	255	+	+
2	229410788	229410789	2	229422842	229422843	DELL:12053:2:226473097_226485149::2::847	255	+	+
2	230834284	230834285	2	230838319	230838320	DELL:4034:2:227884540_227888573::2::848	255	+	+
2	232397131	232397132	2	232400225	232400226	DELL:3093:2:229443353_229446445::2::849	255	+	+
2	232617584	232617585	2	232622031	232622032	DELL:4446:2:229660713_229665158::2::850	255	+	+
2	232849555	232849556	2	232857164	232857165	DELL:7608:2:229888238_229895845::2::851	255	+	+
2	232921849	232921850	2	232928222	232928223	DELL:6372:2:229952924_229959295::2::852	255	+	+
2	233203486	233203487	2	233314232	233314233	DELL:110745:2:230228189_230338933::2::853	255	+	+
2	233909926	233909927	2	233911313	233911314	DELL:1386:2:230823884_230825269::2::854	255	+	+
2	234282371	234282372	2	234285371	234285372	DELL:2999:2:231194943_231197941::2::855	255	+	+
2	234329721	234329722	2	234330165	234330166	DELL:443:2:231239294_231239736::2::856	255	+	+
2	234394318	234394319	2	234399954	234399955	DELL:5635:2:231303448_231309082::2::857	255	+	+
2	234648331	234648332	2	234659988	234659989	DELL:11656:2:231551826_231563481::2::858	255	+	+
2	234942666	234942667	2	234956024	234956025	DELL:13357:2:231834505_231847861::2::859	255	+	+
2	235243940	235243941	2	235252231	235252232	DELL:8290:2:232122422_232130711::2::860	255	+	+
2	236909271	236909272	2	236909844	236909845	DELL:572:2:233779463_233780034::2::861	255	+	+
2	237663452	237663453	2	237680371	237680372	DELL:16918:2:234533072_234549989::2::862	255	+	+
2	238310002	238310003	2	238315331	238315332	DELL:5328:2:235162704_235168031::2::863	255	+	+
2	239456441	239456442	2	239458716	239458717	DELL:2274:2:236303815_236306088::2::864	255	+	+
2	239718227	239718228	2	239719155	239719156	DELL:927:2:236563327_236564253::2::865	255	+	+
2	240214350	240214351	2	240216454	240216455	DELL:2103:2:237058523_237060625::2::866	255	+	+
2	240409270	240409271	2	240411621	240411622	DELL:2350:2:237251340_237253689::2::867	255	+	+
2	241009262	241009263	2	241010066	241010067	DELL:803:2:237848982_237849784::2::868	255	+	+
2	241504580	241504581	2	241505854	241505855	DELL:1273:2:238343497_238344769::2::869	255	+	+
2	241818263	241818264	2	241820980	241820981	DELL:2716:2:238655907_238658622::2::870	255	+	+
2	241940542	241940543	2	241943785	241943786	DELL:3242:2:238775470_238778711::2::871	255	+	+
2	242503240	242503241	2	242503972	242503973	DELL:731:2:239334926_239335656::2::872	255	+	+
3	965671	965672	3	966524	966525	DELL:852:3:965672_966523::3::873	255	+	+
3	1626682	1626683	3	1627283	1627284	DELL:600:3:1625831_1626430::3::874	255	+	+
3	1730702	1730703	3	1735081	1735082	DELL:4378:3:1729251_1733628::3::875	255	+	+
3	2877391	2877392	3	2879712	2879713	DELL:2320:3:2871562_2873881::3::876	255	+	+
3	3051530	3051531	3	3055383	3055384	DELL:3852:3:3043381_3047232::3::877	255	+	+
3	3908710	3908711	3	3923434	3923435	DELL:14723:3:3896709_3911431::3::878	255	+	+
3	3997288	3997289	3	4012089	4012090	DELL:14800:3:3970564_3985363::3::879	255	+	+
3	4083598	4083599	3	4130570	4130571	DELL:46971:3:4042074_4089044::3::880	255	+	+
3	4141110	4141111	3	4184430	4184431	DELL:43319:3:4052615_4095933::3::881	255	+	+
3	5196625	5196626	3	5197793	5197794	DELL:1167:3:5064811_5065977::3::882	255	+	+
3	5326249	5326250	3	5327848	5327849	DELL:1598:3:5193268_5194865::3::883	255	+	+
3	5479631	5479632	3	5480901	5480902	DELL:1269:3:5345052_5346320::3::884	255	+	+
3	5609124	5609125	3	5609647	5609648	DELL:522:3:5473276_5473797::3::885	255	+	+
3	6074221	6074222	3	6101005	6101006	DELL:26783:3:5937851_5964633::3::886	255	+	+
3	6897192	6897193	3	6900031	6900032	DELL:2838:3:6734039_6736876::3::887	255	+	+
3	7400636	7400637	3	7402118	7402119	DELL:1481:3:7234645_7236125::3::888	255	+	+
3	8325638	8325639	3	8326811	8326812	DELL:1172:3:8158166_8159337::3::889	255	+	+
3	8490950	8490951	3	8496936	8496937	DELL:5985:3:8322306_8328290::3::890	255	+	+
3	8667473	8667474	3	8667876	8667877	DELL:402:3:8492844_8493245::3::891	255	+	+
3	8721231	8721232	3	8722789	8722790	DELL:1557:3:8546200_8547756::3::892	255	+	+
3	9371253	9371254	3	9373702	9373703	DELL:2448:3:9194665_9197112::3::893	255	+	+
3	9921107	9921108	3	9930054	9930055	DELL:8946:3:9742071_9751016::3::894	255	+	+
3	10034004	10034005	3	10035088	10035089	DELL:1083:3:9846022_9847104::3::895	255	+	+
3	10172943	10172944	3	10177511	10177512	DELL:4567:3:9983878_9988444::3::896	255	+	+
3	10207740	10207741	3	10208579	10208580	DELL:838:3:10014108_10014945::3::897	255	+	+
3	10226171	10226172	3	10228944	10228945	DELL:2772:3:10031701_10034472::3::898	255	+	+
3	10766438	10766439	3	10775108	10775109	DELL:8669:3:10569196_10577864::3::899	255	+	+
3	10926387	10926388	3	10928106	10928107	DELL:1718:3:10720476_10722193::3::900	255	+	+
3	10991774	10991775	3	10992275	10992276	DELL:500:3:10784145_10784644::3::901	255	+	+
3	11699698	11699699	3	11700106	11700107	DELL:407:3:11491569_11491975::3::902	255	+	+
3	13681182	13681183	3	13682272	13682273	DELL:1089:3:13472646_13473734::3::903	255	+	+
3	16067630	16067631	3	16076228	16076229	DELL:8597:3:15858005_15866601::3::904	255	+	+
3	16995318	16995319	3	17018915	17018916	DELL:23596:3:16777096_16800691::3::905	255	+	+
3	19422629	19422630	3	19426523	19426524	DELL:3893:3:19180811_19184703::3::906	255	+	+
3	19802967	19802968	3	19806325	19806326	DELL:3357:3:19557256_19560612::3::907	255	+	+
3	19808915	19808916	3	19823073	19823074	DELL:14157:3:19559847_19574003::3::908	255	+	+
3	20338583	20338584	3	20339726	20339727	DELL:1142:3:20075358_20076499::3::909	255	+	+
3	20830253	20830254	3	20835354	20835355	DELL:5100:3:20565886_20570985::3::910	255	+	+
3	21287050	21287051	3	21288727	21288728	DELL:1676:3:21017583_21019258::3::911	255	+	+
3	21803378	21803379	3	21812054	21812055	DELL:8675:3:21532235_21540909::3::912	255	+	+
3	21822221	21822222	3	21823303	21823304	DELL:1081:3:21542403_21543483::3::913	255	+	+
3	22251943	22251944	3	22254584	22254585	DELL:2640:3:21971044_21973683::3::914	255	+	+
3	22274231	22274232	3	22275478	22275479	DELL:1246:3:21990692_21991937::3::915	255	+	+
3	24107157	24107158	3	24114582	24114583	DELL:7424:3:23822372_23829795::3::916	255	+	+
3	24745440	24745441	3	24820438	24820439	DELL:74997:3:24453231_24528227::3::917	255	+	+
3	25718739	25718740	3	25724505	25724506	DELL:5765:3:25351533_25357297::3::918	255	+	+
3	25849825	25849826	3	25855465	25855466	DELL:5639:3:25476854_25482492::3::919	255	+	+
3	26036806	26036807	3	26170484	26170485	DELL:133677:3:25658196_25791872::3::920	255	+	+
3	26966593	26966594	3	26983840	26983841	DELL:17246:3:26454306_26471551::3::921	255	+	+
3	27195686	27195687	3	27198359	27198360	DELL:2672:3:26666153_26668824::3::922	255	+	+
3	27639028	27639029	3	27652527	27652528	DELL:13498:3:27106823_27120320::3::923	255	+	+
3	27837448	27837449	3	27843499	27843500	DELL:6050:3:27291745_27297794::3::924	255	+	+
3	28735083	28735084	3	28744125	28744126	DELL:9041:3:28183330_28192370::3::925	255	+	+
3	31346785	31346786	3	31351678	31351679	DELL:4892:3:30785991_30790882::3::926	255	+	+
3	32029552	32029553	3	32032427	32032428	DELL:2874:3:31463866_31466739::3::927	255	+	+
3	32946067	32946068	3	32954955	32954956	DELL:8887:3:32377507_32386393::3::928	255	+	+
3	32957985	32957986	3	32964144	32964145	DELL:6158:3:32380538_32386695::3::929	255	+	+
3	34134766	34134767	3	34140531	34140532	DELL:5764:3:33551161_33556924::3::930	255	+	+
3	35287103	35287104	3	35289054	35289055	DELL:1950:3:34697734_34699683::3::931	255	+	+
3	35934531	35934532	3	35938598	35938599	DELL:4066:3:35343212_35347277::3::932	255	+	+
3	36308110	36308111	3	36315181	36315182	DELL:7070:3:35712725_35719794::3::933	255	+	+
3	36508146	36508147	3	36509403	36509404	DELL:1256:3:35905691_35906946::3::934	255	+	+
3	39045920	39045921	3	39049319	39049320	DELL:3398:3:38442209_38445606::3::935	255	+	+
3	39579888	39579889	3	39596223	39596224	DELL:16334:3:38972779_38989112::3::936	255	+	+
3	39792931	39792932	3	39795268	39795269	DELL:2336:3:39169488_39171823::3::937	255	+	+
3	40452753	40452754	3	40462147	40462148	DELL:9393:3:39826974_39836366::3::938	255	+	+
3	41156011	41156012	3	41161430	41161431	DELL:5418:3:40520839_40526256::3::939	255	+	+
3	41194134	41194135	3	41194857	41194858	DELL:722:3:40553544_40554265::3::940	255	+	+
3	42327610	42327611	3	42344937	42344938	DELL:17326:3:41686298_41703623::3::941	255	+	+
3	44226819	44226820	3	44229027	44229028	DELL:2207:3:43568181_43570387::3::942	255	+	+
3	44538232	44538233	3	44539782	44539783	DELL:1549:3:43877387_43878935::3::943	255	+	+
3	44640436	44640437	3	44644139	44644140	DELL:3702:3:43978042_43981743::3::944	255	+	+
3	45806062	45806063	3	45806573	45806574	DELL:510:3:45139966_45140475::3::945	255	+	+
3	46437714	46437715	3	46438737	46438738	DELL:1022:3:45771108_45772129::3::946	255	+	+
3	47905910	47905911	3	47907591	47907592	DELL:1680:3:47238282_47239961::3::947	255	+	+
3	48173231	48173232	3	48175418	48175419	DELL:2186:3:47503923_47506108::3::948	255	+	+
3	49073569	49073570	3	49075758	49075759	DELL:2188:3:48402075_48404262::3::949	255	+	+
3	49234493	49234494	3	49238502	49238503	DELL:4008:3:48560811_48564818::3::950	255	+	+
3	49469399	49469400	3	49473400	49473401	DELL:4000:3:48791709_48795708::3::951	255	+	+
3	49517811	49517812	3	49522314	49522315	DELL:4502:3:48836121_48840622::3::952	255	+	+
3	49566869	49566870	3	49567993	49567994	DELL:1123:3:48880677_48881799::3::953	255	+	+
3	50342929	50342930	3	50347952	50347953	DELL:5022:3:49655614_49660635::3::954	255	+	+
3	50443369	50443370	3	50444820	50444821	DELL:1450:3:49751032_49752481::3::955	255	+	+
3	51320054	51320055	3	51321398	51321399	DELL:1343:3:50626267_50627609::3::956	255	+	+
3	52669559	52669560	3	52670874	52670875	DELL:1314:3:51974429_51975742::3::957	255	+	+
3	53027148	53027149	3	53038898	53038899	DELL:11749:3:52330704_52342452::3::958	255	+	+
3	53495970	53495971	3	53500172	53500173	DELL:4201:3:52787777_52791977::3::959	255	+	+
3	54008295	54008296	3	54035632	54035633	DELL:27336:3:53295901_53323236::3::960	255	+	+
3	54732830	54732831	3	54735631	54735632	DELL:2800:3:53993100_53995899::3::961	255	+	+
3	55005953	55005954	3	55006417	55006418	DELL:463:3:54263423_54263885::3::962	255	+	+
3	55861983	55861984	3	55863132	55863133	DELL:1148:3:55118990_55120137::3::963	255	+	+
3	55891737	55891738	3	55898530	55898531	DELL:6792:3:55147596_55154387::3::964	255	+	+
3	56055392	56055393	3	56061914	56061915	DELL:6521:3:55304459_55310979::3::965	255	+	+
3	56886345	56886346	3	56896169	56896170	DELL:9823:3:56128891_56138713::3::966	255	+	+
3	57005567	57005568	3	57007054	57007055	DELL:1486:3:56238290_56239775::3::967	255	+	+
3	57065848	57065849	3	57066923	57066924	DELL:1074:3:56297085_56298158::3::968	255	+	+
3	57525380	57525381	3	57526845	57526846	DELL:1464:3:56755543_56757006::3::969	255	+	+
3	58233013	58233014	3	58234062	58234063	DELL:1048:3:57461712_57462759::3::970	255	+	+
3	60778514	60778515	3	60779808	60779809	DELL:1293:3:60006165_60007457::3::971	255	+	+
3	60824616	60824617	3	60909508	60909509	DELL:84891:3:60050974_60135864::3::972	255	+	+
3	60984708	60984709	3	61063488	61063489	DELL:78779:3:60126175_60204953::3::973	255	+	+
3	61069568	61069569	3	61112328	61112329	DELL:42759:3:60132256_60175014::3::974	255	+	+
3	61794773	61794774	3	61796593	61796594	DELL:1819:3:60814702_60816520::3::975	255	+	+
3	61855689	61855690	3	61856849	61856850	DELL:1159:3:60873799_60874957::3::976	255	+	+
3	63104363	63104364	3	63107200	63107201	DELL:2836:3:62121314_62124149::3::977	255	+	+
3	65188869	65188870	3	65214748	65214749	DELL:25878:3:64202984_64228861::3::978	255	+	+
3	65441160	65441161	3	65454387	65454388	DELL:13226:3:64429397_64442622::3::979	255	+	+
3	66515159	66515160	3	66529676	66529677	DELL:14516:3:65490170_65504685::3::980	255	+	+
3	68069330	68069331	3	68073805	68073806	DELL:4474:3:67029825_67034298::3::981	255	+	+
3	68892502	68892503	3	68904049	68904050	DELL:11546:3:67848523_67860068::3::982	255	+	+
3	69179662	69179663	3	69181541	69181542	DELL:1878:3:68124137_68126014::3::983	255	+	+
3	69405278	69405279	3	69411796	69411797	DELL:6517:3:68347875_68354391::3::984	255	+	+
3	70058390	70058391	3	70067335	70067336	DELL:8944:3:68994470_69003413::3::985	255	+	+
3	71656600	71656601	3	71663062	71663063	DELL:6461:3:70583736_70590196::3::986	255	+	+
3	72180031	72180032	3	72180520	72180521	DELL:488:3:71100706_71101193::3::987	255	+	+
3	72735680	72735681	3	72736787	72736788	DELL:1106:3:71655867_71656972::3::988	255	+	+
3	72875146	72875147	3	72878627	72878628	DELL:3480:3:71794227_71797706::3::989	255	+	+
3	73143185	73143186	3	73145039	73145040	DELL:1853:3:72058786_72060638::3::990	255	+	+
3	73736371	73736372	3	73737117	73737118	DELL:745:3:72650119_72650863::3::991	255	+	+
3	75127655	75127656	3	75128297	75128298	DELL:641:3:74040658_74041298::3::992	255	+	+
3	76125893	76125894	3	76130597	76130598	DELL:4703:3:75038255_75042957::3::993	255	+	+
3	76722064	76722065	3	76725472	76725473	DELL:3407:3:75629723_75633129::3::994	255	+	+
3	77449912	77449913	3	77450812	77450813	DELL:899:3:76354164_76355062::3::995	255	+	+
3	78587990	78587991	3	78589417	78589418	DELL:1426:3:77491343_77492768::3::996	255	+	+
3	80348648	80348649	3	80351808	80351809	DELL:3159:3:79250575_79253733::3::997	255	+	+
3	80361303	80361304	3	80362779	80362780	DELL:1475:3:79260071_79261545::3::998	255	+	+
3	81676469	81676470	3	81692749	81692750	DELL:16279:3:80573762_80590040::3::999	255	+	+
3	81704956	81704957	3	81705701	81705702	DELL:744:3:80585970_80586713::3::1000	255	+	+
3	81905266	81905267	3	81913662	81913663	DELL:8395:3:80785536_80793930::3::1001	255	+	+
3	82314441	82314442	3	82320255	82320256	DELL:5813:3:81186316_81192128::3::1002	255	+	+
3	85211834	85211835	3	85213310	85213311	DELL:1475:3:84077896_84079370::3::1003	255	+	+
3	85880653	85880654	3	85925443	85925444	DELL:44789:3:84745240_84790028::3::1004	255	+	+
3	86390975	86390976	3	86396422	86396423	DELL:5446:3:85210773_85216218::3::1005	255	+	+
3	86459356	86459357	3	86460041	86460042	DELL:684:3:85273708_85274391::3::1006	255	+	+
3	86466091	86466092	3	86467243	86467244	DELL:1151:3:85279759_85280909::3::1007	255	+	+
3	87426539	87426540	3	87429042	87429043	DELL:2502:3:86239056_86241557::3::1008	255	+	+
3	87948583	87948584	3	88006095	88006096	DELL:57511:3:86758598_86816108::3::1009	255	+	+
3	90323973	90323974	3	90399344	90399345	DELL:75370:3:89076477_89151846::3::1010	255	+	+
3	90403814	90403815	3	90409602	90409603	DELL:5787:3:89080948_89086734::3::1011	255	+	+
3	93633015	93633016	3	93635016	93635017	DELL:2000:3:92304362_92306361::3::1012	255	+	+
3	93802334	93802335	3	93805424	93805425	DELL:3089:3:92471681_92474769::3::1013	255	+	+
3	94427467	94427468	3	94429662	94429663	DELL:2194:3:93093725_93095918::3::1014	255	+	+
3	95699091	95699092	3	95714768	95714769	DELL:15676:3:94363155_94378830::3::1015	255	+	+
3	95782487	95782488	3	95785312	95785313	DELL:2824:3:94430875_94433698::3::1016	255	+	+
3	98170748	98170749	3	98174840	98174841	DELL:4091:3:96816312_96820402::3::1017	255	+	+
3	98394449	98394450	3	98395337	98395338	DELL:887:3:97035922_97036808::3::1018	255	+	+
3	99210154	99210155	3	99218378	99218379	DELL:8223:3:97850740_97858962::3::1019	255	+	+
3	99393398	99393399	3	99395659	99395660	DELL:2260:3:98025761_98028020::3::1020	255	+	+
3	99491284	99491285	3	99495383	99495384	DELL:4098:3:98121387_98125484::3::1021	255	+	+
3	99741487	99741488	3	99756761	99756762	DELL:15273:3:98367492_98382764::3::1022	255	+	+
3	101699469	101699470	3	101704696	101704697	DELL:5226:3:100310201_100315426::3::1023	255	+	+
3	102807669	102807670	3	102810435	102810436	DELL:2765:3:101413175_101415939::3::1024	255	+	+
3	103181888	103181889	3	103183048	103183049	DELL:1159:3:101784629_101785787::3::1025	255	+	+
3	104291877	104291878	3	104300473	104300474	DELL:8595:3:102893459_102902053::3::1026	255	+	+
3	104400170	104400171	3	104401646	104401647	DELL:1475:3:102993157_102994631::3::1027	255	+	+
3	104505309	104505310	3	104507393	104507394	DELL:2083:3:103096821_103098903::3::1028	255	+	+
3	104922885	104922886	3	104934434	104934435	DELL:11548:3:103512314_103523861::3::1029	255	+	+
3	106242224	106242225	3	106246657	106246658	DELL:4432:3:104820105_104824536::3::1030	255	+	+
3	106259270	106259271	3	106268064	106268065	DELL:8793:3:104832719_104841511::3::1031	255	+	+
3	106595373	106595374	3	106619796	106619797	DELL:24422:3:105160029_105184450::3::1032	255	+	+
3	107313278	107313279	3	107314766	107314767	DELL:1487:3:105853512_105854998::3::1033	255	+	+
3	107858475	107858476	3	107859308	107859309	DELL:832:3:106397222_106398053::3::1034	255	+	+
3	110647143	110647144	3	110647830	110647831	DELL:686:3:109185058_109185743::3::1035	255	+	+
3	110792667	110792668	3	110796336	110796337	DELL:3668:3:109329896_109333563::3::1036	255	+	+
3	110863850	110863851	3	110865251	110865252	DELL:1400:3:109397411_109398810::3::1037	255	+	+
3	112763756	112763757	3	112766067	112766068	DELL:2310:3:111295917_111298226::3::1038	255	+	+
3	114991641	114991642	3	114992436	114992437	DELL:794:3:113521492_113522285::3::1039	255	+	+
3	115886831	115886832	3	115902068	115902069	DELL:15236:3:114415888_114431123::3::1040	255	+	+
3	116204834	116204835	3	116205178	116205179	DELL:343:3:114718655_114718997::3::1041	255	+	+
3	116523388	116523389	3	116526830	116526831	DELL:3441:3:115036866_115040306::3::1042	255	+	+
3	118579015	118579016	3	118580098	118580099	DELL:1082:3:117089052_117090133::3::1043	255	+	+
3	119419913	119419914	3	119420343	119420344	DELL:429:3:117928868_117929296::3::1044	255	+	+
3	119655170	119655171	3	119656860	119656861	DELL:1689:3:118163696_118165384::3::1045	255	+	+
3	120888837	120888838	3	120892183	120892184	DELL:3345:3:119395674_119399018::3::1046	255	+	+
3	121103898	121103899	3	121108414	121108415	DELL:4515:3:119607390_119611904::3::1047	255	+	+
3	122107117	122107118	3	122112094	122112095	DELL:4976:3:120606094_120611069::3::1048	255	+	+
3	122288993	122288994	3	122294184	122294185	DELL:5190:3:120782994_120788183::3::1049	255	+	+
3	122709305	122709306	3	122710223	122710224	DELL:917:3:121198116_121199032::3::1050	255	+	+
3	123969629	123969630	3	123971212	123971213	DELL:1582:3:122457523_122459104::3::1051	255	+	+
3	124659893	124659894	3	124664502	124664503	DELL:4608:3:123146205_123150812::3::1052	255	+	+
3	125416297	125416298	3	125438530	125438531	DELL:22232:3:123898001_123920232::3::1053	255	+	+
3	125444094	125444095	3	125466689	125466690	DELL:22594:3:123903566_123926159::3::1054	255	+	+
3	125864172	125864173	3	125865671	125865672	DELL:1498:3:124301050_124302547::3::1055	255	+	+
3	126454725	126454726	3	126456703	126456704	DELL:1977:3:124890105_124892081::3::1056	255	+	+
3	126521280	126521281	3	126523315	126523316	DELL:2034:3:124954683_124956716::3::1057	255	+	+
3	127269325	127269326	3	127273274	127273275	DELL:3948:3:125700694_125704641::3::1058	255	+	+
3	127527865	127527866	3	127529148	127529149	DELL:1282:3:125955286_125956567::3::1059	255	+	+
3	129046197	129046198	3	129047356	129047357	DELL:1158:3:127472336_127473493::3::1060	255	+	+
3	129774111	129774112	3	129780923	129780924	DELL:6811:3:128199092_128205902::3::1061	255	+	+
3	130004518	130004519	3	130005676	130005677	DELL:1157:3:128422688_128423844::3::1062	255	+	+
3	130208598	130208599	3	130218386	130218387	DELL:9787:3:128625611_128635397::3::1063	255	+	+
3	131460343	131460344	3	131500667	131500668	DELL:40323:3:129867569_129907891::3::1064	255	+	+
3	131947936	131947937	3	131950641	131950642	DELL:2704:3:130314839_130317542::3::1065	255	+	+
3	133295682	133295683	3	133297084	133297085	DELL:1401:3:131659881_131661281::3::1066	255	+	+
3	133810401	133810402	3	133811980	133811981	DELL:1578:3:132173199_132174776::3::1067	255	+	+
3	134366428	134366429	3	134370126	134370127	DELL:3697:3:132727648_132731344::3::1068	255	+	+
3	134686733	134686734	3	134688661	134688662	DELL:1927:3:133044256_133046182::3::1069	255	+	+
3	135371909	135371910	3	135373427	135373428	DELL:1517:3:133727505_133729021::3::1070	255	+	+
3	135512511	135512512	3	135513460	135513461	DELL:948:3:133866590_133867537::3::1071	255	+	+
3	135972312	135972313	3	135973460	135973461	DELL:1147:3:134325443_134326589::3::1072	255	+	+
3	136515151	136515152	3	136517711	136517712	DELL:2559:3:134867135_134869693::3::1073	255	+	+
3	138612611	138612612	3	138616646	138616647	DELL:4034:3:136962036_136966069::3::1074	255	+	+
3	138837210	138837211	3	138837685	138837686	DELL:474:3:137182601_137183074::3::1075	255	+	+
3	139870463	139870464	3	139873268	139873269	DELL:2804:3:138215380_138218183::3::1076	255	+	+
3	141080972	141080973	3	141084215	141084216	DELL:3242:3:139423085_139426326::3::1077	255	+	+
3	141155452	141155453	3	141156866	141156867	DELL:1413:3:139494323_139495735::3::1078	255	+	+
3	141238400	141238401	3	141245709	141245710	DELL:7308:3:139575858_139583165::3::1079	255	+	+
3	141403023	141403024	3	141404512	141404513	DELL:1488:3:139733173_139734660::3::1080	255	+	+
3	141633897	141633898	3	141634336	141634337	DELL:438:3:139962559_139962996::3::1081	255	+	+
3	142610367	142610368	3	142612763	142612764	DELL:2395:3:140938591_140940985::3::1082	255	+	+
3	142641907	142641908	3	142643460	142643461	DELL:1552:3:140967736_140969287::3::1083	255	+	+
3	144455777	144455778	3	144457204	144457205	DELL:1426:3:142780054_142781479::3::1084	255	+	+
3	144548528	144548529	3	144553003	144553004	DELL:4474:3:142871379_142875852::3::1085	255	+	+
3	145068196	145068197	3	145073074	145073075	DELL:4877:3:143386573_143391449::3::1086	255	+	+
3	145518176	145518177	3	145520164	145520165	DELL:1987:3:143831676_143833662::3::1087	255	+	+
3	145626262	145626263	3	145662495	145662496	DELL:36232:3:143937775_143974006::3::1088	255	+	+
3	146645983	146645984	3	146658579	146658580	DELL:12595:3:144921264_144933858::3::1089	255	+	+
3	147967448	147967449	3	147968975	147968976	DELL:1526:3:146230134_146231659::3::1090	255	+	+
3	148841160	148841161	3	148855933	148855934	DELL:14772:3:147102320_147117091::3::1091	255	+	+
3	149585124	149585125	3	149588909	149588910	DELL:3784:3:147831512_147835295::3::1092	255	+	+
3	149665414	149665415	3	149668497	149668498	DELL:3082:3:147908018_147911099::3::1093	255	+	+
3	150738835	150738836	3	150744100	150744101	DELL:5264:3:148978357_148983620::3::1094	255	+	+
3	150948587	150948588	3	150952711	150952712	DELL:4123:3:149182845_149186967::3::1095	255	+	+
3	151700427	151700428	3	151702626	151702627	DELL:2198:3:149930562_149932759::3::1096	255	+	+
3	151799125	151799126	3	151799918	151799919	DELL:792:3:150027062_150027853::3::1097	255	+	+
3	151965046	151965047	3	151969941	151969942	DELL:4894:3:150192191_150197084::3::1098	255	+	+
3	152606149	152606150	3	152612707	152612708	DELL:6557:3:150828400_150834956::3::1099	255	+	+
3	152723005	152723006	3	152724163	152724164	DELL:1157:3:150938699_150939855::3::1100	255	+	+
3	152744709	152744710	3	152748742	152748743	DELL:4032:3:150959246_150963277::3::1101	255	+	+
3	153097973	153097974	3	153099073	153099074	DELL:1099:3:151308478_151309576::3::1102	255	+	+
3	153558144	153558145	3	153565563	153565564	DELL:7418:3:151767550_151774967::3::1103	255	+	+
3	154493994	154493995	3	154496217	154496218	DELL:2222:3:152695982_152698203::3::1104	255	+	+
3	155120530	155120531	3	155124776	155124777	DELL:4245:3:153320296_153324540::3::1105	255	+	+
3	155973519	155973520	3	155988621	155988622	DELL:15101:3:154169040_154184140::3::1106	255	+	+
3	156702488	156702489	3	156703667	156703668	DELL:1178:3:154882908_154884085::3::1107	255	+	+
3	159017936	159017937	3	159019026	159019027	DELL:1089:3:157197178_157198266::3::1108	255	+	+
3	159180575	159180576	3	159183443	159183444	DELL:2867:3:157358728_157361594::3::1109	255	+	+
3	159257021	159257022	3	159257690	159257691	DELL:668:3:157432307_157432974::3::1110	255	+	+
3	159461351	159461352	3	159463464	159463465	DELL:2112:3:157635969_157638080::3::1111	255	+	+
3	159917757	159917758	3	159918244	159918245	DELL:486:3:158090263_158090748::3::1112	255	+	+
3	160972711	160972712	3	160973463	160973464	DELL:751:3:159144731_159145481::3::1113	255	+	+
3	161236390	161236391	3	161237207	161237208	DELL:816:3:159407659_159408474::3::1114	255	+	+
3	161712524	161712525	3	161715362	161715363	DELL:2837:3:159882977_159885813::3::1115	255	+	+
3	162010402	162010403	3	162026229	162026230	DELL:15826:3:160178018_160193843::3::1116	255	+	+
3	162448965	162448966	3	162449835	162449836	DELL:869:3:160600755_160601623::3::1117	255	+	+
3	162717306	162717307	3	162723554	162723555	DELL:6247:3:160868227_160874473::3::1118	255	+	+
3	164075287	164075288	3	164087766	164087767	DELL:12478:3:162219961_162232438::3::1119	255	+	+
3	164097652	164097653	3	164113662	164113663	DELL:16009:3:162229848_162245856::3::1120	255	+	+
3	164167847	164167848	3	164188458	164188459	DELL:20610:3:162284034_162304643::3::1121	255	+	+
3	164302109	164302110	3	164311819	164311820	DELL:9709:3:162397686_162407394::3::1122	255	+	+
3	164523778	164523779	3	164551585	164551586	DELL:27806:3:162609646_162637451::3::1123	255	+	+
3	165219961	165219962	3	165224443	165224444	DELL:4481:3:163278023_163282503::3::1124	255	+	+
3	165289054	165289055	3	165321687	165321688	DELL:32632:3:163342635_163375266::3::1125	255	+	+
3	165906834	165906835	3	165907864	165907865	DELL:1029:3:163927783_163928811::3::1126	255	+	+
3	165988758	165988759	3	165990268	165990269	DELL:1509:3:164008678_164010186::3::1127	255	+	+
3	168607362	168607363	3	168607905	168607906	DELL:542:3:166625773_166626314::3::1128	255	+	+
3	169641330	169641331	3	169642171	169642172	DELL:840:3:167659199_167660038::3::1129	255	+	+
3	170115955	170115956	3	170120171	170120172	DELL:4215:3:168132984_168137198::3::1130	255	+	+
3	171250121	171250122	3	171251407	171251408	DELL:1285:3:169262935_169264219::3::1131	255	+	+
3	171560244	171560245	3	171564059	171564060	DELL:3814:3:169571773_169575586::3::1132	255	+	+
3	173240784	173240785	3	173241764	173241765	DELL:979:3:171248499_171249477::3::1133	255	+	+
3	173621433	173621434	3	173623550	173623551	DELL:2116:3:171628169_171630284::3::1134	255	+	+
3	173787480	173787481	3	173792673	173792674	DELL:5192:3:171792100_171797291::3::1135	255	+	+
3	174157559	174157560	3	174161579	174161580	DELL:4019:3:172156987_172161005::3::1136	255	+	+
3	174778734	174778735	3	174784519	174784520	DELL:5784:3:172774143_172779926::3::1137	255	+	+
3	174964925	174964926	3	174965871	174965872	DELL:945:3:172954550_172955494::3::1138	255	+	+
3	176051565	176051566	3	176052738	176052739	DELL:1172:3:174040245_174041416::3::1139	255	+	+
3	176068617	176068618	3	176069468	176069469	DELL:850:3:174056125_174056974::3::1140	255	+	+
3	176242942	176242943	3	176246226	176246227	DELL:3283:3:174229600_174232882::3::1141	255	+	+
3	177780240	177780241	3	177782704	177782705	DELL:2463:3:175763615_175766077::3::1142	255	+	+
3	178567652	178567653	3	178568343	178568344	DELL:690:3:176548564_176549253::3::1143	255	+	+
3	178669083	178669084	3	178669839	178669840	DELL:755:3:176649305_176650059::3::1144	255	+	+
3	178797098	178797099	3	178798391	178798392	DELL:1292:3:176776565_176777856::3::1145	255	+	+
3	179119184	179119185	3	179121538	179121539	DELL:2353:3:177097359_177099711::3::1146	255	+	+
3	180937614	180937615	3	180948267	180948268	DELL:10652:3:178913436_178924087::3::1147	255	+	+
3	181247749	181247750	3	181252785	181252786	DELL:5035:3:179212919_179217953::3::1148	255	+	+
3	181501709	181501710	3	181507059	181507060	DELL:5349:3:179461844_179467192::3::1149	255	+	+
3	181931473	181931474	3	181936839	181936840	DELL:5365:3:179886259_179891623::3::1150	255	+	+
3	182058145	182058146	3	182068002	182068003	DELL:9856:3:180007566_180017421::3::1151	255	+	+
3	182199668	182199669	3	182200030	182200031	DELL:361:3:180139233_180139593::3::1152	255	+	+
3	182239994	182239995	3	182240599	182240600	DELL:604:3:180179198_180179801::3::1153	255	+	+
3	183078353	183078354	3	183084172	183084173	DELL:5818:3:181016953_181022770::3::1154	255	+	+
3	183358397	183358398	3	183364623	183364624	DELL:6225:3:181291179_181297403::3::1155	255	+	+
3	184266322	184266323	3	184273550	184273551	DELL:7227:3:182192879_182200105::3::1156	255	+	+
3	184356416	184356417	3	184363931	184363932	DELL:7514:3:182275746_182283259::3::1157	255	+	+
3	184759720	184759721	3	184765242	184765243	DELL:5521:3:182671536_182677056::3::1158	255	+	+
3	185100833	185100834	3	185109226	185109227	DELL:8392:3:183007128_183015519::3::1159	255	+	+
3	185594359	185594360	3	185597847	185597848	DELL:3487:3:183492262_183495748::3::1160	255	+	+
3	186437328	186437329	3	186438960	186438961	DELL:1631:3:184331744_184333374::3::1161	255	+	+
3	186494802	186494803	3	186496679	186496680	DELL:1876:3:184387587_184389462::3::1162	255	+	+
3	187732824	187732825	3	187734762	187734763	DELL:1937:3:185623733_185625669::3::1163	255	+	+
3	187832913	187832914	3	187849629	187849630	DELL:16715:3:185721885_185738599::3::1164	255	+	+
3	188135625	188135626	3	188136847	188136848	DELL:1221:3:186007882_186009102::3::1165	255	+	+
3	188555353	188555354	3	188557848	188557849	DELL:2494:3:186426389_186428882::3::1166	255	+	+
3	190114171	190114172	3	190151462	190151463	DELL:37290:3:187982713_188020002::3::1167	255	+	+
3	190237896	190237897	3	190240448	190240449	DELL:2551:3:188069148_188071698::3::1168	255	+	+
3	190943633	190943634	3	190948417	190948418	DELL:4783:3:188772334_188777116::3::1169	255	+	+
3	192264670	192264671	3	192268305	192268306	DELL:3634:3:190088588_190092221::3::1170	255	+	+
3	192966348	192966349	3	192968502	192968503	DELL:2153:3:190786632_190788784::3::1171	255	+	+
3	192998838	192998839	3	193009465	193009466	DELL:10626:3:190816969_190827594::3::1172	255	+	+
3	194413260	194413261	3	194440183	194440184	DELL:26922:3:192220765_192247686::3::1173	255	+	+
3	194442040	194442041	3	194444327	194444328	DELL:2286:3:192222623_192224908::3::1174	255	+	+
3	194754893	194754894	3	194755553	194755554	DELL:659:3:192533190_192533848::3::1175	255	+	+
3	194786346	194786347	3	194787423	194787424	DELL:1076:3:192563984_192565059::3::1176	255	+	+
3	195133675	195133676	3	195144429	195144430	DELL:10753:3:192910237_192920989::3::1177	255	+	+
3	195185901	195185902	3	195187414	195187415	DELL:1512:3:192951710_192953221::3::1178	255	+	+
3	195669673	195669674	3	195729105	195729106	DELL:59431:3:193433970_193493400::3::1179	255	+	+
3	195856839	195856840	3	195862379	195862380	DELL:5539:3:193561705_193567243::3::1180	255	+	+
3	196172541	196172542	3	196175669	196175670	DELL:3127:3:193871868_193874994::3::1181	255	+	+
3	196319137	196319138	3	196322016	196322017	DELL:2878:3:194015337_194018214::3::1182	255	+	+
3	196550503	196550504	3	196552281	196552282	DELL:1777:3:194243825_194245601::3::1183	255	+	+
3	196557428	196557429	3	196561521	196561522	DELL:4092:3:194248973_194253064::3::1184	255	+	+
3	197206954	197206955	3	197213939	197213940	DELL:6984:3:194894407_194901390::3::1185	255	+	+
3	197434063	197434064	3	197437189	197437190	DELL:3125:3:195114532_195117656::3::1186	255	+	+
3	197781684	197781685	3	197783588	197783589	DELL:1903:3:195459028_195460930::3::1187	255	+	+
3	197843926	197843927	3	197850166	197850167	DELL:6239:3:195519367_195525605::3::1188	255	+	+
4	209406	209407	4	209857	209858	DELL:450:4:209407_209856::4::1189	255	+	+
4	477005	477006	4	483919	483920	DELL:6913:4:476556_483468::4::1190	255	+	+
4	2436569	2436570	4	2446306	2446307	DELL:9736:4:2429207_2438942::4::1191	255	+	+
4	3079412	3079413	4	3091254	3091255	DELL:11841:4:3062314_3074154::4::1192	255	+	+
4	4154459	4154460	4	4156993	4156994	DELL:2533:4:4125520_4128052::4::1193	255	+	+
4	4245870	4245871	4	4251034	4251035	DELL:5163:4:4214398_4219560::4::1194	255	+	+
4	5292289	5292290	4	5297209	5297210	DELL:4919:4:5255654_5260572::4::1195	255	+	+
4	5411254	5411255	4	5413771	5413772	DELL:2516:4:5369700_5372215::4::1196	255	+	+
4	6624494	6624495	4	6626575	6626576	DELL:2080:4:6580424_6582503::4::1197	255	+	+
4	6894837	6894838	4	6896047	6896048	DELL:1209:4:6848687_6849895::4::1198	255	+	+
4	7376810	7376811	4	7378050	7378051	DELL:1239:4:7329451_7330689::4::1199	255	+	+
4	7496635	7496636	4	7499711	7499712	DELL:3075:4:7448037_7451111::4::1200	255	+	+
4	7797723	7797724	4	7799174	7799175	DELL:1450:4:7746050_7747499::4::1201	255	+	+
4	8958500	8958501	4	8960746	8960747	DELL:2245:4:8905377_8907621::4::1202	255	+	+
4	9863696	9863697	4	9865963	9865964	DELL:2266:4:9808328_9810593::4::1203	255	+	+
4	10325840	10325841	4	10338583	10338584	DELL:12742:4:10268206_10280947::4::1204	255	+	+
4	10555114	10555115	4	10580252	10580253	DELL:25137:4:10484738_10509874::4::1205	255	+	+
4	12712480	12712481	4	12713969	12713970	DELL:1488:4:12616967_12618454::4::1206	255	+	+
4	14075989	14075990	4	14077743	14077744	DELL:1753:4:13978988_13980740::4::1207	255	+	+
4	14493931	14493932	4	14498822	14498823	DELL:4890:4:14395177_14400066::4::1208	255	+	+
4	16336488	16336489	4	16376254	16376255	DELL:39765:4:16232844_16272608::4::1209	255	+	+
4	16675657	16675658	4	16677241	16677242	DELL:1583:4:16532248_16533830::4::1210	255	+	+
4	18942676	18942677	4	18975676	18975677	DELL:32999:4:18797684_18830682::4::1211	255	+	+
4	18992187	18992188	4	19000935	19000936	DELL:8747:4:18814196_18822942::4::1212	255	+	+
4	19330922	19330923	4	19333569	19333570	DELL:2646:4:19144184_19146829::4::1213	255	+	+
4	19480344	19480345	4	19508638	19508639	DELL:28293:4:19290960_19319252::4::1214	255	+	+
4	19735117	19735118	4	19739650	19739651	DELL:4532:4:19517440_19521971::4::1215	255	+	+
4	20195588	20195589	4	20196605	20196606	DELL:1016:4:19973379_19974394::4::1216	255	+	+
4	21447698	21447699	4	21467372	21467373	DELL:19673:4:21224473_21244145::4::1217	255	+	+
4	22075999	22076000	4	22077575	22077576	DELL:1575:4:21833101_21834675::4::1218	255	+	+
4	22700767	22700768	4	22777133	22777134	DELL:76365:4:22456294_22532658::4::1219	255	+	+
4	23417101	23417102	4	23419593	23419594	DELL:2491:4:23096263_23098753::4::1220	255	+	+
4	23679822	23679823	4	23681079	23681080	DELL:1256:4:23356493_23357748::4::1221	255	+	+
4	24341046	24341047	4	24343798	24343799	DELL:2751:4:24016461_24019211::4::1222	255	+	+
4	24782756	24782757	4	24783642	24783643	DELL:885:4:24455420_24456304::4::1223	255	+	+
4	25055970	25055971	4	25061804	25061805	DELL:5833:4:24727749_24733581::4::1224	255	+	+
4	25220165	25220166	4	25233713	25233714	DELL:13547:4:24886111_24899657::4::1225	255	+	+
4	25682920	25682921	4	25684343	25684344	DELL:1422:4:25335319_25336740::4::1226	255	+	+
4	26254929	26254930	4	26256477	26256478	DELL:1547:4:25905906_25907452::4::1227	255	+	+
4	26257123	26257124	4	26258961	26258962	DELL:1837:4:25906553_25908389::4::1228	255	+	+
4	27412005	27412006	4	27414539	27414540	DELL:2533:4:27059598_27062130::4::1229	255	+	+
4	27552165	27552166	4	27566716	27566717	DELL:14550:4:27197225_27211774::4::1230	255	+	+
4	28780476	28780477	4	28785044	28785045	DELL:4567:4:28410986_28415552::4::1231	255	+	+
4	28943956	28943957	4	28952804	28952805	DELL:8847:4:28569899_28578745::4::1232	255	+	+
4	30239231	30239232	4	30242923	30242924	DELL:3691:4:29856327_29860017::4::1233	255	+	+
4	31035164	31035165	4	31035840	31035841	DELL:675:4:30648569_30649243::4::1234	255	+	+
4	32781895	32781896	4	32787669	32787670	DELL:5773:4:32394625_32400397::4::1235	255	+	+
4	33065198	33065199	4	33073293	33073294	DELL:8094:4:32672155_32680248::4::1236	255	+	+
4	33299859	33299860	4	33304013	33304014	DELL:4153:4:32898722_32902874::4::1237	255	+	+
4	33669778	33669779	4	33680825	33680826	DELL:11046:4:33264488_33275533::4::1238	255	+	+
4	33849683	33849684	4	33852642	33852643	DELL:2958:4:33433347_33436304::4::1239	255	+	+
4	34121742	34121743	4	34122417	34122418	DELL:674:4:33702448_33703121::4::1240	255	+	+
4	34215765	34215766	4	34350779	34350780	DELL:135013:4:33795797_33930809::4::1241	255	+	+
4	34645522	34645523	4	34665620	34665621	DELL:20097:4:34090541_34110637::4::1242	255	+	+
4	34779980	34779981	4	34829038	34829039	DELL:49057:4:34204902_34253958::4::1243	255	+	+
4	34956601	34956602	4	34958180	34958181	DELL:1578:4:34332466_34334043::4::1244	255	+	+
4	35105614	35105615	4	35111243	35111244	DELL:5628:4:34479901_34485528::4::1245	255	+	+
4	35694054	35694055	4	35698277	35698278	DELL:4222:4:35062713_35066934::4::1246	255	+	+
4	35822738	35822739	4	35841866	35841867	DELL:19127:4:35187175_35206301::4::1247	255	+	+
4	36020524	36020525	4	36021277	36021278	DELL:752:4:35365834_35366585::4::1248	255	+	+
4	36671760	36671761	4	36673775	36673776	DELL:2014:4:36016318_36018331::4::1249	255	+	+
4	36917210	36917211	4	36922494	36922495	DELL:5283:4:36259754_36265036::4::1250	255	+	+
4	38204535	38204536	4	38205718	38205719	DELL:1182:4:37541796_37542977::4::1251	255	+	+
4	38810990	38810991	4	38864379	38864380	DELL:53388:4:38147069_38200456::4::1252	255	+	+
4	39423477	39423478	4	39425804	39425805	DELL:2326:4:38706168_38708493::4::1253	255	+	+
4	39574576	39574577	4	39575971	39575972	DELL:1394:4:38854941_38856334::4::1254	255	+	+
4	39968426	39968427	4	39969861	39969862	DELL:1434:4:39247397_39248830::4::1255	255	+	+
4	40024915	40024916	4	40026281	40026282	DELL:1365:4:39302452_39303816::4::1256	255	+	+
4	40312180	40312181	4	40313554	40313555	DELL:1373:4:39588352_39589724::4::1257	255	+	+
4	40504885	40504886	4	40568392	40568393	DELL:63506:4:39779684_39843189::4::1258	255	+	+
4	40622121	40622122	4	40629454	40629455	DELL:7332:4:39833414_39840745::4::1259	255	+	+
4	41227562	41227563	4	41232240	41232241	DELL:4677:4:40431523_40436199::4::1260	255	+	+
4	42551540	42551541	4	42552683	42552684	DELL:1142:4:41750824_41751965::4::1261	255	+	+
4	43266825	43266826	4	43274535	43274536	DELL:7709:4:42464967_42472675::4::1262	255	+	+
4	43321842	43321843	4	43322921	43322922	DELL:1078:4:42512275_42513352::4::1263	255	+	+
4	43855814	43855815	4	43856412	43856413	DELL:597:4:43045169_43045765::4::1264	255	+	+
4	46226320	46226321	4	46235251	46235252	DELL:8930:4:45415078_45424007::4::1265	255	+	+
4	46774648	46774649	4	46776438	46776439	DELL:1789:4:45954476_45956264::4::1266	255	+	+
4	47423118	47423119	4	47424238	47424239	DELL:1119:4:46601157_46602275::4::1267	255	+	+
4	48334700	48334701	4	48336362	48336363	DELL:1661:4:47511620_47513280::4::1268	255	+	+
4	48718275	48718276	4	48722238	48722239	DELL:3962:4:47893534_47897495::4::1269	255	+	+
4	52840949	52840950	4	52846932	52846933	DELL:5982:4:52012246_52018227::4::1270	255	+	+
4	53212831	53212832	4	53213489	53213490	DELL:657:4:52378146_52378802::4::1271	255	+	+
4	53599775	53599776	4	53600802	53600803	DELL:1026:4:52764433_52765458::4::1272	255	+	+
4	53614233	53614234	4	53616024	53616025	DELL:1790:4:52777865_52779654::4::1273	255	+	+
4	54069338	54069339	4	54081957	54081958	DELL:12618:4:53231180_53243797::4::1274	255	+	+
4	55433679	55433680	4	55434874	55434875	DELL:1194:4:54582903_54584096::4::1275	255	+	+
4	56433471	56433472	4	56434556	56434557	DELL:1084:4:55581501_55582584::4::1276	255	+	+
4	57053761	57053762	4	57054821	57054822	DELL:1059:4:56200707_56201765::4::1277	255	+	+
4	57767170	57767171	4	57768509	57768510	DELL:1338:4:56913057_56914394::4::1278	255	+	+
4	58884552	58884553	4	58886626	58886627	DELL:2073:4:58029101_58031173::4::1279	255	+	+
4	58921589	58921590	4	58934407	58934408	DELL:12817:4:58064065_58076881::4::1280	255	+	+
4	60288732	60288733	4	60296320	60296321	DELL:7587:4:59418391_59425977::4::1281	255	+	+
4	60878179	60878180	4	60890506	60890507	DELL:12326:4:60000251_60012576::4::1282	255	+	+
4	62837416	62837417	4	62840869	62840870	DELL:3452:4:61947162_61950613::4::1283	255	+	+
4	63516088	63516089	4	63517850	63517851	DELL:1761:4:62622382_62624142::4::1284	255	+	+
4	63665193	63665194	4	63698157	63698158	DELL:32963:4:62769726_62802688::4::1285	255	+	+
4	64133342	64133343	4	64138530	64138531	DELL:5187:4:63204912_63210098::4::1286	255	+	+
4	64339074	64339075	4	64387673	64387674	DELL:48598:4:63405457_63454054::4::1287	255	+	+
4	65015415	65015416	4	65025828	65025829	DELL:10412:4:64033200_64043611::4::1288	255	+	+
4	66394349	66394350	4	66430771	66430772	DELL:36421:4:65401722_65438142::4::1289	255	+	+
4	68848024	68848025	4	68887984	68887985	DELL:39959:4:67818976_67858934::4::1290	255	+	+
4	69275404	69275405	4	69277459	69277460	DELL:2054:4:68206397_68208450::4::1291	255	+	+
4	69763331	69763332	4	69764344	69764345	DELL:1012:4:68692270_68693281::4::1292	255	+	+
4	70260543	70260544	4	70279936	70279937	DELL:19392:4:69188470_69207861::4::1293	255	+	+
4	70331423	70331424	4	70334277	70334278	DELL:2853:4:69239958_69242810::4::1294	255	+	+
4	70397671	70397672	4	70398300	70398301	DELL:628:4:69303353_69303980::4::1295	255	+	+
4	72289653	72289654	4	72293379	72293380	DELL:3725:4:71194707_71198431::4::1296	255	+	+
4	73482333	73482334	4	73483387	73483388	DELL:1053:4:72383662_72384714::4::1297	255	+	+
4	73529078	73529079	4	73535499	73535500	DELL:6420:4:72429354_72435773::4::1298	255	+	+
4	73627585	73627586	4	73631824	73631825	DELL:4238:4:72521441_72525678::4::1299	255	+	+
4	73675182	73675183	4	73676459	73676460	DELL:1276:4:72564800_72566075::4::1300	255	+	+
4	73916892	73916893	4	73918800	73918801	DELL:1907:4:72805234_72807140::4::1301	255	+	+
4	74265636	74265637	4	74269791	74269792	DELL:4154:4:73152071_73156224::4::1302	255	+	+
4	74555301	74555302	4	74557045	74557046	DELL:1743:4:73437582_73439324::4::1303	255	+	+
4	75401332	75401333	4	75410481	75410482	DELL:9148:4:74281870_74291017::4::1304	255	+	+
4	76825831	76825832	4	76831741	76831742	DELL:5909:4:75697221_75703129::4::1305	255	+	+
4	76998328	76998329	4	76999814	76999815	DELL:1485:4:75863809_75865293::4::1306	255	+	+
4	77124311	77124312	4	77126223	77126224	DELL:1911:4:75988307_75990217::4::1307	255	+	+
4	79088471	79088472	4	79094218	79094219	DELL:5746:4:77950556_77956301::4::1308	255	+	+
4	79121948	79121949	4	79128695	79128696	DELL:6746:4:77978287_77985032::4::1309	255	+	+
4	80261805	80261806	4	80265827	80265828	DELL:4021:4:79111398_79115418::4::1310	255	+	+
4	83334538	83334539	4	83336138	83336139	DELL:1599:4:82180110_82181708::4::1311	255	+	+
4	83630073	83630074	4	83633147	83633148	DELL:3073:4:82474046_82477118::4::1312	255	+	+
4	86291322	86291323	4	86294617	86294618	DELL:3294:4:85132222_85135515::4::1313	255	+	+
4	87872878	87872879	4	87873937	87873938	DELL:1058:4:86710484_86711541::4::1314	255	+	+
4	88185732	88185733	4	88228380	88228381	DELL:42647:4:87022280_87064926::4::1315	255	+	+
4	88689132	88689133	4	88695831	88695832	DELL:6698:4:87483033_87489730::4::1316	255	+	+
4	88948473	88948474	4	88949634	88949635	DELL:1160:4:87735676_87736835::4::1317	255	+	+
4	89786113	89786114	4	89789727	89789728	DELL:3613:4:88572156_88575768::4::1318	255	+	+
4	89809937	89809938	4	89814641	89814642	DELL:4703:4:88592367_88597069::4::1319	255	+	+
4	89830644	89830645	4	89831807	89831808	DELL:1162:4:88608371_88609532::4::1320	255	+	+
4	90297939	90297940	4	90305038	90305039	DELL:7098:4:89074504_89081601::4::1321	255	+	+
4	90740254	90740255	4	90741564	90741565	DELL:1309:4:89509721_89511029::4::1322	255	+	+
4	90840614	90840615	4	90844231	90844232	DELL:3616:4:89608772_89612387::4::1323	255	+	+
4	90886058	90886059	4	90891344	90891345	DELL:5285:4:89650600_89655884::4::1324	255	+	+
4	91803004	91803005	4	91804727	91804728	DELL:1722:4:90562261_90563982::4::1325	255	+	+
4	91931626	91931627	4	91933454	91933455	DELL:1827:4:90689161_90690987::4::1326	255	+	+
4	91933858	91933859	4	91936101	91936102	DELL:2242:4:90689566_90691807::4::1327	255	+	+
4	92339546	92339547	4	92346844	92346845	DELL:7297:4:91093012_91100308::4::1328	255	+	+
4	92472834	92472835	4	92478307	92478308	DELL:5472:4:91219003_91224474::4::1329	255	+	+
4	92866165	92866166	4	92869481	92869482	DELL:3315:4:91606862_91610176::4::1330	255	+	+
4	94971361	94971362	4	94975718	94975719	DELL:4356:4:93708743_93713098::4::1331	255	+	+
4	96854836	96854837	4	96918723	96918724	DELL:63886:4:95587862_95651747::4::1332	255	+	+
4	97622602	97622603	4	97627274	97627275	DELL:4671:4:96291742_96296412::4::1333	255	+	+
4	97784781	97784782	4	97790276	97790277	DELL:5494:4:96449250_96454743::4::1334	255	+	+
4	98208685	98208686	4	98219593	98219594	DELL:10907:4:96867660_96878566::4::1335	255	+	+
4	98989747	98989748	4	98992132	98992133	DELL:2384:4:97637815_97640198::4::1336	255	+	+
4	100576673	100576674	4	100582568	100582569	DELL:5894:4:99222357_99228250::4::1337	255	+	+
4	101100417	101100418	4	101101947	101101948	DELL:1529:4:99740207_99741735::4::1338	255	+	+
4	101306526	101306527	4	101312108	101312109	DELL:5581:4:99944787_99950367::4::1339	255	+	+
4	101595712	101595713	4	101597323	101597324	DELL:1610:4:100228392_100230001::4::1340	255	+	+
4	102081191	102081192	4	102085248	102085249	DELL:4056:4:100712261_100716316::4::1341	255	+	+
4	102156498	102156499	4	102158364	102158365	DELL:1865:4:100783512_100785376::4::1342	255	+	+
4	103822731	103822732	4	103825558	103825559	DELL:2826:4:102447880_102450705::4::1343	255	+	+
4	104211897	104211898	4	104214374	104214375	DELL:2476:4:102834220_102836695::4::1344	255	+	+
4	104353026	104353027	4	104357344	104357345	DELL:4317:4:102972873_102977189::4::1345	255	+	+
4	105017021	105017022	4	105025439	105025440	DELL:8417:4:103632551_103640967::4::1346	255	+	+
4	105313712	105313713	4	105314561	105314562	DELL:848:4:103920825_103921672::4::1347	255	+	+
4	106497043	106497044	4	106502510	106502511	DELL:5466:4:105103308_105108773::4::1348	255	+	+
4	106707303	106707304	4	106717105	106717106	DELL:9801:4:105308102_105317902::4::1349	255	+	+
4	107319817	107319818	4	107322711	107322712	DELL:2893:4:105910815_105913707::4::1350	255	+	+
4	108476516	108476517	4	108478139	108478140	DELL:1622:4:107064621_107066242::4::1351	255	+	+
4	108788884	108788885	4	108790877	108790878	DELL:1992:4:107375367_107377358::4::1352	255	+	+
4	109346919	109346920	4	109348685	109348686	DELL:1765:4:107931410_107933174::4::1353	255	+	+
4	109373533	109373534	4	109378022	109378023	DELL:4488:4:107956259_107960746::4::1354	255	+	+
4	109607214	109607215	4	109608940	109608941	DELL:1725:4:108185452_108187176::4::1355	255	+	+
4	110385488	110385489	4	110389778	110389779	DELL:4289:4:108962001_108966289::4::1356	255	+	+
4	111004041	111004042	4	111005057	111005058	DELL:1015:4:109576265_109577279::4::1357	255	+	+
4	111005704	111005705	4	111008632	111008633	DELL:2927:4:109576913_109579839::4::1358	255	+	+
4	111009649	111009650	4	111013809	111013810	DELL:4159:4:109577931_109582089::4::1359	255	+	+
4	111966633	111966634	4	111968368	111968369	DELL:1734:4:110530756_110532489::4::1360	255	+	+
4	112569782	112569783	4	112571895	112571896	DELL:2112:4:111132171_111134282::4::1361	255	+	+
4	112677148	112677149	4	112681410	112681411	DELL:4261:4:111237425_111241685::4::1362	255	+	+
4	115396726	115396727	4	115431484	115431485	DELL:34757:4:113952742_113987498::4::1363	255	+	+
4	115511096	115511097	4	115513864	115513865	DELL:2767:4:114032355_114035121::4::1364	255	+	+
4	115712605	115712606	4	115716913	115716914	DELL:4307:4:114231097_114235403::4::1365	255	+	+
4	116266005	116266006	4	116276633	116276634	DELL:10627:4:114780190_114790816::4::1366	255	+	+
4	116880216	116880217	4	116888269	116888270	DELL:8052:4:115383774_115391825::4::1367	255	+	+
4	117646976	117646977	4	117649861	117649862	DELL:2884:4:116142482_116145365::4::1368	255	+	+
4	117686514	117686515	4	117692169	117692170	DELL:5654:4:116179136_116184789::4::1369	255	+	+
4	117843877	117843878	4	117849432	117849433	DELL:5554:4:116330845_116336398::4::1370	255	+	+
4	119311166	119311167	4	119320629	119320630	DELL:9462:4:117792580_117802041::4::1371	255	+	+
4	120027244	120027245	4	120027580	120027581	DELL:335:4:118499196_118499530::4::1372	255	+	+
4	120552848	120552849	4	120556132	120556133	DELL:3283:4:119024465_119027747::4::1373	255	+	+
4	120865522	120865523	4	120866605	120866606	DELL:1082:4:119333856_119334937::4::1374	255	+	+
4	121047237	121047238	4	121051600	121051601	DELL:4362:4:119514489_119518850::4::1375	255	+	+
4	121856919	121856920	4	121861617	121861618	DELL:4697:4:120319809_120324505::4::1376	255	+	+
4	122021742	122021743	4	122023180	122023181	DELL:1437:4:120479935_120481371::4::1377	255	+	+
4	122428876	122428877	4	122429399	122429400	DELL:522:4:120885632_120886153::4::1378	255	+	+
4	122690996	122690997	4	122692820	122692821	DELL:1823:4:121147230_121149052::4::1379	255	+	+
4	123782283	123782284	4	123782791	123782792	DELL:507:4:122236694_122237200::4::1380	255	+	+
4	124256342	124256343	4	124260035	124260036	DELL:3692:4:122710246_122713937::4::1381	255	+	+
4	127325781	127325782	4	127330087	127330088	DELL:4305:4:125775993_125780297::4::1382	255	+	+
4	127468181	127468182	4	127473272	127473273	DELL:5090:4:125914088_125919177::4::1383	255	+	+
4	128156466	128156467	4	128157294	128157295	DELL:827:4:126597283_126598109::4::1384	255	+	+
4	128201372	128201373	4	128208324	128208325	DELL:6951:4:126641362_126648312::4::1385	255	+	+
4	128292951	128292952	4	128295882	128295883	DELL:2930:4:126725990_126728919::4::1386	255	+	+
4	128775978	128775979	4	128778526	128778527	DELL:2547:4:127206087_127208633::4::1387	255	+	+
4	130062115	130062116	4	130068907	130068908	DELL:6791:4:128489677_128496467::4::1388	255	+	+
4	130477696	130477697	4	130481939	130481940	DELL:4242:4:128898467_128902708::4::1389	255	+	+
4	130626374	130626375	4	130626648	130626649	DELL:273:4:129042903_129043175::4::1390	255	+	+
4	133277259	133277260	4	133292605	133292606	DELL:15345:4:131693515_131708859::4::1391	255	+	+
4	133445431	133445432	4	133445701	133445702	DELL:269:4:131846342_131846610::4::1392	255	+	+
4	133620868	133620869	4	133624468	133624469	DELL:3599:4:132021510_132025108::4::1393	255	+	+
4	133974864	133974865	4	134011857	134011858	DELL:36992:4:132371907_132408898::4::1394	255	+	+
4	134430805	134430806	4	134456707	134456708	DELL:25901:4:132790856_132816756::4::1395	255	+	+
4	134860507	134860508	4	134861456	134861457	DELL:948:4:133194657_133195604::4::1396	255	+	+
4	135818075	135818076	4	135838584	135838585	DELL:20508:4:134151277_134171784::4::1397	255	+	+
4	136408287	136408288	4	136412222	136412223	DELL:3934:4:134720981_134724914::4::1398	255	+	+
4	136458706	136458707	4	136459728	136459729	DELL:1021:4:134767466_134768486::4::1399	255	+	+
4	136709131	136709132	4	136714911	136714912	DELL:5779:4:135016870_135022648::4::1400	255	+	+
4	136900139	136900140	4	136906320	136906321	DELL:6180:4:135202099_135208278::4::1401	255	+	+
4	137073369	137073370	4	137076042	137076043	DELL:2672:4:135369149_135371820::4::1402	255	+	+
4	137110668	137110669	4	137111740	137111741	DELL:1071:4:135403776_135404846::4::1403	255	+	+
4	137520452	137520453	4	137541439	137541440	DELL:20986:4:135812489_135833474::4::1404	255	+	+
4	138918651	138918652	4	138920576	138920577	DELL:1924:4:137189702_137191625::4::1405	255	+	+
4	139062842	139062843	4	139063409	139063410	DELL:566:4:137331969_137332534::4::1406	255	+	+
4	139878868	139878869	4	139883463	139883464	DELL:4594:4:138147429_138152022::4::1407	255	+	+
4	140231344	140231345	4	140238513	140238514	DELL:7168:4:138495311_138502478::4::1408	255	+	+
4	143615977	143615978	4	143621362	143621363	DELL:5384:4:141872776_141878159::4::1409	255	+	+
4	144095497	144095498	4	144100212	144100213	DELL:4714:4:142346912_142351625::4::1410	255	+	+
4	144763515	144763516	4	144884575	144884576	DELL:121059:4:143010216_143131274::4::1411	255	+	+
4	145333578	145333579	4	145354669	145354670	DELL:21090:4:143459220_143480309::4::1412	255	+	+
4	145487456	145487457	4	145516836	145516837	DELL:29379:4:143592008_143621386::4::1413	255	+	+
4	147240747	147240748	4	147246042	147246043	DELL:5294:4:145315920_145321213::4::1414	255	+	+
4	147322260	147322261	4	147331037	147331038	DELL:8776:4:145392139_145400914::4::1415	255	+	+
4	147865527	147865528	4	147866596	147866597	DELL:1068:4:145926630_145927697::4::1416	255	+	+
4	150952857	150952858	4	150953363	150953364	DELL:505:4:149012892_149013396::4::1417	255	+	+
4	151551648	151551649	4	151569138	151569139	DELL:17489:4:149611178_149628666::4::1418	255	+	+
4	151693476	151693477	4	151697482	151697483	DELL:4005:4:149735517_149739521::4::1419	255	+	+
4	152161344	152161345	4	152163132	152163133	DELL:1787:4:150199380_150201166::4::1420	255	+	+
4	152790164	152790165	4	152794721	152794722	DELL:4556:4:150826413_150830968::4::1421	255	+	+
4	154232470	154232471	4	154235015	154235016	DELL:2544:4:152264163_152266706::4::1422	255	+	+
4	154759314	154759315	4	154761232	154761233	DELL:1917:4:152788463_152790379::4::1423	255	+	+
4	154939271	154939272	4	154940936	154940937	DELL:1664:4:152966503_152968166::4::1424	255	+	+
4	155952665	155952666	4	155956092	155956093	DELL:3426:4:153978233_153981658::4::1425	255	+	+
4	157557363	157557364	4	157557839	157557840	DELL:475:4:155579505_155579979::4::1426	255	+	+
4	157732722	157732723	4	157735119	157735120	DELL:2396:4:155754389_155756784::4::1427	255	+	+
4	157861573	157861574	4	157868633	157868634	DELL:7059:4:155880844_155887902::4::1428	255	+	+
4	158395703	158395704	4	158421486	158421487	DELL:25782:4:156407915_156433696::4::1429	255	+	+
4	159218936	159218937	4	159219449	159219450	DELL:512:4:157205366_157205877::4::1430	255	+	+
4	159431178	159431179	4	159432011	159432012	DELL:832:4:157417096_157417927::4::1431	255	+	+
4	159529918	159529919	4	159531345	159531346	DELL:1426:4:157515004_157516429::4::1432	255	+	+
4	161669736	161669737	4	161671451	161671452	DELL:1714:4:159653396_159655109::4::1433	255	+	+
4	162238017	162238018	4	162240630	162240631	DELL:2612:4:160219963_160222574::4::1434	255	+	+
4	162802494	162802495	4	162804552	162804553	DELL:2057:4:160781828_160783884::4::1435	255	+	+
4	163321993	163321994	4	163327025	163327026	DELL:5031:4:161299270_161304300::4::1436	255	+	+
4	164179935	164179936	4	164180811	164180812	DELL:875:4:162152181_162153055::4::1437	255	+	+
4	164362984	164362985	4	164364863	164364864	DELL:1878:4:162334355_162336232::4::1438	255	+	+
4	164715900	164715901	4	164718252	164718253	DELL:2351:4:162685393_162687743::4::1439	255	+	+
4	164804893	164804894	4	164820103	164820104	DELL:15209:4:162772035_162787243::4::1440	255	+	+
4	165817773	165817774	4	165820888	165820889	DELL:3114:4:163769706_163772819::4::1441	255	+	+
4	166597479	166597480	4	166599913	166599914	DELL:2433:4:164546298_164548730::4::1442	255	+	+
4	168677417	168677418	4	168678210	168678211	DELL:792:4:166623803_166624594::4::1443	255	+	+
4	168808527	168808528	4	168993049	168993050	DELL:184521:4:166754121_166938641::4::1444	255	+	+
4	169718311	169718312	4	169719118	169719119	DELL:806:4:167479384_167480189::4::1445	255	+	+
4	169898299	169898300	4	169900156	169900157	DELL:1856:4:167658566_167660421::4::1446	255	+	+
4	170451929	170451930	4	170454864	170454865	DELL:2934:4:168210340_168213273::4::1447	255	+	+
4	170719478	170719479	4	170720431	170720432	DELL:952:4:168474955_168475906::4::1448	255	+	+
4	170920533	170920534	4	170922892	170922893	DELL:2358:4:168675058_168677415::4::1449	255	+	+
4	172736226	172736227	4	172737993	172737994	DELL:1766:4:170488393_170490158::4::1450	255	+	+
4	172774615	172774616	4	172777592	172777593	DELL:2976:4:170525016_170527991::4::1451	255	+	+
4	174466634	174466635	4	174476694	174476695	DELL:10059:4:172214059_172224117::4::1452	255	+	+
4	175477255	175477256	4	175507074	175507075	DELL:29818:4:173214621_173244438::4::1453	255	+	+
4	176539317	176539318	4	176540258	176540259	DELL:940:4:174246865_174247804::4::1454	255	+	+
4	177802695	177802696	4	177803886	177803887	DELL:1190:4:175509303_175510492::4::1455	255	+	+
4	178073423	178073424	4	178074088	178074089	DELL:664:4:175778841_175779504::4::1456	255	+	+
4	178206800	178206801	4	178216542	178216543	DELL:9741:4:175911554_175921294::4::1457	255	+	+
4	178467206	178467207	4	178488491	178488492	DELL:21284:4:176162219_176183502::4::1458	255	+	+
4	180540205	180540206	4	180545307	180545308	DELL:5101:4:178213934_178219034::4::1459	255	+	+
4	181466543	181466544	4	181473120	181473121	DELL:6576:4:179135171_179141746::4::1460	255	+	+
4	183986163	183986164	4	183988548	183988549	DELL:2384:4:181648215_181650598::4::1461	255	+	+
4	183999261	183999262	4	184000520	184000521	DELL:1258:4:181658929_181660186::4::1462	255	+	+
4	184416947	184416948	4	184418074	184418075	DELL:1126:4:182075357_182076482::4::1463	255	+	+
4	184514232	184514233	4	184515151	184515152	DELL:918:4:182171516_182172433::4::1464	255	+	+
4	185732517	185732518	4	185741422	185741423	DELL:8904:4:183388883_183397786::4::1465	255	+	+
4	185788309	185788310	4	185793094	185793095	DELL:4784:4:183435771_183440554::4::1466	255	+	+
4	185977875	185977876	4	185978393	185978394	DELL:517:4:183620553_183621069::4::1467	255	+	+
4	186005574	186005575	4	186007524	186007525	DELL:1949:4:183647735_183649683::4::1468	255	+	+
4	186214749	186214750	4	186222497	186222498	DELL:7747:4:183854961_183862707::4::1469	255	+	+
4	186397881	186397882	4	186420809	186420810	DELL:22927:4:184030346_184053272::4::1470	255	+	+
4	187231073	187231074	4	187234086	187234087	DELL:3012:4:184840611_184843622::4::1471	255	+	+
4	187614516	187614517	4	187614844	187614845	DELL:327:4:185221042_185221368::4::1472	255	+	+
4	187971257	187971258	4	187972694	187972695	DELL:1436:4:185577456_185578891::4::1473	255	+	+
4	188149311	188149312	4	188161686	188161687	DELL:12374:4:185754074_185766447::4::1474	255	+	+
4	188288161	188288162	4	188316562	188316563	DELL:28400:4:185880550_185908949::4::1475	255	+	+
4	188346026	188346027	4	188348564	188348565	DELL:2537:4:185910015_185912551::4::1476	255	+	+
4	189024315	189024316	4	189027375	189027376	DELL:3059:4:186585767_186588825::4::1477	255	+	+
4	189039301	189039302	4	189050061	189050062	DELL:10759:4:186597694_186608452::4::1478	255	+	+
4	189094234	189094235	4	189104141	189104142	DELL:9906:4:186641868_186651773::4::1479	255	+	+
4	189553892	189553893	4	189556128	189556129	DELL:2235:4:187091620_187093854::4::1480	255	+	+
4	189835642	189835643	4	189840764	189840765	DELL:5121:4:187371135_187376255::4::1481	255	+	+
4	190847057	190847058	4	190865798	190865799	DELL:18740:4:188377429_188396168::4::1482	255	+	+
5	25180	25181	5	35161	35162	DELL:9980:5:25181_35160::5::1483	255	+	+
5	74692	74693	5	76765	76766	DELL:2072:5:64713_66784::5::1484	255	+	+
5	539924	539925	5	550788	550789	DELL:10863:5:527873_538735::5::1485	255	+	+
5	674500	674501	5	675069	675070	DELL:568:5:651586_652153::5::1486	255	+	+
5	1001046	1001047	5	1049291	1049292	DELL:48244:5:977564_1025807::5::1487	255	+	+
5	2039433	2039434	5	2066222	2066223	DELL:26788:5:1967707_1994494::5::1488	255	+	+
5	2873819	2873820	5	2874968	2874969	DELL:1148:5:2775305_2776452::5::1489	255	+	+
5	3241763	3241764	5	3244466	3244467	DELL:2702:5:3142101_3144802::5::1490	255	+	+
5	4134116	4134117	5	4137146	4137147	DELL:3029:5:4031752_4034780::5::1491	255	+	+
5	4388907	4388908	5	4399109	4399110	DELL:10201:5:4283514_4293714::5::1492	255	+	+
5	4524354	4524355	5	4528473	4528474	DELL:4118:5:4408760_4412877::5::1493	255	+	+
5	5375710	5375711	5	5378381	5378382	DELL:2670:5:5255998_5258667::5::1494	255	+	+
5	6370015	6370016	5	6371795	6371796	DELL:1779:5:6247633_6249411::5::1495	255	+	+
5	7238258	7238259	5	7240286	7240287	DELL:2027:5:7114097_7116123::5::1496	255	+	+
5	7836899	7836900	5	7842200	7842201	DELL:5300:5:7710711_7716010::5::1497	255	+	+
5	8028586	8028587	5	8029215	8029216	DELL:628:5:7897098_7897725::5::1498	255	+	+
5	8179550	8179551	5	8180541	8180542	DELL:990:5:8047434_8048423::5::1499	255	+	+
5	8762252	8762253	5	8771435	8771436	DELL:9182:5:8629146_8638327::5::1500	255	+	+
5	9597828	9597829	5	9598838	9598839	DELL:1009:5:9455540_9456548::5::1501	255	+	+
5	9734831	9734832	5	9735696	9735697	DELL:864:5:9591534_9592397::5::1502	255	+	+
5	9897529	9897530	5	9899727	9899728	DELL:2197:5:9753368_9755564::5::1503	255	+	+
5	10112889	10112890	5	10114328	10114329	DELL:1438:5:9966531_9967968::5::1504	255	+	+
5	10501309	10501310	5	10502236	10502237	DELL:926:5:10353513_10354438::5::1505	255	+	+
5	10792988	10792989	5	10798010	10798011	DELL:5021:5:10644266_10649286::5::1506	255	+	+
5	11796858	11796859	5	11797672	11797673	DELL:813:5:11643115_11643927::5::1507	255	+	+
5	12427035	12427036	5	12428749	12428750	DELL:1713:5:12272479_12274191::5::1508	255	+	+
5	12661601	12661602	5	12665584	12665585	DELL:3982:5:12505332_12509313::5::1509	255	+	+
5	12851573	12851574	5	12855245	12855246	DELL:3671:5:12691322_12694992::5::1510	255	+	+
5	12881258	12881259	5	12882913	12882914	DELL:1654:5:12717336_12718989::5::1511	255	+	+
5	14658947	14658948	5	14660663	14660664	DELL:1715:5:14493371_14495085::5::1512	255	+	+
5	15091119	15091120	5	15094852	15094853	DELL:3732:5:14923828_14927559::5::1513	255	+	+
5	16272146	16272147	5	16276987	16276988	DELL:4840:5:16101123_16105962::5::1514	255	+	+
5	16318120	16318121	5	16323130	16323131	DELL:5009:5:16142257_16147265::5::1515	255	+	+
5	17056854	17056855	5	17058463	17058464	DELL:1608:5:16875982_16877589::5::1516	255	+	+
5	17093115	17093116	5	17098279	17098280	DELL:5163:5:16910635_16915797::5::1517	255	+	+
5	17527013	17527014	5	17606098	17606099	DELL:79084:5:17339370_17418453::5::1518	255	+	+
5	17609511	17609512	5	17619281	17619282	DELL:9769:5:17342784_17352552::5::1519	255	+	+
5	17691598	17691599	5	17739138	17739139	DELL:47539:5:17415102_17462640::5::1520	255	+	+
5	18643309	18643310	5	18648351	18648352	DELL:5041:5:18319274_18324314::5::1521	255	+	+
5	19134059	19134060	5	19178922	19178923	DELL:44862:5:18804983_18849844::5::1522	255	+	+
5	19334565	19334566	5	19346955	19346956	DELL:12389:5:18960627_18973015::5::1523	255	+	+
5	19389261	19389262	5	19391203	19391204	DELL:1941:5:19002934_19004874::5::1524	255	+	+
5	19405062	19405063	5	19413047	19413048	DELL:7984:5:19016794_19024777::5::1525	255	+	+
5	19956604	19956605	5	19964688	19964689	DELL:8083:5:19560352_19568434::5::1526	255	+	+
5	20127285	20127286	5	20131107	20131108	DELL:3821:5:19722950_19726770::5::1527	255	+	+
5	20876932	20876933	5	20878604	20878605	DELL:1671:5:20468776_20470446::5::1528	255	+	+
5	21263906	21263907	5	21484407	21484408	DELL:220500:5:20854079_21074578::5::1529	255	+	+
5	21515122	21515123	5	21519608	21519609	DELL:4485:5:20884795_20889279::5::1530	255	+	+
5	22303383	22303384	5	22304906	22304907	DELL:1522:5:21668571_21670092::5::1531	255	+	+
5	22566531	22566532	5	22567314	22567315	DELL:782:5:21930197_21930978::5::1532	255	+	+
5	22914398	22914399	5	22929522	22929523	DELL:15123:5:22277282_22292404::5::1533	255	+	+
5	23303356	23303357	5	23304790	23304791	DELL:1433:5:22651117_22652549::5::1534	255	+	+
5	23804662	23804663	5	23806631	23806632	DELL:1968:5:23150990_23152957::5::1535	255	+	+
5	24221925	24221926	5	24280508	24280509	DELL:58582:5:23566285_23624866::5::1536	255	+	+
5	24568569	24568570	5	24577601	24577602	DELL:9031:5:23854347_23863377::5::1537	255	+	+
5	25215111	25215112	5	25220351	25220352	DELL:5239:5:24491858_24497096::5::1538	255	+	+
5	25541973	25541974	5	25547188	25547189	DELL:5214:5:24813481_24818694::5::1539	255	+	+
5	26009473	26009474	5	26011758	26011759	DELL:2284:5:25275767_25278050::5::1540	255	+	+
5	26091125	26091126	5	26091617	26091618	DELL:491:5:25355135_25355625::5::1541	255	+	+
5	26159811	26159812	5	26160644	26160645	DELL:832:5:25423330_25424161::5::1542	255	+	+
5	26765479	26765480	5	26788042	26788043	DELL:22562:5:26028166_26050727::5::1543	255	+	+
5	27830341	27830342	5	27834421	27834422	DELL:4079:5:27070466_27074544::5::1544	255	+	+
5	28245677	28245678	5	28253292	28253293	DELL:7614:5:27481723_27489336::5::1545	255	+	+
5	28545719	28545720	5	28547719	28547720	DELL:1999:5:27774151_27776149::5::1546	255	+	+
5	29709956	29709957	5	29712328	29712329	DELL:2371:5:28936389_28938759::5::1547	255	+	+
5	31346926	31346927	5	31348412	31348413	DELL:1485:5:30570988_30572472::5::1548	255	+	+
5	31572376	31572377	5	31576969	31576970	DELL:4592:5:30794953_30799544::5::1549	255	+	+
5	31826731	31826732	5	31827747	31827748	DELL:1015:5:31044716_31045730::5::1550	255	+	+
5	32557304	32557305	5	32558498	32558499	DELL:1193:5:31774274_31775466::5::1551	255	+	+
5	32639929	32639930	5	32641151	32641152	DELL:1221:5:31855706_31856926::5::1552	255	+	+
5	32852896	32852897	5	32853756	32853757	DELL:859:5:32067452_32068310::5::1553	255	+	+
5	33186521	33186522	5	33193152	33193153	DELL:6630:5:32400218_32406847::5::1554	255	+	+
5	33517269	33517270	5	33526099	33526100	DELL:8829:5:32724336_32733164::5::1555	255	+	+
5	34860203	34860204	5	34861322	34861323	DELL:1118:5:34058441_34059558::5::1556	255	+	+
5	35345478	35345479	5	35346068	35346069	DELL:589:5:34542598_34543186::5::1557	255	+	+
5	35417915	35417916	5	35431851	35431852	DELL:13935:5:34614446_34628380::5::1558	255	+	+
5	36399581	36399582	5	36439518	36439519	DELL:39936:5:35582177_35622112::5::1559	255	+	+
5	37191542	37191543	5	37192747	37192748	DELL:1204:5:36334202_36335405::5::1560	255	+	+
5	37447603	37447604	5	37472877	37472878	DELL:25273:5:36589059_36614331::5::1561	255	+	+
5	39323094	39323095	5	39324872	39324873	DELL:1777:5:38439277_38441053::5::1562	255	+	+
5	39847232	39847233	5	39851048	39851049	DELL:3815:5:38961638_38965452::5::1563	255	+	+
5	39968892	39968893	5	39976636	39976637	DELL:7743:5:39079483_39087225::5::1564	255	+	+
5	40334325	40334326	5	40352024	40352025	DELL:17698:5:39437173_39454870::5::1565	255	+	+
5	40779247	40779248	5	40786814	40786815	DELL:7566:5:39864397_39871962::5::1566	255	+	+
5	40836301	40836302	5	40840289	40840290	DELL:3987:5:39913885_39917871::5::1567	255	+	+
5	40982142	40982143	5	40985544	40985545	DELL:3401:5:40055739_40059139::5::1568	255	+	+
5	41901889	41901890	5	41903717	41903718	DELL:1827:5:40972085_40973911::5::1569	255	+	+
5	42412340	42412341	5	42416663	42416664	DELL:4322:5:41480709_41485030::5::1570	255	+	+
5	43163277	43163278	5	43171250	43171251	DELL:7972:5:42227324_42235295::5::1571	255	+	+
5	43405893	43405894	5	43414199	43414200	DELL:8305:5:42461968_42470272::5::1572	255	+	+
5	43479102	43479103	5	43482428	43482429	DELL:3325:5:42526872_42530196::5::1573	255	+	+
5	43550081	43550082	5	43550826	43550827	DELL:744:5:42594526_42595269::5::1574	255	+	+
5	44244478	44244479	5	44259385	44259386	DELL:14906:5:43288179_43303084::5::1575	255	+	+
5	44679325	44679326	5	44681769	44681770	DELL:2443:5:43708120_43710562::5::1576	255	+	+
5	45693376	45693377	5	45693952	45693953	DELL:575:5:44719728_44720302::5::1577	255	+	+
5	45929904	45929905	5	45943717	45943718	DELL:13812:5:44955681_44969492::5::1578	255	+	+
5	45964795	45964796	5	45968559	45968560	DELL:3763:5:44976760_44980522::5::1579	255	+	+
5	46214890	46214891	5	46220605	46220606	DELL:5714:5:45223092_45228805::5::1580	255	+	+
5	46255138	46255139	5	46292084	46292085	DELL:36945:5:45257626_45294570::5::1581	255	+	+
5	46341225	46341226	5	46345375	46345376	DELL:4149:5:45306768_45310916::5::1582	255	+	+
5	49542520	49542521	5	49545422	49545423	DELL:2901:5:48503914_48506814::5::1583	255	+	+
5	52571718	52571719	5	52575027	52575028	DELL:3308:5:51530211_51533518::5::1584	255	+	+
5	52666176	52666177	5	52682367	52682368	DELL:16190:5:51621361_51637550::5::1585	255	+	+
5	52961945	52961946	5	52965143	52965144	DELL:3197:5:51900940_51904136::5::1586	255	+	+
5	56257493	56257494	5	56259733	56259734	DELL:2239:5:55193291_55195529::5::1587	255	+	+
5	57257892	57257893	5	57260275	57260276	DELL:2382:5:56191451_56193832::5::1588	255	+	+
5	57579800	57579801	5	57582484	57582485	DELL:2683:5:56510977_56513659::5::1589	255	+	+
5	59142881	59142882	5	59144746	59144747	DELL:1864:5:58071375_58073238::5::1590	255	+	+
5	59489390	59489391	5	59496842	59496843	DELL:7451:5:58416020_58423470::5::1591	255	+	+
5	60428335	60428336	5	60431202	60431203	DELL:2866:5:59347514_59350379::5::1592	255	+	+
5	60962839	60962840	5	60963321	60963322	DELL:481:5:59879152_59879632::5::1593	255	+	+
5	63408399	63408400	5	63410421	63410422	DELL:2021:5:62324231_62326251::5::1594	255	+	+
5	63884964	63884965	5	63886335	63886336	DELL:1370:5:62798775_62800144::5::1595	255	+	+
5	64634413	64634414	5	64640750	64640751	DELL:6336:5:63546854_63553189::5::1596	255	+	+
5	65443635	65443636	5	65444172	65444173	DELL:536:5:64349740_64350275::5::1597	255	+	+
5	66106656	66106657	5	66131113	66131114	DELL:24456:5:65012225_65036680::5::1598	255	+	+
5	66337596	66337597	5	66338141	66338142	DELL:544:5:65218709_65219252::5::1599	255	+	+
5	67361079	67361080	5	67362397	67362398	DELL:1317:5:66241648_66242964::5::1600	255	+	+
5	67404957	67404958	5	67406112	67406113	DELL:1154:5:66284209_66285362::5::1601	255	+	+
5	70980195	70980196	5	70983264	70983265	DELL:3068:5:69858293_69861360::5::1602	255	+	+
5	71173050	71173051	5	71173692	71173693	DELL:641:5:70048080_70048720::5::1603	255	+	+
5	73062919	73062920	5	73064826	73064827	DELL:1906:5:71937308_71939213::5::1604	255	+	+
5	74223069	74223070	5	74223947	74223948	DELL:877:5:73095552_73096428::5::1605	255	+	+
5	75689586	75689587	5	75690126	75690127	DELL:539:5:74561192_74561730::5::1606	255	+	+
5	77130479	77130480	5	77131038	77131039	DELL:558:5:76001546_76002103::5::1607	255	+	+
5	77380420	77380421	5	77382579	77382580	DELL:2158:5:76250929_76253086::5::1608	255	+	+
5	77895377	77895378	5	77898962	77898963	DELL:3584:5:76763728_76767311::5::1609	255	+	+
5	77960872	77960873	5	77962080	77962081	DELL:1207:5:76825639_76826845::5::1610	255	+	+
5	78474155	78474156	5	78478580	78478581	DELL:4424:5:77337715_77342138::5::1611	255	+	+
5	78876891	78876892	5	78881991	78881992	DELL:5099:5:77736027_77741125::5::1612	255	+	+
5	78925383	78925384	5	78929726	78929727	DELL:4342:5:77779420_77783761::5::1613	255	+	+
5	79478211	79478212	5	79483403	79483404	DELL:5191:5:78327906_78333096::5::1614	255	+	+
5	80103836	80103837	5	80109054	80109055	DELL:5217:5:78948340_78953556::5::1615	255	+	+
5	80265381	80265382	5	80267678	80267679	DELL:2296:5:79104668_79106963::5::1616	255	+	+
5	80778664	80778665	5	80847280	80847281	DELL:68615:5:79615655_79684269::5::1617	255	+	+
5	81264988	81264989	5	81274092	81274093	DELL:9103:5:80033364_80042466::5::1618	255	+	+
5	81625495	81625496	5	81640268	81640269	DELL:14772:5:80384768_80399539::5::1619	255	+	+
5	83285039	83285040	5	83290584	83290585	DELL:5544:5:82029540_82035083::5::1620	255	+	+
5	83589252	83589253	5	83590006	83590007	DELL:753:5:82328209_82328961::5::1621	255	+	+
5	83652956	83652957	5	83656330	83656331	DELL:3373:5:82391160_82394532::5::1622	255	+	+
5	83904627	83904628	5	83907458	83907459	DELL:2830:5:82639458_82642287::5::1623	255	+	+
5	84099654	84099655	5	84101207	84101208	DELL:1552:5:82831655_82833206::5::1624	255	+	+
5	84655052	84655053	5	84656672	84656673	DELL:1619:5:83385501_83387119::5::1625	255	+	+
5	84903320	84903321	5	84904217	84904218	DELL:896:5:83632150_83633045::5::1626	255	+	+
5	86359210	86359211	5	86363223	86363224	DELL:4012:5:85087144_85091155::5::1627	255	+	+
5	87208649	87208650	5	87209719	87209720	DELL:1069:5:85932571_85933639::5::1628	255	+	+
5	89796388	89796389	5	89797983	89797984	DELL:1594:5:88519241_88520834::5::1629	255	+	+
5	92162916	92162917	5	92171646	92171647	DELL:8729:5:90884175_90892903::5::1630	255	+	+
5	93603039	93603040	5	93606320	93606321	DELL:3280:5:92315569_92318848::5::1631	255	+	+
5	95966535	95966536	5	95967361	95967362	DELL:825:5:94675785_94676609::5::1632	255	+	+
5	96704396	96704397	5	96705198	96705199	DELL:801:5:95412821_95413621::5::1633	255	+	+
5	96722749	96722750	5	96726468	96726469	DELL:3718:5:95430373_95434090::5::1634	255	+	+
5	96747515	96747516	5	96756288	96756289	DELL:8772:5:95451421_95460192::5::1635	255	+	+
5	96799958	96799959	5	96802359	96802360	DELL:2400:5:95495092_95497491::5::1636	255	+	+
5	97400483	97400484	5	97403803	97403804	DELL:3319:5:96093217_96096535::5::1637	255	+	+
5	97418137	97418138	5	97478816	97478817	DELL:60678:5:96107552_96168229::5::1638	255	+	+
5	98048654	98048655	5	98054447	98054448	DELL:5792:5:96677391_96683182::5::1639	255	+	+
5	98689491	98689492	5	98696762	98696763	DELL:7270:5:97312436_97319705::5::1640	255	+	+
5	98743177	98743178	5	98744459	98744460	DELL:1281:5:97358852_97360132::5::1641	255	+	+
5	98761446	98761447	5	98814322	98814323	DELL:52875:5:97375840_97428714::5::1642	255	+	+
5	99653627	99653628	5	99685602	99685603	DELL:31974:5:98215146_98247119::5::1643	255	+	+
5	99843308	99843309	5	99846781	99846782	DELL:3472:5:98372853_98376324::5::1644	255	+	+
5	99854591	99854592	5	99855928	99855929	DELL:1336:5:98380664_98381999::5::1645	255	+	+
5	100954064	100954065	5	100960038	100960039	DELL:5973:5:99478801_99484773::5::1646	255	+	+
5	101606928	101606929	5	101608191	101608192	DELL:1262:5:100125692_100126953::5::1647	255	+	+
5	102402338	102402339	5	102402719	102402720	DELL:380:5:100919840_100920219::5::1648	255	+	+
5	103062349	103062350	5	103074005	103074006	DELL:11655:5:101579471_101591125::5::1649	255	+	+
5	103761345	103761346	5	103766659	103766660	DELL:5313:5:102266812_102272124::5::1650	255	+	+
5	104271885	104271886	5	104298443	104298444	DELL:26557:5:102772039_102798595::5::1651	255	+	+
5	104350718	104350719	5	104356164	104356165	DELL:5445:5:102824315_102829759::5::1652	255	+	+
5	104480378	104480379	5	104497343	104497344	DELL:16964:5:102948530_102965493::5::1653	255	+	+
5	105576114	105576115	5	105590887	105590888	DELL:14772:5:104027302_104042073::5::1654	255	+	+
5	106494758	106494759	5	106504681	106504682	DELL:9922:5:104931174_104941095::5::1655	255	+	+
5	106533343	106533344	5	106534226	106534227	DELL:882:5:104959837_104960718::5::1656	255	+	+
5	107198484	107198485	5	107199321	107199322	DELL:836:5:105624096_105624931::5::1657	255	+	+
5	107362491	107362492	5	107373291	107373292	DELL:10799:5:105787267_105798065::5::1658	255	+	+
5	108203808	108203809	5	108204786	108204787	DELL:977:5:106617785_106618761::5::1659	255	+	+
5	108604046	108604047	5	108608604	108608605	DELL:4557:5:107017046_107021602::5::1660	255	+	+
5	109129185	109129186	5	109130320	109130321	DELL:1134:5:107537628_107538761::5::1661	255	+	+
5	109563688	109563689	5	109573914	109573915	DELL:10225:5:107970997_107981221::5::1662	255	+	+
5	110627467	110627468	5	110630160	110630161	DELL:2692:5:109024551_109027242::5::1663	255	+	+
5	111339395	111339396	5	111348965	111348966	DELL:9569:5:109733787_109743355::5::1664	255	+	+
5	112224235	112224236	5	112226889	112226890	DELL:2653:5:110609058_110611710::5::1665	255	+	+
5	112679237	112679238	5	112681378	112681379	DELL:2140:5:111061407_111063546::5::1666	255	+	+
5	112823545	112823546	5	112826943	112826944	DELL:3397:5:111203575_111206971::5::1667	255	+	+
5	112948760	112948761	5	112949808	112949809	DELL:1047:5:111325393_111326439::5::1668	255	+	+
5	114633529	114633530	5	114634441	114634442	DELL:911:5:113009115_113010025::5::1669	255	+	+
5	115505204	115505205	5	115508659	115508660	DELL:3454:5:113879879_113883332::5::1670	255	+	+
5	115590080	115590081	5	115626456	115626457	DELL:36375:5:113961301_113997675::5::1671	255	+	+
5	116185744	116185745	5	116188340	116188341	DELL:2595:5:114520590_114523184::5::1672	255	+	+
5	116382472	116382473	5	116387866	116387867	DELL:5393:5:114714723_114720115::5::1673	255	+	+
5	116617574	116617575	5	116621150	116621151	DELL:3575:5:114944432_114948006::5::1674	255	+	+
5	119439590	119439591	5	119448275	119448276	DELL:8684:5:117762873_117771556::5::1675	255	+	+
5	120187285	120187286	5	120247492	120247493	DELL:60206:5:118501884_118562089::5::1676	255	+	+
5	120424187	120424188	5	120467839	120467840	DELL:43651:5:118678580_118722230::5::1677	255	+	+
5	121132602	121132603	5	121135952	121135953	DELL:3349:5:119343344_119346692::5::1678	255	+	+
5	121389004	121389005	5	121394988	121394989	DELL:5983:5:119596397_119602379::5::1679	255	+	+
5	122782145	122782146	5	122782628	122782629	DELL:482:5:120983555_120984036::5::1680	255	+	+
5	123134788	123134789	5	123140996	123140997	DELL:6207:5:121335716_121341922::5::1681	255	+	+
5	123314226	123314227	5	123329452	123329453	DELL:15225:5:121508947_121524171::5::1682	255	+	+
5	123448798	123448799	5	123451770	123451771	DELL:2971:5:121628294_121631264::5::1683	255	+	+
5	124167842	124167843	5	124177004	124177005	DELL:9161:5:122344367_122353527::5::1684	255	+	+
5	124376146	124376147	5	124377437	124377438	DELL:1290:5:122543510_122544799::5::1685	255	+	+
5	124626974	124626975	5	124628062	124628063	DELL:1087:5:122793048_122794134::5::1686	255	+	+
5	125153259	125153260	5	125154718	125154719	DELL:1458:5:123318246_123319703::5::1687	255	+	+
5	125156986	125156987	5	125176440	125176441	DELL:19453:5:123320515_123339967::5::1688	255	+	+
5	125551291	125551292	5	125566287	125566288	DELL:14995:5:123695367_123710361::5::1689	255	+	+
5	126039641	126039642	5	126040394	126040395	DELL:752:5:124168722_124169473::5::1690	255	+	+
5	126081863	126081864	5	126083513	126083514	DELL:1649:5:124210192_124211840::5::1691	255	+	+
5	128524428	128524429	5	128525005	128525006	DELL:576:5:126651108_126651683::5::1692	255	+	+
5	128664707	128664708	5	128747110	128747111	DELL:82402:5:126790811_126873212::5::1693	255	+	+
5	128924456	128924457	5	128926485	128926486	DELL:2028:5:126968158_126970185::5::1694	255	+	+
5	128926866	128926867	5	128929992	128929993	DELL:3125:5:126968540_126971664::5::1695	255	+	+
5	129215808	129215809	5	129216945	129216946	DELL:1136:5:127254357_127255492::5::1696	255	+	+
5	129309785	129309786	5	129324101	129324102	DELL:14315:5:127347198_127361512::5::1697	255	+	+
5	129405745	129405746	5	129410985	129410986	DELL:5239:5:127428843_127434081::5::1698	255	+	+
5	129613875	129613876	5	129618216	129618217	DELL:4340:5:127631734_127636073::5::1699	255	+	+
5	130437057	130437058	5	130438329	130438330	DELL:1271:5:128450576_128451846::5::1700	255	+	+
5	130449494	130449495	5	130454030	130454031	DELL:4535:5:128461742_128466276::5::1701	255	+	+
5	130583808	130583809	5	130584891	130584892	DELL:1082:5:128591521_128592602::5::1702	255	+	+
5	131236150	131236151	5	131242546	131242547	DELL:6395:5:129242781_129249175::5::1703	255	+	+
5	131385652	131385653	5	131390340	131390341	DELL:4687:5:129385888_129390574::5::1704	255	+	+
5	132180434	132180435	5	132181462	132181463	DELL:1027:5:130175983_130177009::5::1705	255	+	+
5	133367543	133367544	5	133376322	133376323	DELL:8778:5:131362065_131370842::5::1706	255	+	+
5	133954868	133954869	5	133955839	133955840	DELL:970:5:131940612_131941581::5::1707	255	+	+
5	134415589	134415590	5	134422213	134422214	DELL:6623:5:132400363_132406985::5::1708	255	+	+
5	134651062	134651063	5	134652884	134652885	DELL:1821:5:132629213_132631033::5::1709	255	+	+
5	134781542	134781543	5	134783351	134783352	DELL:1808:5:132757872_132759679::5::1710	255	+	+
5	134952657	134952658	5	134953811	134953812	DELL:1153:5:132927179_132928331::5::1711	255	+	+
5	135126463	135126464	5	135133325	135133326	DELL:6861:5:133099832_133106692::5::1712	255	+	+
5	135302298	135302299	5	135334998	135334999	DELL:32699:5:133268806_133301504::5::1713	255	+	+
5	135621847	135621848	5	135625389	135625390	DELL:3541:5:133555656_133559196::5::1714	255	+	+
5	135825374	135825375	5	135833961	135833962	DELL:8586:5:133755642_133764227::5::1715	255	+	+
5	136321105	136321106	5	136323453	136323454	DELL:2347:5:134242787_134245133::5::1716	255	+	+
5	136626368	136626369	5	136627904	136627905	DELL:1535:5:134545703_134547237::5::1717	255	+	+
5	136814793	136814794	5	136815629	136815630	DELL:835:5:134732593_134733427::5::1718	255	+	+
5	137145649	137145650	5	137151748	137151749	DELL:6098:5:135062614_135068711::5::1719	255	+	+
5	137382624	137382625	5	137385148	137385149	DELL:2523:5:135293491_135296013::5::1720	255	+	+
5	138065655	138065656	5	138076417	138076418	DELL:10761:5:135973999_135984759::5::1721	255	+	+
5	138270490	138270491	5	138281469	138281470	DELL:10978:5:136168073_136179050::5::1722	255	+	+
5	138357360	138357361	5	138362021	138362022	DELL:4660:5:136243965_136248624::5::1723	255	+	+
5	138672919	138672920	5	138674541	138674542	DELL:1621:5:136554864_136556484::5::1724	255	+	+
5	139258062	139258063	5	139259042	139259043	DELL:979:5:137138386_137139364::5::1725	255	+	+
5	139703462	139703463	5	139703840	139703841	DELL:377:5:137582807_137583183::5::1726	255	+	+
5	140004151	140004152	5	140006207	140006208	DELL:2055:5:137883119_137885173::5::1727	255	+	+
5	140186936	140186937	5	140201523	140201524	DELL:14586:5:138063849_138078434::5::1728	255	+	+
5	141438175	141438176	5	141440060	141440061	DELL:1884:5:139300502_139302385::5::1729	255	+	+
5	141753340	141753341	5	141756409	141756410	DELL:3068:5:139613783_139616850::5::1730	255	+	+
5	141961867	141961868	5	141963922	141963923	DELL:2054:5:139819242_139821295::5::1731	255	+	+
5	141995051	141995052	5	141998630	141998631	DELL:3578:5:139850372_139853949::5::1732	255	+	+
5	142767450	142767451	5	142768560	142768561	DELL:1109:5:140619193_140620301::5::1733	255	+	+
5	143707534	143707535	5	143708819	143708820	DELL:1284:5:141558168_141559451::5::1734	255	+	+
5	145863267	145863268	5	145865507	145865508	DELL:2239:5:143712617_143714855::5::1735	255	+	+
5	146363007	146363008	5	146364713	146364714	DELL:1705:5:144210118_144211822::5::1736	255	+	+
5	146841585	146841586	5	146843582	146843583	DELL:1996:5:144686991_144688986::5::1737	255	+	+
5	147345148	147345149	5	147345602	147345603	DELL:453:5:145188558_145189010::5::1738	255	+	+
5	147400655	147400656	5	147409600	147409601	DELL:8944:5:145243612_145252555::5::1739	255	+	+
5	147742483	147742484	5	147749950	147749951	DELL:7466:5:145576496_145583961::5::1740	255	+	+
5	148711188	148711189	5	148711969	148711970	DELL:780:5:146537735_146538514::5::1741	255	+	+
5	148795642	148795643	5	148796443	148796444	DELL:800:5:146621409_146622208::5::1742	255	+	+
5	148866160	148866161	5	148866972	148866973	DELL:811:5:146691127_146691937::5::1743	255	+	+
5	149011024	149011025	5	149013013	149013014	DELL:1988:5:146835180_146837167::5::1744	255	+	+
5	149441738	149441739	5	149442163	149442164	DELL:424:5:147263906_147264329::5::1745	255	+	+
5	149907372	149907373	5	149908179	149908180	DELL:806:5:147729116_147729921::5::1746	255	+	+
5	151141076	151141077	5	151144967	151144968	DELL:3890:5:148962014_148965903::5::1747	255	+	+
5	151511018	151511019	5	151518864	151518865	DELL:7845:5:149328066_149335910::5::1748	255	+	+
5	151678045	151678046	5	151682755	151682756	DELL:4709:5:149487248_149491956::5::1749	255	+	+
5	152131175	152131176	5	152134294	152134295	DELL:3118:5:149935669_149938786::5::1750	255	+	+
5	152684070	152684071	5	152692325	152692326	DELL:8254:5:150485446_150493699::5::1751	255	+	+
5	153366147	153366148	5	153369704	153369705	DELL:3556:5:151159269_151162824::5::1752	255	+	+
5	153689907	153689908	5	153693868	153693869	DELL:3960:5:151479473_151483432::5::1753	255	+	+
5	155063427	155063428	5	155064371	155064372	DELL:943:5:152849033_152849975::5::1754	255	+	+
5	155125079	155125080	5	155126150	155126151	DELL:1070:5:152909742_152910811::5::1755	255	+	+
5	155593409	155593410	5	155594494	155594495	DELL:1084:5:153377002_153378085::5::1756	255	+	+
5	155876183	155876184	5	155881976	155881977	DELL:5792:5:153658692_153664483::5::1757	255	+	+
5	157291216	157291217	5	157292953	157292954	DELL:1736:5:155067933_155069668::5::1758	255	+	+
5	158895400	158895401	5	158898706	158898707	DELL:3305:5:156670381_156673685::5::1759	255	+	+
5	159022307	159022308	5	159022981	159022982	DELL:673:5:156793983_156794655::5::1760	255	+	+
5	159549264	159549265	5	159549792	159549793	DELL:527:5:157320267_157320793::5::1761	255	+	+
5	160518020	160518021	5	160519026	160519027	DELL:1005:5:158288496_158289500::5::1762	255	+	+
5	160620015	160620016	5	160621146	160621147	DELL:1130:5:158389486_158390615::5::1763	255	+	+
5	161066843	161066844	5	161070866	161070867	DELL:4022:5:158835184_158839205::5::1764	255	+	+
5	161702630	161702631	5	161707952	161707953	DELL:5321:5:159466949_159472269::5::1765	255	+	+
5	161823234	161823235	5	161827745	161827746	DELL:4510:5:159582232_159586741::5::1766	255	+	+
5	162306919	162306920	5	162310180	162310181	DELL:3260:5:160061407_160064666::5::1767	255	+	+
5	163537374	163537375	5	163538316	163538317	DELL:941:5:161288602_161289542::5::1768	255	+	+
5	164549662	164549663	5	164555173	164555174	DELL:5510:5:162299949_162305458::5::1769	255	+	+
5	165767373	165767374	5	165779981	165779982	DELL:12607:5:163512150_163524756::5::1770	255	+	+
5	166343907	166343908	5	166344699	166344700	DELL:791:5:164076077_164076867::5::1771	255	+	+
5	166402436	166402437	5	166403585	166403586	DELL:1148:5:164133815_164134962::5::1772	255	+	+
5	166724403	166724404	5	166729716	166729717	DELL:5312:5:164454634_164459945::5::1773	255	+	+
5	166858930	166858931	5	166859677	166859678	DELL:746:5:164583849_164584594::5::1774	255	+	+
5	167080853	167080854	5	167088825	167088826	DELL:7971:5:164805026_164812996::5::1775	255	+	+
5	169440206	169440207	5	169441156	169441157	DELL:949:5:167156408_167157356::5::1776	255	+	+
5	170094232	170094233	5	170096729	170096730	DELL:2496:5:167809485_167811980::5::1777	255	+	+
5	170282416	170282417	5	170283651	170283652	DELL:1234:5:167995173_167996406::5::1778	255	+	+
5	171495141	171495142	5	171495755	171495756	DELL:613:5:169206664_169207276::5::1779	255	+	+
5	171714799	171714800	5	171719844	171719845	DELL:5044:5:169425709_169430752::5::1780	255	+	+
5	172229598	172229599	5	172236384	172236385	DELL:6785:5:169935464_169942248::5::1781	255	+	+
5	172406062	172406063	5	172407379	172407380	DELL:1316:5:170105143_170106458::5::1782	255	+	+
5	172430168	172430169	5	172438653	172438654	DELL:8484:5:170127933_170136416::5::1783	255	+	+
5	172495986	172495987	5	172498834	172498835	DELL:2847:5:170185267_170188113::5::1784	255	+	+
5	172823751	172823752	5	172826056	172826057	DELL:2304:5:170510185_170512488::5::1785	255	+	+
5	172965900	172965901	5	172972296	172972297	DELL:6395:5:170650030_170656424::5::1786	255	+	+
5	173086160	173086161	5	173087212	173087213	DELL:1051:5:170763895_170764945::5::1787	255	+	+
5	173758352	173758353	5	173760139	173760140	DELL:1786:5:171435036_171436821::5::1788	255	+	+
5	175201360	175201361	5	175201756	175201757	DELL:395:5:172876258_172876652::5::1789	255	+	+
5	175255527	175255528	5	175257603	175257604	DELL:2075:5:172930030_172932104::5::1790	255	+	+
5	175760866	175760867	5	175764164	175764165	DELL:3297:5:173433294_173436590::5::1791	255	+	+
5	175988649	175988650	5	175994505	175994506	DELL:5855:5:173657780_173663634::5::1792	255	+	+
5	176533798	176533799	5	176535558	176535559	DELL:1759:5:174197074_174198832::5::1793	255	+	+
5	176600117	176600118	5	176608977	176608978	DELL:8859:5:174261634_174270492::5::1794	255	+	+
5	177653367	177653368	5	177660749	177660750	DELL:7381:5:175306025_175313405::5::1795	255	+	+
5	177866855	177866856	5	177870971	177870972	DELL:4115:5:175512132_175516246::5::1796	255	+	+
5	177873681	177873682	5	177878918	177878919	DELL:5236:5:175514843_175520078::5::1797	255	+	+
5	178106861	178106862	5	178111873	178111874	DELL:5011:5:175742787_175747797::5::1798	255	+	+
5	178119250	178119251	5	178121187	178121188	DELL:1936:5:175750165_175752100::5::1799	255	+	+
5	178334561	178334562	5	178339142	178339143	DELL:4580:5:175963540_175968119::5::1800	255	+	+
5	178466009	178466010	5	178473632	178473633	DELL:7622:5:176090408_176098029::5::1801	255	+	+
5	178561477	178561478	5	178562677	178562678	DELL:1199:5:176178254_176179452::5::1802	255	+	+
5	179100227	179100228	5	179101076	179101077	DELL:848:5:176715805_176716652::5::1803	255	+	+
5	179102168	179102169	5	179103546	179103547	DELL:1377:5:176716898_176718274::5::1804	255	+	+
5	179415089	179415090	5	179425416	179425417	DELL:10326:5:177028442_177038767::5::1805	255	+	+
5	179865335	179865336	5	179866867	179866868	DELL:1531:5:177468362_177469892::5::1806	255	+	+
5	180009716	180009717	5	180015273	180015274	DELL:5556:5:177611212_177616767::5::1807	255	+	+
5	180247416	180247417	5	180252995	180252996	DELL:5578:5:177843356_177848933::5::1808	255	+	+
5	180510633	180510634	5	180518684	180518685	DELL:8050:5:178100995_178109044::5::1809	255	+	+
5	180561665	180561666	5	180563030	180563031	DELL:1364:5:178143977_178145340::5::1810	255	+	+
5	180700117	180700118	5	180715834	180715835	DELL:15716:5:178281065_178296780::5::1811	255	+	+
6	473961	473962	6	474476	474477	DELL:514:6:473962_474475::6::1812	255	+	+
6	725509	725510	6	726443	726444	DELL:933:6:724996_725928::6::1813	255	+	+
6	3574947	3574948	6	3584133	3584134	DELL:9185:6:3573501_3582685::6::1814	255	+	+
6	3774661	3774662	6	3779091	3779092	DELL:4429:6:3764030_3768458::6::1815	255	+	+
6	3885191	3885192	6	3887465	3887466	DELL:2273:6:3870131_3872403::6::1816	255	+	+
6	3924437	3924438	6	3926139	3926140	DELL:1701:6:3907104_3908804::6::1817	255	+	+
6	5553384	5553385	6	5576231	5576232	DELL:22846:6:5534350_5557195::6::1818	255	+	+
6	5692661	5692662	6	5706939	5706940	DELL:14277:6:5650781_5665057::6::1819	255	+	+
6	5898447	5898448	6	5898875	5898876	DELL:427:6:5842290_5842716::6::1820	255	+	+
6	6801641	6801642	6	6811032	6811033	DELL:9390:6:6745057_6754446::6::1821	255	+	+
6	7756499	7756500	6	7767498	7767499	DELL:10998:6:7690525_7701522::6::1822	255	+	+
6	8066194	8066195	6	8067282	8067283	DELL:1087:6:7989222_7990308::6::1823	255	+	+
6	8789739	8789740	6	8971253	8971254	DELL:181513:6:8711680_8893192::6::1824	255	+	+
6	9359538	9359539	6	9360378	9360379	DELL:839:6:9099966_9100804::6::1825	255	+	+
6	9761405	9761406	6	9764235	9764236	DELL:2829:6:9500994_9503822::6::1826	255	+	+
6	9834187	9834188	6	9839317	9839318	DELL:5129:6:9570947_9576075::6::1827	255	+	+
6	10521031	10521032	6	10522555	10522556	DELL:1523:6:10252662_10254184::6::1828	255	+	+
6	10534535	10534536	6	10536758	10536759	DELL:2222:6:10264643_10266864::6::1829	255	+	+
6	10657994	10657995	6	10660880	10660881	DELL:2885:6:10385880_10388764::6::1830	255	+	+
6	10978975	10978976	6	10981296	10981297	DELL:2320:6:10703976_10706295::6::1831	255	+	+
6	12370753	12370754	6	12371801	12371802	DELL:1047:6:12093434_12094480::6::1832	255	+	+
6	12478909	12478910	6	12483429	12483430	DELL:4519:6:12200543_12205061::6::1833	255	+	+
6	13671296	13671297	6	13671936	13671937	DELL:639:6:13388411_13389049::6::1834	255	+	+
6	13702447	13702448	6	13705425	13705426	DELL:2977:6:13418923_13421899::6::1835	255	+	+
6	14379996	14379997	6	14381141	14381142	DELL:1144:6:14093495_14094638::6::1836	255	+	+
6	14971115	14971116	6	14976341	14976342	DELL:5225:6:14683470_14688694::6::1837	255	+	+
6	15052359	15052360	6	15054063	15054064	DELL:1703:6:14759489_14761191::6::1838	255	+	+
6	15418864	15418865	6	15419365	15419366	DELL:500:6:15124291_15124790::6::1839	255	+	+
6	15683319	15683320	6	15684809	15684810	DELL:1489:6:15388246_15389734::6::1840	255	+	+
6	15761941	15761942	6	15774917	15774918	DELL:12975:6:15465379_15478353::6::1841	255	+	+
6	17110752	17110753	6	17112771	17112772	DELL:2018:6:16801215_16803232::6::1842	255	+	+
6	17196285	17196286	6	17200646	17200647	DELL:4360:6:16884730_16889089::6::1843	255	+	+
6	17727545	17727546	6	17728542	17728543	DELL:996:6:17411630_17412625::6::1844	255	+	+
6	18106952	18106953	6	18112895	18112896	DELL:5942:6:17790041_17795982::6::1845	255	+	+
6	18319693	18319694	6	18322143	18322144	DELL:2449:6:17996840_17999288::6::1846	255	+	+
6	18327049	18327050	6	18331661	18331662	DELL:4611:6:18001747_18006357::6::1847	255	+	+
6	19531199	19531200	6	19537851	19537852	DELL:6651:6:19201286_19207936::6::1848	255	+	+
6	19685576	19685577	6	19686505	19686506	DELL:928:6:19349012_19349939::6::1849	255	+	+
6	19865314	19865315	6	19867504	19867505	DELL:2189:6:19527822_19530010::6::1850	255	+	+
6	19966898	19966899	6	19970819	19970820	DELL:3920:6:19627217_19631136::6::1851	255	+	+
6	20146709	20146710	6	20147168	20147169	DELL:458:6:19803108_19803565::6::1852	255	+	+
6	21164116	21164117	6	21164789	21164790	DELL:672:6:20820057_20820728::6::1853	255	+	+
6	21675874	21675875	6	21683461	21683462	DELL:7586:6:21331143_21338728::6::1854	255	+	+
6	21822934	21822935	6	21828551	21828552	DELL:5616:6:21470617_21476232::6::1855	255	+	+
6	21890287	21890288	6	21897090	21897091	DELL:6802:6:21532354_21539155::6::1856	255	+	+
6	22047553	22047554	6	22048651	22048652	DELL:1097:6:21682818_21683914::6::1857	255	+	+
6	22052769	22052770	6	22053727	22053728	DELL:957:6:21686937_21687893::6::1858	255	+	+
6	22261638	22261639	6	22263922	22263923	DELL:2283:6:21894849_21897131::6::1859	255	+	+
6	23159804	23159805	6	23163710	23163711	DELL:3905:6:22790732_22794636::6::1860	255	+	+
6	23460324	23460325	6	23465435	23465436	DELL:5110:6:23087347_23092456::6::1861	255	+	+
6	23878112	23878113	6	23879201	23879202	DELL:1088:6:23500025_23501112::6::1862	255	+	+
6	25893933	25893934	6	25905574	25905575	DELL:11640:6:25514758_25526397::6::1863	255	+	+
6	26753658	26753659	6	26761848	26761849	DELL:8189:6:26362843_26371031::6::1864	255	+	+
6	27272083	27272084	6	27273315	27273316	DELL:1231:6:26873079_26874309::6::1865	255	+	+
6	27525791	27525792	6	27535531	27535532	DELL:9739:6:27125556_27135294::6::1866	255	+	+
6	27826377	27826378	6	27827281	27827282	DELL:903:6:27416403_27417305::6::1867	255	+	+
6	29725690	29725691	6	29739373	29739374	DELL:13682:6:29314813_29328494::6::1868	255	+	+
6	30604134	30604135	6	30610193	30610194	DELL:6058:6:30179575_30185632::6::1869	255	+	+
6	30994006	30994007	6	30995080	30995081	DELL:1073:6:30563389_30564461::6::1870	255	+	+
6	30996167	30996168	6	30997739	30997740	DELL:1571:6:30564477_30566047::6::1871	255	+	+
6	31356165	31356166	6	31453117	31453118	DELL:96951:6:30922904_31019854::6::1872	255	+	+
6	31638204	31638205	6	31639096	31639097	DELL:891:6:31107992_31108882::6::1873	255	+	+
6	31812958	31812959	6	31817199	31817200	DELL:4240:6:31281855_31286094::6::1874	255	+	+
6	31875809	31875810	6	31877859	31877860	DELL:2049:6:31340466_31342514::6::1875	255	+	+
6	32480579	32480580	6	32481213	32481214	DELL:633:6:31943187_31943819::6::1876	255	+	+
6	32490263	32490264	6	32526276	32526277	DELL:36012:6:31952238_31988249::6::1877	255	+	+
6	32600932	32600933	6	32601673	32601674	DELL:740:6:32026895_32027634::6::1878	255	+	+
6	33028568	33028569	6	33030272	33030273	DELL:1703:6:32453791_32455493::6::1879	255	+	+
6	33492795	33492796	6	33498901	33498902	DELL:6105:6:32916315_32922419::6::1880	255	+	+
6	33720996	33720997	6	33721578	33721579	DELL:581:6:33138411_33138991::6::1881	255	+	+
6	33725168	33725169	6	33726724	33726725	DELL:1555:6:33142002_33143556::6::1882	255	+	+
6	33924643	33924644	6	33942507	33942508	DELL:17863:6:33339922_33357784::6::1883	255	+	+
6	34339792	34339793	6	34341119	34341120	DELL:1326:6:33737208_33738533::6::1884	255	+	+
6	35845359	35845360	6	35852517	35852518	DELL:7157:6:35241449_35248605::6::1885	255	+	+
6	36384890	36384891	6	36391338	36391339	DELL:6447:6:35773823_35780269::6::1886	255	+	+
6	36430632	36430633	6	36435282	36435283	DELL:4649:6:35813118_35817766::6::1887	255	+	+
6	39061003	39061004	6	39062708	39062709	DELL:1704:6:38438840_38440543::6::1888	255	+	+
6	39068563	39068564	6	39072898	39072899	DELL:4334:6:38444696_38449029::6::1889	255	+	+
6	40434175	40434176	6	40436436	40436437	DELL:2260:6:39805974_39808233::6::1890	255	+	+
6	41563050	41563051	6	41564365	41564366	DELL:1314:6:40932589_40933902::6::1891	255	+	+
6	41920839	41920840	6	41922117	41922118	DELL:1277:6:41289064_41290340::6::1892	255	+	+
6	41953294	41953295	6	41956665	41956666	DELL:3370:6:41320242_41323611::6::1893	255	+	+
6	42798201	42798202	6	42806613	42806614	DELL:8411:6:42161779_42170189::6::1894	255	+	+
6	43826315	43826316	6	43833664	43833665	DELL:7348:6:43181482_43188829::6::1895	255	+	+
6	44997029	44997030	6	45040631	45040632	DELL:43601:6:44344848_44388448::6::1896	255	+	+
6	45613927	45613928	6	45614461	45614462	DELL:533:6:44918145_44918677::6::1897	255	+	+
6	48674102	48674103	6	48677612	48677613	DELL:3509:6:47977787_47981295::6::1898	255	+	+
6	49949862	49949863	6	49957997	49957998	DELL:8134:6:49250038_49258171::6::1899	255	+	+
6	51369032	51369033	6	51371010	51371011	DELL:1977:6:50661074_50663050::6::1900	255	+	+
6	52166186	52166187	6	52171459	52171460	DELL:5272:6:51456251_51461522::6::1901	255	+	+
6	52274772	52274773	6	52279617	52279618	DELL:4844:6:51559565_51564408::6::1902	255	+	+
6	52628595	52628596	6	52668943	52668944	DELL:40347:6:51908544_51948890::6::1903	255	+	+
6	52694841	52694842	6	52700379	52700380	DELL:5537:6:51934443_51939979::6::1904	255	+	+
6	52797420	52797421	6	52803862	52803863	DELL:6441:6:52031485_52037925::6::1905	255	+	+
6	54662535	54662536	6	54665917	54665918	DELL:3381:6:53890159_53893539::6::1906	255	+	+
6	54747989	54747990	6	54760936	54760937	DELL:12946:6:53972232_53985177::6::1907	255	+	+
6	54846381	54846382	6	54851438	54851439	DELL:5056:6:54057678_54062733::6::1908	255	+	+
6	55413568	55413569	6	55417882	55417883	DELL:4313:6:54619809_54624121::6::1909	255	+	+
6	55471135	55471136	6	55477416	55477417	DELL:6280:6:54673063_54679342::6::1910	255	+	+
6	55609175	55609176	6	55610332	55610333	DELL:1156:6:54804823_54805978::6::1911	255	+	+
6	55843175	55843176	6	55846429	55846430	DELL:3253:6:55037667_55040919::6::1912	255	+	+
6	57622877	57622878	6	57627848	57627849	DELL:4970:6:56814116_56819085::6::1913	255	+	+
6	58736105	58736106	6	58737306	58737307	DELL:1200:6:57922374_57923573::6::1914	255	+	+
6	62200414	62200415	6	62206526	62206527	DELL:6111:6:61385483_61391593::6::1915	255	+	+
6	62861434	62861435	6	62863145	62863146	DELL:1710:6:62040392_62042101::6::1916	255	+	+
6	64206537	64206538	6	64209796	64209797	DELL:3258:6:63383785_63387042::6::1917	255	+	+
6	64494419	64494420	6	64497097	64497098	DELL:2677:6:63668409_63671085::6::1918	255	+	+
6	64553643	64553644	6	64556126	64556127	DELL:2482:6:63724956_63727437::6::1919	255	+	+
6	64910056	64910057	6	64911952	64911953	DELL:1895:6:64078887_64080781::6::1920	255	+	+
6	65848063	65848064	6	65878869	65878870	DELL:30805:6:65014999_65045803::6::1921	255	+	+
6	67609571	67609572	6	67619405	67619406	DELL:9833:6:66745702_66755534::6::1922	255	+	+
6	67765322	67765323	6	67769104	67769105	DELL:3781:6:66891620_66895400::6::1923	255	+	+
6	68282542	68282543	6	68314049	68314050	DELL:31506:6:67405059_67436564::6::1924	255	+	+
6	69406916	69406917	6	69413357	69413358	DELL:6440:6:68497927_68504366::6::1925	255	+	+
6	69794613	69794614	6	69797615	69797616	DELL:3001:6:68879184_68882184::6::1926	255	+	+
6	70109918	70109919	6	70111783	70111784	DELL:1864:6:69191488_69193351::6::1927	255	+	+
6	70191068	70191069	6	70200361	70200362	DELL:9292:6:69270774_69280065::6::1928	255	+	+
6	70212270	70212271	6	70213828	70213829	DELL:1557:6:69282684_69284240::6::1929	255	+	+
6	71056703	71056704	6	71057236	71057237	DELL:532:6:70125560_70126091::6::1930	255	+	+
6	71598997	71598998	6	71601675	71601676	DELL:2677:6:70667322_70669998::6::1931	255	+	+
6	72155978	72155979	6	72161035	72161036	DELL:5056:6:71221626_71226681::6::1932	255	+	+
6	72339470	72339471	6	72340484	72340485	DELL:1013:6:71400062_71401074::6::1933	255	+	+
6	73361987	73361988	6	73365121	73365122	DELL:3133:6:72421566_72424698::6::1934	255	+	+
6	73728754	73728755	6	73729954	73729955	DELL:1199:6:72785200_72786398::6::1935	255	+	+
6	73980190	73980191	6	73982422	73982423	DELL:2231:6:73035437_73037667::6::1936	255	+	+
6	74187785	74187786	6	74189038	74189039	DELL:1252:6:73240801_73242052::6::1937	255	+	+
6	74228620	74228621	6	74229549	74229550	DELL:928:6:73280384_73281311::6::1938	255	+	+
6	75265090	75265091	6	75266300	75266301	DELL:1209:6:74315926_74317134::6::1939	255	+	+
6	76401213	76401214	6	76402870	76402871	DELL:1656:6:75450840_75452495::6::1940	255	+	+
6	80376630	80376631	6	80379527	80379528	DELL:2896:6:79424601_79427496::6::1941	255	+	+
6	80705237	80705238	6	80709194	80709195	DELL:3956:6:79750312_79754267::6::1942	255	+	+
6	81168503	81168504	6	81174201	81174202	DELL:5697:6:80209622_80215318::6::1943	255	+	+
6	81644831	81644832	6	81646914	81646915	DELL:2082:6:80680253_80682334::6::1944	255	+	+
6	81901903	81901904	6	81907248	81907249	DELL:5344:6:80935243_80940586::6::1945	255	+	+
6	82127910	82127911	6	82136438	82136439	DELL:8527:6:81155906_81164432::6::1946	255	+	+
6	82176362	82176363	6	82176893	82176894	DELL:530:6:81195831_81196360::6::1947	255	+	+
6	83335002	83335003	6	83336129	83336130	DELL:1126:6:82353941_82355066::6::1948	255	+	+
6	83510481	83510482	6	83511710	83511711	DELL:1228:6:82528294_82529521::6::1949	255	+	+
6	83735431	83735432	6	83736984	83736985	DELL:1552:6:82752016_82753567::6::1950	255	+	+
6	84141594	84141595	6	84152385	84152386	DELL:10790:6:83156627_83167416::6::1951	255	+	+
6	84582737	84582738	6	84588855	84588856	DELL:6117:6:83586980_83593096::6::1952	255	+	+
6	87028090	87028091	6	87031478	87031479	DELL:3387:6:86026216_86029602::6::1953	255	+	+
6	87074083	87074084	6	87082941	87082942	DELL:8857:6:86068822_86077678::6::1954	255	+	+
6	87108996	87108997	6	87113980	87113981	DELL:4983:6:86094878_86099860::6::1955	255	+	+
6	87181745	87181746	6	87183131	87183132	DELL:1385:6:86162644_86164028::6::1956	255	+	+
6	87223071	87223072	6	87228896	87228897	DELL:5824:6:86202585_86208408::6::1957	255	+	+
6	87346963	87346964	6	87351562	87351563	DELL:4598:6:86320653_86325250::6::1958	255	+	+
6	87406191	87406192	6	87417841	87417842	DELL:11649:6:86375283_86386931::6::1959	255	+	+
6	88426368	88426369	6	88429352	88429353	DELL:2983:6:87383811_87386793::6::1960	255	+	+
6	89706799	89706800	6	89707625	89707626	DELL:825:6:88661259_88662083::6::1961	255	+	+
6	89955467	89955468	6	89956341	89956342	DELL:873:6:88909102_88909974::6::1962	255	+	+
6	90506540	90506541	6	90509899	90509900	DELL:3358:6:89459302_89462659::6::1963	255	+	+
6	91122898	91122899	6	91175215	91175216	DELL:52316:6:90072302_90124617::6::1964	255	+	+
6	91798831	91798832	6	91800540	91800541	DELL:1708:6:90695919_90697626::6::1965	255	+	+
6	91989970	91989971	6	91998891	91998892	DELL:8920:6:90885350_90894269::6::1966	255	+	+
6	92345778	92345779	6	92347762	92347763	DELL:1983:6:91232238_91234220::6::1967	255	+	+
6	92548072	92548073	6	92549192	92549193	DELL:1119:6:91432549_91433667::6::1968	255	+	+
6	92974247	92974248	6	92980910	92980911	DELL:6662:6:91857605_91864266::6::1969	255	+	+
6	95134199	95134200	6	95139443	95139444	DELL:5243:6:94010895_94016137::6::1970	255	+	+
6	96043928	96043929	6	96058924	96058925	DELL:14995:6:94915381_94930375::6::1971	255	+	+
6	96670309	96670310	6	96683343	96683344	DELL:13033:6:95526767_95539799::6::1972	255	+	+
6	96700327	96700328	6	96701491	96701492	DELL:1163:6:95543752_95544914::6::1973	255	+	+
6	96964393	96964394	6	96965679	96965680	DELL:1285:6:95806655_95807939::6::1974	255	+	+
6	97194977	97194978	6	97210704	97210705	DELL:15726:6:96035954_96051679::6::1975	255	+	+
6	99118677	99118678	6	99141999	99142000	DELL:23321:6:97943928_97967248::6::1976	255	+	+
6	99239697	99239698	6	99241771	99241772	DELL:2073:6:98041627_98043699::6::1977	255	+	+
6	99967344	99967345	6	99972554	99972555	DELL:5209:6:98767201_98772409::6::1978	255	+	+
6	100314861	100314862	6	100315674	100315675	DELL:812:6:99109509_99110320::6::1979	255	+	+
6	100404427	100404428	6	100410634	100410635	DELL:6206:6:99198263_99204468::6::1980	255	+	+
6	102307632	102307633	6	102313411	102313412	DELL:5778:6:101095262_101101039::6::1981	255	+	+
6	102547063	102547064	6	102556314	102556315	DELL:9250:6:101328915_101338164::6::1982	255	+	+
6	102880454	102880455	6	102883128	102883129	DELL:2673:6:101653056_101655728::6::1983	255	+	+
6	106154649	106154650	6	106157618	106157619	DELL:2968:6:104924578_104927545::6::1984	255	+	+
6	106403841	106403842	6	106406220	106406221	DELL:2378:6:105170802_105173179::6::1985	255	+	+
6	106733845	106733846	6	106748493	106748494	DELL:14647:6:105498428_105513074::6::1986	255	+	+
6	107007247	107007248	6	107008597	107008598	DELL:1349:6:105757183_105758531::6::1987	255	+	+
6	107046257	107046258	6	107048129	107048130	DELL:1871:6:105794844_105796714::6::1988	255	+	+
6	108247927	108247928	6	108248759	108248760	DELL:831:6:106994643_106995473::6::1989	255	+	+
6	108555471	108555472	6	108558690	108558691	DELL:3218:6:107301356_107304573::6::1990	255	+	+
6	109078431	109078432	6	109083217	109083218	DELL:4785:6:107821098_107825882::6::1991	255	+	+
6	110172708	110172709	6	110174426	110174427	DELL:1717:6:108910590_108912306::6::1992	255	+	+
6	110602930	110602931	6	110603948	110603949	DELL:1017:6:109339095_109340111::6::1993	255	+	+
6	111531843	111531844	6	111536835	111536836	DELL:4991:6:110266991_110271981::6::1994	255	+	+
6	111942238	111942239	6	111944668	111944669	DELL:2429:6:110672395_110674823::6::1995	255	+	+
6	112422584	112422585	6	112424419	112424420	DELL:1834:6:111150312_111152145::6::1996	255	+	+
6	113645153	113645154	6	113651446	113651447	DELL:6292:6:112371047_112377338::6::1997	255	+	+
6	114963477	114963478	6	114965309	114965310	DELL:1831:6:113683079_113684909::6::1998	255	+	+
6	115168773	115168774	6	115169490	115169491	DELL:716:6:113886544_113887259::6::1999	255	+	+
6	115642567	115642568	6	115643668	115643669	DELL:1100:6:114359622_114360721::6::2000	255	+	+
[truncated: 3,516 more rows]
