# Supplementary material for: LUMPY: a probabilistic framework for structural variant discovery
Source: Genome Biol. 2014 Jun 26;15(6):R84. doi: 10.1186/gb-2014-15-6-r84 (PMC4197822; doi:10.1186/gb-2014-15-6-r84)
Supplement: Additional file 3 — This file contains the breakpoints used for the Mills et al. truth set. The format is BEDPE, which is described by [30]. The breakpoints are the non-overlapping validated deletions observed in NA12878 and are based on the variants given in [31]. [file gb-2014-15-6-r84-S3.zip]

Archive with 1 entries (1 files):
- 3717462611446476_add3.bedpe
