# Supplementary material for: LUMPY: a probabilistic framework for structural variant discovery
Source: Genome Biol. 2014 Jun 26;15(6):R84. doi: 10.1186/gb-2014-15-6-r84 (PMC4197822; doi:10.1186/gb-2014-15-6-r84)
Supplement: Additional file 3 — This file contains the breakpoints used for the Mills et al. truth set. The format is BEDPE, which is described by [30]. The breakpoints are the non-overlapping validated deletions observed in NA12878 and are based on the variants given in [31]. [file gb-2014-15-6-r84-S3.zip › 3717462611446476_add3.bedpe]

chr13	72956632	72956785	chr13	72956913	72957058	P2_PM_13_2118	296	+	+	TYPE:DELETION
chr15	72017082	72017321	chr15	72017473	72017712	P2_PM_15_1449	365	+	+	TYPE:DELETION
chr2	176637413	176637570	chr2	176637710	176637859	P2_PM_2_4781	308	+	+	TYPE:DELETION
chr2	178287552	178287705	chr2	178287955	178288100	P2_PM_2_4783	418	+	+	TYPE:DELETION
chr2	1801528	1801757	chr2	1801879	1802108	P2_PM_2_4784	329	+	+	TYPE:DELETION
chr18	25827805	25827958	chr18	25828102	25828247	P2_PM_18_1779	312	+	+	TYPE:DELETION
chr18	24571523	24571676	chr18	24572234	24572379	P2_PM_18_1777	726	+	+	TYPE:DELETION
chr18	22892407	22892560	chr18	22892697	22892842	P2_PM_18_1774	305	+	+	TYPE:DELETION
chr18	1851920	1852078	chr18	1852195	1852345	P2_PM_18_1771	285	+	+	TYPE:DELETION
chr18	13143082	13143235	chr18	13144047	13144192	P2_PM_18_1770	980	+	+	TYPE:DELETION
chr16	25639279	25639461	chr16	25640042	25640221	P2_PM_16_1822	759	+	+	TYPE:DELETION
chr1	2918945	2919105	chr1	2919260	2919412	P2_PM_1_4546	324	+	+	TYPE:DELETION
chr8	126336732	126336885	chr8	126337009	126337154	P2_PM_8_2722	292	+	+	TYPE:DELETION
chr8	126681306	126681459	chr8	126681595	126681740	P2_PM_8_2725	304	+	+	TYPE:DELETION
chr3	194555575	194555735	chr3	194556204	194556356	P2_PM_3_3661	638	+	+	TYPE:DELETION
chr6	74832419	74832572	chr6	74833360	74833505	P2_PM_6_3598	956	+	+	TYPE:DELETION
chr17	75483596	75483749	chr17	75483760	75483905	P2_PM_17_1687	179	+	+	TYPE:DELETION
chr6	9075211	9075364	chr6	9075501	9075646	P2_PM_6_3629	305	+	+	TYPE:DELETION
chr2	116661989	116662142	chr2	116662553	116662698	P2_PM_2_4669	579	+	+	TYPE:DELETION
chr7	127620071	127620224	chr7	127620365	127620510	P2_PM_7_3635	309	+	+	TYPE:DELETION
chr2	51973736	51973892	chr2	51974131	51974279	P2_PM_2_4961	408	+	+	TYPE:DELETION
chr5	19375182	19375335	chr5	19376289	19376434	P2_PM_5_3284	1122	+	+	TYPE:DELETION
chr7	78357776	78357929	chr7	78358073	78358218	P2_PM_7_3834	312	+	+	TYPE:DELETION
chr4	44507192	44507345	chr4	44507622	44507767	P2_PM_4_4043	445	+	+	TYPE:DELETION
chr7	24677855	24678008	chr7	24678141	24678286	P2_PM_7_3740	301	+	+	TYPE:DELETION
chr9	117857646	117857799	chr9	117857875	117858020	P2_PM_9_3279	244	+	+	TYPE:DELETION
chr2	123364799	123364956	chr2	123365260	123365409	P2_PM_2_4681	472	+	+	TYPE:DELETION
chr13	58339804	58339959	chr13	58339961	58340107	P2_PM_13_2100	170	+	+	TYPE:DELETION
chr11	92245919	92246072	chr11	92246194	92246339	P2_PM_11_3024	290	+	+	TYPE:DELETION
chr6	100034417	100034570	chr6	100035214	100035359	P2_PM_6_3321	812	+	+	TYPE:DELETION
chr1	236549020	236549173	chr1	236551249	236551394	P2_PM_1_4484	2244	+	+	TYPE:DELETION
chr16	57366224	57366382	chr16	57367012	57367162	P2_PM_16_1834	798	+	+	TYPE:DELETION
chr8	118712720	118712877	chr8	118713013	118713162	P2_PM_8_2713	304	+	+	TYPE:DELETION
chr4	104893919	104894075	chr4	104894571	104894719	P2_PM_4_3809	665	+	+	TYPE:DELETION
chr6	32571220	32571384	chr6	32571510	32571669	P2_PM_6_3506	296	+	+	TYPE:DELETION
chr19	37046108	37046261	chr19	37046388	37046533	P2_PM_19_2160	295	+	+	TYPE:DELETION
chr6	86026274	86026429	chr6	86026559	86026705	P2_PM_6_3618	298	+	+	TYPE:DELETION
chr8	127192122	127192275	chr8	127194460	127194605	P2_PM_8_2726	2353	+	+	TYPE:DELETION
chr1	105218557	105218713	chr1	105219350	105219498	P2_PM_1_4310	806	+	+	TYPE:DELETION
chr18	74769699	74769852	chr18	74769964	74770109	P2_PM_18_1880	280	+	+	TYPE:DELETION
chr18	75997209	75997364	chr18	75997541	75997687	P2_PM_18_1884	345	+	+	TYPE:DELETION
chr8	75876861	75877017	chr8	75877158	75877306	P2_PM_8_2891	310	+	+	TYPE:DELETION
chr8	77337298	77337451	chr8	77338319	77338464	P2_PM_8_2893	1036	+	+	TYPE:DELETION
chr5	117868135	117868288	chr5	117868427	117868572	P2_PM_5_3163	307	+	+	TYPE:DELETION
chr22	49077539	49077692	chr22	49077788	49077933	P2_PM_22_869	264	+	+	TYPE:DELETION
chr2	82362205	82362361	chr2	82362377	82362525	P2_PM_2_5011	185	+	+	TYPE:DELETION
chr4	55998482	55998635	chr4	55998782	55998927	P2_PM_4_4056	315	+	+	TYPE:DELETION
chr5	37583517	37583670	chr5	37583685	37583830	P2_PM_5_3340	183	+	+	TYPE:DELETION
chr15	98842236	98842400	chr15	98843710	98843869	P2_PM_15_1485	1480	+	+	TYPE:DELETION
chr6	108031255	108031408	chr6	108032295	108032440	P2_PM_6_3335	1055	+	+	TYPE:DELETION
chr15	24839246	24839401	chr15	24839550	24839696	P2_PM_15_1388	317	+	+	TYPE:DELETION
chr16	12002228	12002520	chr16	12002579	12002872	P2_PM_16_1799	309	+	+	TYPE:DELETION
chr6	154686417	154686625	chr6	154686699	154686907	P2_PM_6_3420	268	+	+	TYPE:DELETION
chr14	98783912	98784089	chr14	98784983	98785157	P2_PM_14_1695	1070	+	+	TYPE:DELETION
chr6	74932633	74932799	chr6	74932973	74933133	P2_PM_6_3600	344	+	+	TYPE:DELETION
chr18	9225018	9225173	chr18	9225375	9225521	P2_PM_18_1898	370	+	+	TYPE:DELETION
chr22	49878328	49878481	chr22	49878515	49878660	P2_PM_22_872	202	+	+	TYPE:DELETION
chr7	32478907	32479076	chr7	32479079	32479242	P2_PM_7_3762	175	+	+	TYPE:DELETION
chrX	154285211	154285366	chrX	154285625	154285771	P2_PM_X_2418	427	+	+	TYPE:DELETION
chr2	1625756	1625941	chr2	1625960	1626142	P2_PM_2_4750	199	+	+	TYPE:DELETION
chr5	166150676	166150832	chr5	166150961	166151109	P2_PM_5_3247	298	+	+	TYPE:DELETION
chrX	128500349	128500513	chrX	128502330	128502489	P2_PM_X_2384	1987	+	+	TYPE:DELETION
chr12	113019411	113019564	chr12	113020450	113020595	P2_PM_12_2471	1054	+	+	TYPE:DELETION
chr16	22908889	22909042	chr16	22909141	22909286	P2_PM_16_1812	267	+	+	TYPE:DELETION
chr16	23910812	23910976	chr16	23911123	23911282	P2_PM_16_1817	317	+	+	TYPE:DELETION
chr11	65642021	65642196	chr11	65643411	65643582	P2_PM_11_2992	1390	+	+	TYPE:DELETION
chr21	39900271	39900424	chr21	39900563	39900708	P2_PM_21_1098	307	+	+	TYPE:DELETION
chr14	105273862	105274091	chr14	105274612	105274841	P2_PM_14_1574	728	+	+	TYPE:DELETION
chr14	101990793	101990946	chr14	101991099	101991244	P2_PM_14_1570	321	+	+	TYPE:DELETION
chr6	124498835	124498988	chr6	124499122	124499267	P2_PM_6_3365	302	+	+	TYPE:DELETION
chr4	65719016	65719255	chr4	65719403	65719642	P2_PM_4_4076	361	+	+	TYPE:DELETION
chr2	157077021	157077201	chr2	157077243	157077419	P2_PM_2_4743	219	+	+	TYPE:DELETION
chr9	18286475	18286628	chr9	18286639	18286784	P2_PM_9_3339	179	+	+	TYPE:DELETION
chr5	168742452	168742605	chr5	168742648	168742793	P2_PM_5_3251	211	+	+	TYPE:DELETION
chr12	10703414	10703567	chr12	10703703	10703848	P2_PM_12_2463	304	+	+	TYPE:DELETION
chr12	84042197	84042350	chr12	84042495	84042640	P2_PM_12_2648	313	+	+	TYPE:DELETION
chr4	167004226	167004388	chr4	167004806	167004962	P2_PM_4_3920	587	+	+	TYPE:DELETION
chrX	129539727	129539880	chrX	129540021	129540166	P2_PM_X_2385	309	+	+	TYPE:DELETION
chr13	113790852	113791051	chr13	113791271	113791469	P2_PM_13_2013	408	+	+	TYPE:DELETION
chr15	34200360	34200513	chr15	34200615	34200760	P2_PM_15_1399	270	+	+	TYPE:DELETION
chr3	25030800	25030953	chr3	25032145	25032290	P2_PM_3_3683	1360	+	+	TYPE:DELETION
chr10	119330162	119330315	chr10	119330325	119330470	P2_PM_10_2587	178	+	+	TYPE:DELETION
chr20	61724611	61724764	chr20	61725501	61725646	P2_PM_20_1265	905	+	+	TYPE:DELETION
chr22	45874930	45875148	chr22	45875252	45875470	P2_PM_22_852	304	+	+	TYPE:DELETION
chr8	9671930	9672121	chr8	9672165	9672354	P2_PM_8_2919	228	+	+	TYPE:DELETION
chr19	45903870	45904043	chr19	45904207	45904376	P2_PM_19_2169	338	+	+	TYPE:DELETION
chr10	133142428	133142636	chr10	133142685	133142893	P2_PM_10_2614	243	+	+	TYPE:DELETION
chr19	43167320	43167480	chr19	43167760	43167912	P2_PM_19_2166	449	+	+	TYPE:DELETION
chr12	14052236	14052389	chr12	14052714	14052859	P2_PM_12_2526	493	+	+	TYPE:DELETION
chr12	16420041	16420194	chr12	16421176	16421321	P2_PM_12_2529	1150	+	+	TYPE:DELETION
chr11	1433120	1433316	chr11	1433531	1433726	P2_PM_11_2878	402	+	+	TYPE:DELETION
chr2	154494853	154495006	chr2	154495040	154495185	P2_PM_2_4739	202	+	+	TYPE:DELETION
chr2	233332636	233332854	chr2	233333387	233333605	P2_PM_2_4881	733	+	+	TYPE:DELETION
chr13	21746538	21746698	chr13	21750406	21750558	P2_PM_13_2031	3877	+	+	TYPE:DELETION
chr13	89253383	89253540	chr13	89253682	89253831	P2_PM_13_2144	310	+	+	TYPE:DELETION
chr6	23300289	23300442	chr6	23300575	23300720	P2_PM_6_3477	301	+	+	TYPE:DELETION
chr11	25432419	25432572	chr11	25432619	25432764	P2_PM_11_2904	215	+	+	TYPE:DELETION
chr4	120244483	120244658	chr4	120244798	120244969	P2_PM_4_3849	315	+	+	TYPE:DELETION
chr4	171549570	171549727	chr4	171549877	171550026	P2_PM_4_3934	318	+	+	TYPE:DELETION
chr4	170808354	170808511	chr4	170808612	170808761	P2_PM_4_3930	269	+	+	TYPE:DELETION
chr21	47387957	47388134	chr21	47389641	47389815	P2_PM_21_1122	1683	+	+	TYPE:DELETION
chr6	29899692	29899863	chr6	29901428	29901594	P2_PM_6_3494	1738	+	+	TYPE:DELETION
chr11	55488876	55489029	chr11	55489218	55489363	P2_PM_11_2973	357	+	+	TYPE:DELETION
chr19	1028914	1029230	chr19	1029362	1029679	P2_PM_19_2204	399	+	+	TYPE:DELETION
chr20	61304163	61304316	chr20	61305037	61305182	P2_PM_20_1259	889	+	+	TYPE:DELETION
chr20	61286467	61286620	chr20	61286644	61286789	P2_PM_20_1258	192	+	+	TYPE:DELETION
chr22	33295687	33295840	chr22	33295969	33296114	P2_PM_22_829	297	+	+	TYPE:DELETION
chr8	62035273	62035426	chr8	62035785	62035930	P2_PM_8_2868	527	+	+	TYPE:DELETION
chr8	4122797	4122952	chr8	4124866	4125012	P2_PM_8_2832	2082	+	+	TYPE:DELETION
chr19	6152204	6152357	chr19	6152476	6152621	P2_PM_19_2191	287	+	+	TYPE:DELETION
chr10	129935490	129935665	chr10	129935769	129935940	P2_PM_10_2601	279	+	+	TYPE:DELETION
chr12	17894083	17894236	chr12	17894281	17894426	P2_PM_12_2535	213	+	+	TYPE:DELETION
chr12	20862447	20862600	chr12	20862750	20862895	P2_PM_12_2539	318	+	+	TYPE:DELETION
chr2	124170165	124170326	chr2	124170466	124170621	P2_PM_2_4685	310	+	+	TYPE:DELETION
chr2	150759222	150759375	chr2	150759506	150759651	P2_PM_2_4729	299	+	+	TYPE:DELETION
chr2	142350916	142351069	chr2	142351216	142351361	P2_PM_2_4721	315	+	+	TYPE:DELETION
chr9	136760949	136761107	chr9	136761161	136761311	P2_PM_9_3312	222	+	+	TYPE:DELETION
chr15	74164118	74164271	chr15	74164276	74164421	P2_PM_15_1454	173	+	+	TYPE:DELETION
chr1	232836507	232836709	chr1	232836716	232836917	P2_PM_1_4479	197	+	+	TYPE:DELETION
chr11	36777724	36778000	chr11	36778051	36778328	P2_PM_11_2930	290	+	+	TYPE:DELETION
chr6	141548536	141548692	chr6	141549923	141550071	P2_PM_6_3398	1400	+	+	TYPE:DELETION
chr17	14189775	14189946	chr17	14191427	14191593	P2_PM_17_1599	1654	+	+	TYPE:DELETION
chr3	7346938	7347091	chr3	7347215	7347360	P2_PM_3_3756	292	+	+	TYPE:DELETION
chr5	115894065	115894220	chr5	115894351	115894497	P2_PM_5_3157	299	+	+	TYPE:DELETION
chr21	18612244	18612408	chr21	18613537	18613696	P2_PM_21_1063	1299	+	+	TYPE:DELETION
chr18	66221241	66221394	chr18	66221534	66221679	P2_PM_18_1857	308	+	+	TYPE:DELETION
chr18	47019781	47019934	chr18	47020064	47020209	P2_PM_18_1818	298	+	+	TYPE:DELETION
chr18	66228864	66229017	chr18	66229226	66229371	P2_PM_18_1858	377	+	+	TYPE:DELETION
chr5	116428108	116428261	chr5	116428393	116428538	P2_PM_5_3159	300	+	+	TYPE:DELETION
chr8	2480400	2480629	chr8	2480733	2480962	P2_PM_8_2802	311	+	+	TYPE:DELETION
chr10	20667183	20667336	chr10	20667458	20667603	P2_PM_10_2639	290	+	+	TYPE:DELETION
chr19	53422132	53422293	chr19	53424100	53424255	P2_PM_19_2182	1977	+	+	TYPE:DELETION
chr19	53616392	53616545	chr19	53616675	53616820	P2_PM_19_2183	298	+	+	TYPE:DELETION
chr10	15532408	15532596	chr10	15532709	15532895	P2_PM_10_2632	295	+	+	TYPE:DELETION
chr2	138490001	138490157	chr2	138490383	138490531	P2_PM_2_4716	395	+	+	TYPE:DELETION
chr5	13895005	13895158	chr5	13895267	13895412	P2_PM_5_3208	277	+	+	TYPE:DELETION
chr4	32540530	32540683	chr4	32540805	32540950	P2_PM_4_4022	290	+	+	TYPE:DELETION
chr2	108855331	108855484	chr2	108856169	108856314	P2_PM_2_4660	853	+	+	TYPE:DELETION
chr2	11520472	11520628	chr2	11520736	11520884	P2_PM_2_4666	277	+	+	TYPE:DELETION
chr11	125053015	125053168	chr11	125053267	125053412	P2_PM_11_2852	267	+	+	TYPE:DELETION
chrX	910045	910207	chrX	910772	910928	P2_PM_X_2481	734	+	+	TYPE:DELETION
chr1	228024019	228024176	chr1	228024313	228024462	P2_PM_1_4468	305	+	+	TYPE:DELETION
chr1	227166136	227166289	chr1	227166350	227166495	P2_PM_1_4463	229	+	+	TYPE:DELETION
chr1	86405718	86405871	chr1	86406011	86406156	P2_PM_1_4645	308	+	+	TYPE:DELETION
chr1	869268	869541	chr1	870135	870409	P2_PM_1_4643	831	+	+	TYPE:DELETION
chr7	83709791	83709944	chr7	83710080	83710225	P2_PM_7_3844	304	+	+	TYPE:DELETION
chr8	46991492	46991645	chr8	46992326	46992471	P2_PM_8_2837	849	+	+	TYPE:DELETION
chr14	42879081	42879241	chr14	42879274	42879426	P2_PM_14_1624	202	+	+	TYPE:DELETION
chr1	109573131	109573286	chr1	109575074	109575220	P2_PM_1_4321	1956	+	+	TYPE:DELETION
chr1	83125889	83126042	chr1	83127462	83127607	P2_PM_1_4635	1588	+	+	TYPE:DELETION
chr3	159256931	159257084	chr3	159257583	159257728	P2_PM_3_3582	667	+	+	TYPE:DELETION
chr3	161246644	161246797	chr3	161246940	161247085	P2_PM_3_3588	311	+	+	TYPE:DELETION
chr1	8402682	8402951	chr1	8594884	8595154	P2_PM_1_4637	192167	+	+	TYPE:DELETION
chr21	24374712	24374865	chr21	24375311	24375456	P2_PM_21_1074	614	+	+	TYPE:DELETION
chr10	95545390	95545543	chr10	95546395	95546540	P2_PM_10_2757	1020	+	+	TYPE:DELETION
chr17	39150228	39150467	chr17	39156006	39156245	P2_PM_17_1631	5752	+	+	TYPE:DELETION
chr2	231996108	231996261	chr2	231996393	231996538	P2_PM_2_4879	300	+	+	TYPE:DELETION
chr7	101334124	101334284	chr7	101334414	101334566	P2_PM_7_3595	299	+	+	TYPE:DELETION
chr11	105723405	105723560	chr11	105723717	105723863	P2_PM_11_2826	325	+	+	TYPE:DELETION
chr13	40028394	40028547	chr13	40028684	40028829	P2_PM_13_2068	305	+	+	TYPE:DELETION
chr1	197893928	197894081	chr1	197894207	197894352	P2_PM_1_4413	294	+	+	TYPE:DELETION
chr4	185665662	185665815	chr4	185665983	185666128	P2_PM_4_3969	336	+	+	TYPE:DELETION
chr3	81345998	81346151	chr3	81346273	81346418	P2_PM_3_3771	290	+	+	TYPE:DELETION
chr18	73901538	73901734	chr18	73901926	73902121	P2_PM_18_1875	379	+	+	TYPE:DELETION
chr3	99628691	99628846	chr3	99629521	99629667	P2_PM_3_3486	843	+	+	TYPE:DELETION
chr10	7076952	7077105	chr10	7078195	7078340	P2_PM_10_2724	1258	+	+	TYPE:DELETION
chr22	27167989	27168142	chr22	27169685	27169830	P2_PM_22_819	1711	+	+	TYPE:DELETION
chr22	24195861	24196014	chr22	24198428	24198573	P2_PM_22_816	2582	+	+	TYPE:DELETION
chr3	140193710	140193866	chr3	140193908	140194056	P2_PM_3_3555	211	+	+	TYPE:DELETION
chr18	74347114	74347275	chr18	74347878	74348033	P2_PM_18_1877	773	+	+	TYPE:DELETION
chr10	29742147	29742300	chr10	29742863	29743008	P2_PM_10_2652	731	+	+	TYPE:DELETION
chr5	147462080	147462233	chr5	147462364	147462509	P2_PM_5_3221	299	+	+	TYPE:DELETION
chr9	31291269	31291422	chr9	31292575	31292720	P2_PM_9_3367	1321	+	+	TYPE:DELETION
chr9	31239757	31239921	chr9	31239951	31240110	P2_PM_9_3366	200	+	+	TYPE:DELETION
chr15	79891769	79891922	chr15	79892059	79892204	P2_PM_15_1462	305	+	+	TYPE:DELETION
chr11	114424811	114424964	chr11	114431825	114431970	P2_PM_11_2837	7029	+	+	TYPE:DELETION
chr1	2566066	2566251	chr1	2566484	2566666	P2_PM_1_4537	413	+	+	TYPE:DELETION
chr9	4537190	4537343	chr9	4537498	4537643	P2_PM_9_3381	323	+	+	TYPE:DELETION
chr8	38953512	38953692	chr8	38953779	38953955	P2_PM_8_2828	264	+	+	TYPE:DELETION
chrX	96006549	96006740	chrX	96006840	96007029	P2_PM_X_2493	284	+	+	TYPE:DELETION
chr13	44044237	44044395	chr13	44044428	44044578	P2_PM_13_2075	201	+	+	TYPE:DELETION
chr1	11682806	11682959	chr1	11683082	11683227	P2_PM_1_4334	291	+	+	TYPE:DELETION
chr1	7569986	7570142	chr1	7571416	7571564	P2_PM_1_4620	1443	+	+	TYPE:DELETION
chr6	115624465	115624618	chr6	115624753	115624898	P2_PM_6_3348	303	+	+	TYPE:DELETION
chr10	53578399	53578552	chr10	53578735	53578880	P2_PM_10_2681	351	+	+	TYPE:DELETION
chr7	95386181	95386334	chr7	95386475	95386620	P2_PM_7_3863	309	+	+	TYPE:DELETION
chr14	30986411	30986564	chr14	30986654	30986799	P2_PM_14_1600	258	+	+	TYPE:DELETION
chr14	34289961	34290114	chr14	34290267	34290412	P2_PM_14_1606	321	+	+	TYPE:DELETION
chr14	34513912	34514124	chr14	34514704	34514915	P2_PM_14_1608	776	+	+	TYPE:DELETION
chr6	57618596	57618757	chr6	57618772	57618927	P2_PM_6_3568	185	+	+	TYPE:DELETION
chr6	57583600	57583755	chr6	57590167	57590313	P2_PM_6_3567	6580	+	+	TYPE:DELETION
chr3	103547835	103547988	chr3	103548122	103548267	P2_PM_3_3497	302	+	+	TYPE:DELETION
chr3	102810287	102810537	chr3	102810595	102810846	P2_PM_3_3495	279	+	+	TYPE:DELETION
chr10	81092095	81092248	chr10	81092670	81092815	P2_PM_10_2734	590	+	+	TYPE:DELETION
chr13	106449238	106449391	chr13	106449814	106449959	P2_PM_13_1998	591	+	+	TYPE:DELETION
chr8	82046163	82046428	chr8	82046454	82046719	P2_PM_8_2896	257	+	+	TYPE:DELETION
chr6	139602470	139602716	chr6	139607031	139607277	P2_PM_6_3394	4533	+	+	TYPE:DELETION
chr5	125841065	125841253	chr5	125841297	125841483	P2_PM_5_3183	226	+	+	TYPE:DELETION
chr10	26767870	26768023	chr10	26768140	26768285	P2_PM_10_2647	285	+	+	TYPE:DELETION
chr5	127335913	127336066	chr5	127336833	127336978	P2_PM_5_3188	935	+	+	TYPE:DELETION
chr11	99276187	99276345	chr11	99276557	99276707	P2_PM_11_3042	380	+	+	TYPE:DELETION
chr7	15885365	15885521	chr7	15885756	15885904	P2_PM_7_3719	404	+	+	TYPE:DELETION
chr7	158029395	158029548	chr7	158030347	158030492	P2_PM_7_3714	967	+	+	TYPE:DELETION
chr12	33853053	33853206	chr12	33853245	33853390	P2_PM_12_2570	207	+	+	TYPE:DELETION
chr1	243782657	243782821	chr1	243783663	243783822	P2_PM_1_4502	1012	+	+	TYPE:DELETION
chr1	214769995	214770197	chr1	214770318	214770519	P2_PM_1_4437	311	+	+	TYPE:DELETION
chr1	73768710	73768863	chr1	73769027	73769172	P2_PM_1_4615	332	+	+	TYPE:DELETION
chr16	78171577	78171730	chr16	78172238	78172383	P2_PM_16_1864	676	+	+	TYPE:DELETION
chr16	78876573	78876735	chr16	78877453	78877609	P2_PM_16_1866	887	+	+	TYPE:DELETION
chr8	1746346	1746501	chr8	1746866	1747012	P2_PM_8_2784	533	+	+	TYPE:DELETION
chr14	39004431	39004584	chr14	39004918	39005063	P2_PM_14_1615	502	+	+	TYPE:DELETION
chr14	37631520	37631691	chr14	37771146	37771312	P2_PM_14_1612	139628	+	+	TYPE:DELETION
chr14	38245167	38245322	chr14	38245345	38245491	P2_PM_14_1613	191	+	+	TYPE:DELETION
chr8	144398535	144398688	chr8	144398707	144398852	P2_PM_8_2764	187	+	+	TYPE:DELETION
chr3	42838285	42838449	chr3	42840703	42840862	P2_PM_3_3714	2424	+	+	TYPE:DELETION
chr4	82674786	82674943	chr4	82675368	82675517	P2_PM_4_4120	593	+	+	TYPE:DELETION
chr6	62053907	62054060	chr6	62054186	62054331	P2_PM_6_3572	294	+	+	TYPE:DELETION
chr10	58863465	58863627	chr10	58863758	58863914	P2_PM_10_2700	300	+	+	TYPE:DELETION
chr17	4640538	4640759	chr17	4641260	4641481	P2_PM_17_1641	703	+	+	TYPE:DELETION
chr2	34643561	34643714	chr2	34643834	34643979	P2_PM_2_4922	288	+	+	TYPE:DELETION
chr13	51551864	51552017	chr13	51552156	51552301	P2_PM_13_2091	307	+	+	TYPE:DELETION
chr12	127199863	127200016	chr12	127200186	127200331	P2_PM_12_2490	338	+	+	TYPE:DELETION
chr12	127502550	127502703	chr12	127502756	127502901	P2_PM_12_2493	221	+	+	TYPE:DELETION
chr13	55941095	55941248	chr13	55941361	55941506	P2_PM_13_2094	281	+	+	TYPE:DELETION
chr4	190741383	190741544	chr4	190741735	190741890	P2_PM_4_3995	361	+	+	TYPE:DELETION
chr7	52107027	52107180	chr7	52107318	52107463	P2_PM_7_3801	306	+	+	TYPE:DELETION
chr6	128976259	128976412	chr6	128976458	128976603	P2_PM_6_3369	214	+	+	TYPE:DELETION
chr11	48351551	48351717	chr11	48352020	48352180	P2_PM_11_2968	473	+	+	TYPE:DELETION
chr17	79610258	79610457	chr17	79610541	79610739	P2_PM_17_1704	272	+	+	TYPE:DELETION
chr8	1048516	1048680	chr8	1048721	1048880	P2_PM_8_2680	211	+	+	TYPE:DELETION
chr3	3873138	3873473	chr3	3873489	3873826	P2_PM_3_3709	297	+	+	TYPE:DELETION
chr3	36108040	36108193	chr3	36108331	36108476	P2_PM_3_3706	306	+	+	TYPE:DELETION
chr6	51736022	51736193	chr6	51736697	51736863	P2_PM_6_3549	677	+	+	TYPE:DELETION
chr6	5135071	5135406	chr6	5135569	5135906	P2_PM_6_3544	444	+	+	TYPE:DELETION
chr10	67032300	67032453	chr10	67032688	67032833	P2_PM_10_2717	403	+	+	TYPE:DELETION
chr8	6790787	6790940	chr8	6791083	6791228	P2_PM_8_2879	311	+	+	TYPE:DELETION
chr10	413791	413996	chr10	414049	414253	P2_PM_10_2663	244	+	+	TYPE:DELETION
chr4	98133303	98133458	chr4	98133609	98133755	P2_PM_4_4163	319	+	+	TYPE:DELETION
chr2	209061083	209061236	chr2	209061370	209061515	P2_PM_2_4839	302	+	+	TYPE:DELETION
chr2	208567140	208567293	chr2	208567422	208567567	P2_PM_2_4835	297	+	+	TYPE:DELETION
chr11	1962787	1962940	chr11	1962960	1963105	P2_PM_11_2889	188	+	+	TYPE:DELETION
chr12	12263265	12263434	chr12	12263564	12263727	P2_PM_12_2482	302	+	+	TYPE:DELETION
chr9	101347899	101348055	chr9	101348213	101348361	P2_PM_9_3246	327	+	+	TYPE:DELETION
chr13	85929382	85929546	chr13	85929595	85929754	P2_PM_13_2139	219	+	+	TYPE:DELETION
chr15	67083684	67083837	chr15	67083955	67084100	P2_PM_15_1439	286	+	+	TYPE:DELETION
chr6	131417910	131418066	chr6	131418882	131419030	P2_PM_6_3374	985	+	+	TYPE:DELETION
chr7	67131708	67131861	chr7	67132038	67132183	P2_PM_7_3818	345	+	+	TYPE:DELETION
chr7	55971689	55971842	chr7	55972056	55972201	P2_PM_7_3812	382	+	+	TYPE:DELETION
chr16	65519925	65520078	chr16	65520212	65520357	P2_PM_16_1846	302	+	+	TYPE:DELETION
chr1	37816388	37816541	chr1	37816615	37816760	P2_PM_1_4560	242	+	+	TYPE:DELETION
chr16	66823060	66823285	chr16	66823374	66823600	P2_PM_16_1848	294	+	+	TYPE:DELETION
chr8	107728475	107728630	chr8	107728781	107728927	P2_PM_8_2691	319	+	+	TYPE:DELETION
chr5	88043067	88043220	chr5	88043359	88043504	P2_PM_5_3417	307	+	+	TYPE:DELETION
chr1	180292916	180293096	chr1	180293255	180293431	P2_PM_1_4386	336	+	+	TYPE:DELETION
chr5	77048183	77048368	chr5	77048572	77048754	P2_PM_5_3390	384	+	+	TYPE:DELETION
chr11	76445218	76445380	chr11	76445409	76445565	P2_PM_11_3005	198	+	+	TYPE:DELETION
chr2	42346189	42346421	chr2	42347264	42347496	P2_PM_2_4945	1052	+	+	TYPE:DELETION
chr19	23465062	23465242	chr19	23466719	23466895	P2_PM_19_2136	1654	+	+	TYPE:DELETION
chr2	187437027	187437180	chr2	187437210	187437355	P2_PM_2_4801	198	+	+	TYPE:DELETION
chr9	107400901	107401061	chr9	107401179	107401331	P2_PM_9_3256	287	+	+	TYPE:DELETION
chr13	80678240	80678393	chr13	80678526	80678671	P2_PM_13_2128	301	+	+	TYPE:DELETION
chr4	98181190	98181348	chr4	98181502	98181652	P2_PM_4_4164	322	+	+	TYPE:DELETION
chr13	42755896	42756049	chr13	42756112	42756257	P2_PM_13_2072	231	+	+	TYPE:DELETION
chr7	70447615	70447775	chr7	70447911	70448063	P2_PM_7_3824	305	+	+	TYPE:DELETION
chr11	58668198	58668406	chr11	58731030	58731238	P2_PM_11_2983	62818	+	+	TYPE:DELETION
chr4	113985826	113985979	chr4	113986274	113986419	P2_PM_4_3829	463	+	+	TYPE:DELETION
chr4	111808682	111808835	chr4	111808955	111809100	P2_PM_4_3825	288	+	+	TYPE:DELETION
chr3	45768276	45768429	chr3	45768569	45768714	P2_PM_3_3720	308	+	+	TYPE:DELETION
chr3	46045787	46045940	chr3	46046030	46046175	P2_PM_3_3722	258	+	+	TYPE:DELETION
chr3	178550038	178550191	chr3	178550764	178550909	P2_PM_3_3616	741	+	+	TYPE:DELETION
chr17	78834599	78834752	chr17	78835241	78835386	P2_PM_17_1697	657	+	+	TYPE:DELETION
chr3	110256885	110257046	chr3	110257156	110257311	P2_PM_3_3508	280	+	+	TYPE:DELETION
chr3	106735866	106736035	chr3	106736127	106736290	P2_PM_3_3506	264	+	+	TYPE:DELETION
chr7	123636854	123637009	chr7	123637175	123637321	P2_PM_7_3629	334	+	+	TYPE:DELETION
chr7	116841930	116842083	chr7	116842209	116842354	P2_PM_7_3622	294	+	+	TYPE:DELETION
chr5	7221855	7222008	chr5	7222141	7222286	P2_PM_5_3386	301	+	+	TYPE:DELETION
chr5	112881343	112881496	chr5	112881629	112881774	P2_PM_5_3149	301	+	+	TYPE:DELETION
chr19	21758497	21758661	chr19	21758834	21758993	P2_PM_19_2133	343	+	+	TYPE:DELETION
chr19	21750630	21750823	chr19	21751682	21751874	P2_PM_19_2132	1044	+	+	TYPE:DELETION
chr2	196031233	196031386	chr2	196031510	196031655	P2_PM_2_4817	292	+	+	TYPE:DELETION
chr9	71895275	71895544	chr9	71896434	71896704	P2_PM_9_3396	1124	+	+	TYPE:DELETION
chr3	26786638	26786791	chr3	26786914	26787059	P2_PM_3_3688	291	+	+	TYPE:DELETION
chr9	137568472	137568513	chr9	137568546	137568587	P2_PM_9_2148	75	+	+	TYPE:DELETION
chr5	102243206	102243247	chr5	102244357	102244398	P2_PM_5_1710	1152	+	+	TYPE:DELETION
chr9	135296976	135297017	chr9	135297052	135297093	P2_PM_9_2147	77	+	+	TYPE:DELETION
chr2	71918660	71918701	chr2	71918751	71918792	P2_PM_2_2651	92	+	+	TYPE:DELETION
chr3	140267640	140267681	chr3	140270472	140270513	P2_PM_3_1974	2833	+	+	TYPE:DELETION
chr4	115410290	115410331	chr4	115411837	115411878	P2_PM_4_2020	1548	+	+	TYPE:DELETION
chr15	60540009	60540016	chr15	60540049	60540069	P2_PM_15_1297	57	+	+	TYPE:DELETION
chr15	58282103	58282115	chr15	58282208	58282234	P2_PM_15_1294	106	+	+	TYPE:DELETION
chr4	184632820	184632829	chr4	184632896	184632918	P2_PM_4_3557	90	+	+	TYPE:DELETION
chr4	18760769	18760778	chr4	18760822	18760844	P2_PM_4_3556	53	+	+	TYPE:DELETION
chr4	180063816	180063823	chr4	180064142	180064162	P2_PM_4_3551	343	+	+	TYPE:DELETION
chr18	77792968	77792977	chr18	77793009	77793031	P2_PM_18_1693	52	+	+	TYPE:DELETION
chr13	56151095	56151102	chr13	56151201	56151221	P2_PM_13_1836	123	+	+	TYPE:DELETION
chr9	92098581	92098590	chr9	92098632	92098654	P2_PM_9_3160	64	+	+	TYPE:DELETION
chr5	170158816	170158823	chr5	170158888	170158908	P2_PM_5_2910	89	+	+	TYPE:DELETION
chr2	88429841	88429850	chr2	88429927	88429949	P2_PM_2_4486	97	+	+	TYPE:DELETION
chr7	50638562	50638569	chr7	50638636	50638656	P2_PM_7_3443	91	+	+	TYPE:DELETION
chr5	146380179	146380186	chr5	146380237	146380257	P2_PM_5_2891	75	+	+	TYPE:DELETION
chr2	38040909	38040916	chr2	38040948	38040968	P2_PM_2_4449	56	+	+	TYPE:DELETION
chr2	35772264	35772271	chr2	35772300	35772320	P2_PM_2_4446	53	+	+	TYPE:DELETION
chr6	136589473	136589482	chr6	136590559	136590581	P2_PM_6_3013	1097	+	+	TYPE:DELETION
chr8	34426184	34426193	chr8	34426234	34426256	P2_PM_8_2502	64	+	+	TYPE:DELETION
chr7	51081671	51081680	chr7	51081716	51081738	P2_PM_7_3444	58	+	+	TYPE:DELETION
chr1	38077347	38077354	chr1	38077401	38077421	P2_PM_1_4085	71	+	+	TYPE:DELETION
chr6	163434411	163434420	chr6	163434551	163434573	P2_PM_6_3036	153	+	+	TYPE:DELETION
chrX	793750	793757	chrX	793828	793848	P2_PM_X_2300	95	+	+	TYPE:DELETION
chr9	28584917	28584924	chr9	28584992	28585012	P2_PM_9_3115	92	+	+	TYPE:DELETION
chr3	74789864	74789880	chr3	74789941	74789969	P2_PM_3_3323	75	+	+	TYPE:DELETION
chr6	95193318	95193327	chr6	95194320	95194342	P2_PM_6_3142	1014	+	+	TYPE:DELETION
chr7	23095965	23095972	chr7	23096000	23096020	P2_PM_7_3413	52	+	+	TYPE:DELETION
chr16	58819554	58819563	chr16	58819616	58819638	P2_PM_16_1747	75	+	+	TYPE:DELETION
chr14	68995378	68995385	chr14	68995435	68995455	P2_PM_14_1475	74	+	+	TYPE:DELETION
chr7	155926186	155926198	chr7	155926266	155926292	P2_PM_7_3402	93	+	+	TYPE:DELETION
chr1	208862785	208862794	chr1	208862842	208862864	P2_PM_1_4036	63	+	+	TYPE:DELETION
chr1	20913596	20913616	chr1	20913646	20913677	P2_PM_1_4037	58	+	+	TYPE:DELETION
chr8	2778559	2778568	chr8	2778773	2778795	P2_PM_8_2494	224	+	+	TYPE:DELETION
chr5	130804184	130804193	chr5	130804264	130804286	P2_PM_5_2880	86	+	+	TYPE:DELETION
chr5	13399954	13399963	chr5	13400015	13400037	P2_PM_5_2882	74	+	+	TYPE:DELETION
chr18	46159349	46159356	chr18	46159410	46159430	P2_PM_18_1659	78	+	+	TYPE:DELETION
chr18	43345199	43345206	chr18	43345262	43345282	P2_PM_18_1654	80	+	+	TYPE:DELETION
chr20	48543731	48543740	chr20	48543799	48543821	P2_PM_20_1129	80	+	+	TYPE:DELETION
chr20	44359410	44359417	chr20	44359505	44359525	P2_PM_20_1128	112	+	+	TYPE:DELETION
chr7	153296101	153296110	chr7	153296162	153296184	P2_PM_7_3399	74	+	+	TYPE:DELETION
chr14	103279495	103279504	chr14	103279537	103279559	P2_PM_14_1433	54	+	+	TYPE:DELETION
chr7	55676879	55676888	chr7	55677771	55677793	P2_PM_7_3450	905	+	+	TYPE:DELETION
chr3	16793199	16793208	chr3	16793241	16793263	P2_PM_3_3254	56	+	+	TYPE:DELETION
chr4	39400099	39400108	chr4	39400149	39400171	P2_PM_4_3582	61	+	+	TYPE:DELETION
chr13	99678262	99678269	chr13	99678332	99678352	P2_PM_13_1875	87	+	+	TYPE:DELETION
chr6	62278880	62278887	chr6	62278939	62278959	P2_PM_6_3112	76	+	+	TYPE:DELETION
chrX	3034377	3034386	chrX	3034566	3034588	P2_PM_X_2280	201	+	+	TYPE:DELETION
chrX	86137690	86137697	chrX	86137725	86137745	P2_PM_X_2308	52	+	+	TYPE:DELETION
chr2	86453515	86453524	chr2	86453569	86453591	P2_PM_2_4483	67	+	+	TYPE:DELETION
chr2	88320964	88320973	chr2	88321199	88321221	P2_PM_2_4484	247	+	+	TYPE:DELETION
chrX	74599735	74599742	chrX	74599781	74599801	P2_PM_X_2302	63	+	+	TYPE:DELETION
chr6	13882545	13882554	chr6	13883837	13883859	P2_PM_6_3017	1303	+	+	TYPE:DELETION
chrX	48127598	48127605	chrX	48127743	48127763	P2_PM_X_2288	162	+	+	TYPE:DELETION
chr9	138207937	138207946	chr9	138207986	138208008	P2_PM_9_3097	60	+	+	TYPE:DELETION
chrX	4379949	4379961	chrX	4379990	4380016	P2_PM_X_2284	52	+	+	TYPE:DELETION
chr9	137690413	137690420	chr9	137690480	137690500	P2_PM_9_3096	84	+	+	TYPE:DELETION
chr2	104369370	104369377	chr2	104369434	104369454	P2_PM_2_4316	81	+	+	TYPE:DELETION
chr5	114393663	114393670	chr5	114393913	114393933	P2_PM_5_2857	267	+	+	TYPE:DELETION
chr7	126775608	126775615	chr7	126775681	126775701	P2_PM_7_3375	90	+	+	TYPE:DELETION
chr8	15219337	15219346	chr8	15219409	15219431	P2_PM_8_2481	84	+	+	TYPE:DELETION
chr8	13827282	13827291	chr8	13827338	13827360	P2_PM_8_2471	70	+	+	TYPE:DELETION
chr7	32811202	32811211	chr7	32811243	32811265	P2_PM_7_3425	53	+	+	TYPE:DELETION
chr1	247959046	247959055	chr1	247959087	247959109	P2_PM_1_4075	53	+	+	TYPE:DELETION
chr1	246167278	246167287	chr1	246167362	246167384	P2_PM_1_4072	97	+	+	TYPE:DELETION
chr1	246969895	246969902	chr1	246969970	246969990	P2_PM_1_4073	92	+	+	TYPE:DELETION
chr6	30230514	30230526	chr6	30230574	30230600	P2_PM_6_3061	72	+	+	TYPE:DELETION
chr6	30886426	30886435	chr6	30886555	30886577	P2_PM_6_3062	140	+	+	TYPE:DELETION
chr4	9573060	9573067	chr4	9573151	9573171	P2_PM_4_3636	108	+	+	TYPE:DELETION
chr4	89833363	89833370	chr4	89833398	89833418	P2_PM_4_3635	52	+	+	TYPE:DELETION
chr3	55358444	55358451	chr3	55358520	55358540	P2_PM_3_3312	93	+	+	TYPE:DELETION
chr2	227396568	227396577	chr2	227396616	227396638	P2_PM_2_4422	60	+	+	TYPE:DELETION
chr8	5744845	5744854	chr8	5744905	5744927	P2_PM_8_2524	74	+	+	TYPE:DELETION
chr3	3723305	3723312	chr3	3723362	3723382	P2_PM_3_3296	74	+	+	TYPE:DELETION
chr3	191141006	191141015	chr3	191141052	191141074	P2_PM_3_3277	57	+	+	TYPE:DELETION
chr3	189995598	189995607	chr3	189995652	189995674	P2_PM_3_3273	67	+	+	TYPE:DELETION
chr9	106568298	106568305	chr9	106569710	106569730	P2_PM_9_3077	1429	+	+	TYPE:DELETION
chr4	115743883	115743892	chr4	115744116	115744138	P2_PM_4_3496	245	+	+	TYPE:DELETION
chr4	190512507	190512516	chr4	190512548	190512570	P2_PM_4_3564	53	+	+	TYPE:DELETION
chr18	54244945	54244954	chr18	54245606	54245628	P2_PM_18_1665	674	+	+	TYPE:DELETION
chr6	68282538	68282547	chr6	68314031	68314053	P2_PM_6_3117	31507	+	+	TYPE:DELETION
chr13	36818910	36818919	chr13	36818979	36819001	P2_PM_13_1824	61	+	+	TYPE:DELETION
chrX	47093158	47093167	chrX	47093202	47093224	P2_PM_X_2287	53	+	+	TYPE:DELETION
chr2	40882493	40882500	chr2	40882539	40882559	P2_PM_2_4452	63	+	+	TYPE:DELETION
chr4	173176432	173176439	chr4	173176469	173176489	P2_PM_4_3544	54	+	+	TYPE:DELETION
chr8	39976057	39976066	chr8	39976135	39976157	P2_PM_8_2508	90	+	+	TYPE:DELETION
chr7	47219074	47219083	chr7	47219160	47219182	P2_PM_7_3441	96	+	+	TYPE:DELETION
chr15	35741388	35741397	chr15	35741856	35741878	P2_PM_15_1281	478	+	+	TYPE:DELETION
chr6	158509033	158509042	chr6	158509083	158509105	P2_PM_6_3028	60	+	+	TYPE:DELETION
chr6	141550151	141550163	chr6	141550197	141550223	P2_PM_6_3021	58	+	+	TYPE:DELETION
chr5	71157672	71157679	chr5	71157721	71157741	P2_PM_5_2962	66	+	+	TYPE:DELETION
chr5	654933	654942	chr5	654987	655009	P2_PM_5_2961	67	+	+	TYPE:DELETION
chr7	15229696	15229703	chr7	15229839	15229859	P2_PM_7_3398	160	+	+	TYPE:DELETION
chrX	143155680	143155689	chrX	143155757	143155779	P2_PM_X_2265	88	+	+	TYPE:DELETION
chr2	151817476	151817488	chr2	151817535	151817561	P2_PM_2_4356	71	+	+	TYPE:DELETION
chr16	33938670	33938677	chr16	33938741	33938761	P2_PM_16_1735	88	+	+	TYPE:DELETION
chr2	146842398	146842407	chr2	146842533	146842555	P2_PM_2_4353	147	+	+	TYPE:DELETION
chr3	133849756	133849763	chr3	133849797	133849817	P2_PM_3_3232	58	+	+	TYPE:DELETION
chr8	131319443	131319452	chr8	131319491	131319513	P2_PM_8_2462	57	+	+	TYPE:DELETION
chr21	16275280	16275287	chr21	16275342	16275362	P2_PM_21_1000	79	+	+	TYPE:DELETION
chr21	18825803	18825810	chr21	18825848	18825868	P2_PM_21_1002	62	+	+	TYPE:DELETION
chr20	594423	594432	chr20	594469	594491	P2_PM_20_1133	54	+	+	TYPE:DELETION
chr7	54370327	54370336	chr7	54370378	54370400	P2_PM_7_3447	61	+	+	TYPE:DELETION
chr5	26186251	26186260	chr5	26186298	26186320	P2_PM_5_2924	60	+	+	TYPE:DELETION
chr3	195569212	195569221	chr3	195569915	195569937	P2_PM_3_3283	716	+	+	TYPE:DELETION
chr17	21344766	21344773	chr17	21344840	21344860	P2_PM_17_1523	91	+	+	TYPE:DELETION
chr17	26030425	26030432	chr17	26030480	26030500	P2_PM_17_1526	72	+	+	TYPE:DELETION
chr5	84822815	84822822	chr5	84822868	84822888	P2_PM_5_2980	70	+	+	TYPE:DELETION
chr1	75148231	75148240	chr1	75148276	75148298	P2_PM_1_4116	57	+	+	TYPE:DELETION
chr1	77240058	77240067	chr1	77240120	77240142	P2_PM_1_4119	76	+	+	TYPE:DELETION
chr13	89582659	89582668	chr13	89582705	89582727	P2_PM_13_1868	59	+	+	TYPE:DELETION
chr9	91501992	91501999	chr9	91502039	91502059	P2_PM_9_3159	64	+	+	TYPE:DELETION
chr21	14650759	14650768	chr21	14650827	14650849	P2_PM_21_998	81	+	+	TYPE:DELETION
chr4	9688906	9688915	chr4	9688963	9688985	P2_PM_4_3638	71	+	+	TYPE:DELETION
chr14	49408336	49408345	chr14	49408421	49408443	P2_PM_14_1464	91	+	+	TYPE:DELETION
chr5	114990575	114990582	chr5	114990631	114990651	P2_PM_5_2860	73	+	+	TYPE:DELETION
chr4	145316443	145316450	chr4	145319886	145319906	P2_PM_4_3521	3460	+	+	TYPE:DELETION
chr16	78394513	78394520	chr16	78394587	78394607	P2_PM_16_1760	91	+	+	TYPE:DELETION
chrX	5272174	5272181	chrX	5272268	5272288	P2_PM_X_2291	111	+	+	TYPE:DELETION
chr9	30004920	30004927	chr9	30004973	30004993	P2_PM_9_3117	70	+	+	TYPE:DELETION
chr6	85771746	85771755	chr6	85771790	85771812	P2_PM_6_3132	57	+	+	TYPE:DELETION
chr8	142398323	142398332	chr8	142398382	142398404	P2_PM_8_2476	73	+	+	TYPE:DELETION
chr2	205185252	205185259	chr2	205185299	205185319	P2_PM_2_4399	64	+	+	TYPE:DELETION
chr2	169606129	169606136	chr2	169606188	169606208	P2_PM_2_4373	76	+	+	TYPE:DELETION
chr5	39374341	39374348	chr5	39374458	39374478	P2_PM_5_2938	134	+	+	TYPE:DELETION
chr5	3141445	3141452	chr5	3141525	3141545	P2_PM_5_2931	97	+	+	TYPE:DELETION
chr3	45831046	45831058	chr3	45831091	45831117	P2_PM_3_3305	54	+	+	TYPE:DELETION
chrX	84482574	84482586	chrX	84482648	84482674	P2_PM_X_2307	87	+	+	TYPE:DELETION
chr1	171783585	171783592	chr1	171783630	171783650	P2_PM_1_4016	62	+	+	TYPE:DELETION
chr6	76746502	76746509	chr6	76746564	76746584	P2_PM_6_3127	79	+	+	TYPE:DELETION
chr3	148797249	148797256	chr3	148797286	148797306	P2_PM_3_3241	54	+	+	TYPE:DELETION
chr3	158350735	158350744	chr3	158351894	158351916	P2_PM_3_3249	1172	+	+	TYPE:DELETION
chr8	11076324	11076333	chr8	11076420	11076442	P2_PM_8_2441	106	+	+	TYPE:DELETION
chr4	57742559	57742568	chr4	57742600	57742622	P2_PM_4_3596	52	+	+	TYPE:DELETION
chr18	62996841	62996850	chr18	62996909	62996931	P2_PM_18_1674	81	+	+	TYPE:DELETION
chr1	78747857	78747864	chr1	78747902	78747922	P2_PM_1_4120	62	+	+	TYPE:DELETION
chr19	23655170	23655179	chr19	23655229	23655251	P2_PM_19_2072	57	+	+	TYPE:DELETION
chr13	31043597	31043606	chr13	31043808	31043830	P2_PM_13_1814	223	+	+	TYPE:DELETION
chr6	136599904	136599911	chr6	136600879	136600899	P2_PM_6_3015	992	+	+	TYPE:DELETION
chrX	101155255	101155262	chrX	101155290	101155310	P2_PM_X_2248	52	+	+	TYPE:DELETION
chr3	126089980	126089992	chr3	126090036	126090062	P2_PM_3_3228	65	+	+	TYPE:DELETION
chr2	128737071	128737078	chr2	128737143	128737163	P2_PM_2_4338	89	+	+	TYPE:DELETION
chr15	79084259	79084268	chr15	79084339	79084361	P2_PM_15_1311	92	+	+	TYPE:DELETION
chr3	12196516	12196523	chr3	12196554	12196574	P2_PM_3_3224	55	+	+	TYPE:DELETION
chr16	23809463	23809472	chr16	23809512	23809534	P2_PM_16_1721	59	+	+	TYPE:DELETION
chr16	26963249	26963261	chr16	26963369	26963395	P2_PM_16_1727	132	+	+	TYPE:DELETION
chr16	25721772	25721779	chr16	25721810	25721830	P2_PM_16_1725	55	+	+	TYPE:DELETION
chr19	59096461	59096470	chr19	59096604	59096626	P2_PM_19_2100	155	+	+	TYPE:DELETION
chr1	229910514	229910526	chr1	229910573	229910599	P2_PM_1_4059	71	+	+	TYPE:DELETION
chr5	159742552	159742561	chr5	159742645	159742667	P2_PM_5_2902	106	+	+	TYPE:DELETION
chr4	73418752	73418759	chr4	73418823	73418843	P2_PM_4_3617	88	+	+	TYPE:DELETION
chr6	43614842	43614851	chr6	43614896	43614918	P2_PM_6_3079	65	+	+	TYPE:DELETION
chr18	10222274	10222283	chr18	10223588	10223610	P2_PM_18_1630	1326	+	+	TYPE:DELETION
chr18	23473579	23473586	chr18	23473631	23473651	P2_PM_18_1635	69	+	+	TYPE:DELETION
chr20	1069156	1069163	chr20	1069210	1069230	P2_PM_20_1102	71	+	+	TYPE:DELETION
chr3	41336676	41336685	chr3	41337212	41337234	P2_PM_3_3298	549	+	+	TYPE:DELETION
chr17	54947580	54947587	chr17	54953394	54953414	P2_PM_17_1534	5831	+	+	TYPE:DELETION
chr3	3158646	3158655	chr3	3158711	3158733	P2_PM_3_3290	69	+	+	TYPE:DELETION
chr3	33822676	33822685	chr3	33822798	33822820	P2_PM_3_3294	132	+	+	TYPE:DELETION
chr17	46615796	46615805	chr17	46617205	46617227	P2_PM_17_1532	1420	+	+	TYPE:DELETION
chr6	38696186	38696195	chr6	38701042	38701064	P2_PM_6_3074	4866	+	+	TYPE:DELETION
chr7	64853210	64853219	chr7	64853248	64853270	P2_PM_7_3456	51	+	+	TYPE:DELETION
chr22	30737502	30737511	chr22	30737584	30737606	P2_PM_22_779	87	+	+	TYPE:DELETION
chr22	18977570	18977582	chr22	18977622	18977648	P2_PM_22_772	65	+	+	TYPE:DELETION
chr22	24054877	24054889	chr22	24054937	24054963	P2_PM_22_773	71	+	+	TYPE:DELETION
chrX	16556046	16556053	chrX	16556086	16556106	P2_PM_X_2275	57	+	+	TYPE:DELETION
chr6	131440526	131440533	chr6	131440588	131440608	P2_PM_6_3003	79	+	+	TYPE:DELETION
chr4	169120833	169120845	chr4	169120907	169120933	P2_PM_4_3539	86	+	+	TYPE:DELETION
chrX	26954929	26954941	chrX	26954987	26955013	P2_PM_X_2279	70	+	+	TYPE:DELETION
chr16	76168646	76168653	chr16	76168734	76168754	P2_PM_16_1757	105	+	+	TYPE:DELETION
chr16	76294908	76294917	chr16	76295014	76295036	P2_PM_16_1758	120	+	+	TYPE:DELETION
chr8	47880228	47880235	chr8	47880332	47880352	P2_PM_8_2515	121	+	+	TYPE:DELETION
chr4	137311635	137311642	chr4	137311675	137311695	P2_PM_4_3516	57	+	+	TYPE:DELETION
chr2	183354708	183354715	chr2	183354765	183354785	P2_PM_2_4381	74	+	+	TYPE:DELETION
chr2	75932637	75932646	chr2	75932693	75932715	P2_PM_2_4470	69	+	+	TYPE:DELETION
chr2	78785984	78785991	chr2	78786100	78786120	P2_PM_2_4476	133	+	+	TYPE:DELETION
chr7	89156996	89157003	chr7	89157066	89157086	P2_PM_7_3476	87	+	+	TYPE:DELETION
chr13	79757405	79757412	chr13	79757444	79757464	P2_PM_13_1854	56	+	+	TYPE:DELETION
chr13	74383626	74383635	chr13	74383666	74383688	P2_PM_13_1850	53	+	+	TYPE:DELETION
chr7	82910891	82910900	chr7	82910941	82910963	P2_PM_7_3469	63	+	+	TYPE:DELETION
chr5	53755529	53755536	chr5	53755600	53755620	P2_PM_5_2949	88	+	+	TYPE:DELETION
chr5	43523635	43523642	chr5	43523673	43523693	P2_PM_5_2941	55	+	+	TYPE:DELETION
chr6	165177083	165177092	chr6	165186912	165186934	P2_PM_6_3039	9843	+	+	TYPE:DELETION
chrX	17502751	17502758	chrX	17502803	17502823	P2_PM_X_2276	69	+	+	TYPE:DELETION
chr3	87482520	87482527	chr3	87482587	87482607	P2_PM_3_3331	84	+	+	TYPE:DELETION
chr6	56898485	56898492	chr6	56898528	56898548	P2_PM_6_3096	60	+	+	TYPE:DELETION
chr6	57297188	57297195	chr6	57301227	57301247	P2_PM_6_3097	4056	+	+	TYPE:DELETION
chr20	9696761	9696768	chr20	9696798	9696818	P2_PM_20_1146	54	+	+	TYPE:DELETION
chr5	84814473	84814482	chr5	84814539	84814561	P2_PM_5_2979	77	+	+	TYPE:DELETION
chr1	153133702	153133711	chr1	153133947	153133969	P2_PM_1_4009	257	+	+	TYPE:DELETION
chr1	150037840	150037847	chr1	150037879	150037899	P2_PM_1_4007	56	+	+	TYPE:DELETION
chr1	121484323	121484330	chr1	121484988	121485008	P2_PM_1_4001	682	+	+	TYPE:DELETION
chrX	69303057	69303066	chrX	69303256	69303278	P2_PM_X_2298	212	+	+	TYPE:DELETION
chr8	25327219	25327226	chr8	25327259	25327279	P2_PM_8_2493	57	+	+	TYPE:DELETION
chr5	153092140	153092147	chr5	153092186	153092206	P2_PM_5_2898	63	+	+	TYPE:DELETION
chr5	12769652	12769661	chr5	12769695	12769717	P2_PM_5_2877	54	+	+	TYPE:DELETION
chr5	152986424	152986433	chr5	152986504	152986526	P2_PM_5_2897	92	+	+	TYPE:DELETION
chr18	2997371	2997383	chr18	2997439	2997465	P2_PM_18_1643	81	+	+	TYPE:DELETION
chr9	6729117	6729124	chr9	6730087	6730107	P2_PM_9_3136	987	+	+	TYPE:DELETION
chr7	96505544	96505551	chr7	96505605	96505625	P2_PM_7_3485	78	+	+	TYPE:DELETION
chr6	136235613	136235620	chr6	136235906	136235926	P2_PM_6_3011	310	+	+	TYPE:DELETION
chr1	88873540	88873556	chr1	88873582	88873610	P2_PM_1_4130	51	+	+	TYPE:DELETION
chrX	111802223	111802230	chrX	111802338	111802358	P2_PM_X_2250	132	+	+	TYPE:DELETION
chrX	91678128	91678140	chrX	91680075	91680101	P2_PM_X_2309	1960	+	+	TYPE:DELETION
chr21	15330006	15330018	chr21	15330063	15330089	P2_PM_21_999	70	+	+	TYPE:DELETION
chr2	121797801	121797810	chr2	121798385	121798407	P2_PM_2_4329	594	+	+	TYPE:DELETION
chr2	117239772	117239781	chr2	117239829	117239851	P2_PM_2_4324	70	+	+	TYPE:DELETION
chr2	109310548	109310560	chr2	109312091	109312117	P2_PM_2_4320	1556	+	+	TYPE:DELETION
chr5	121059229	121059236	chr5	121059991	121060011	P2_PM_5_2867	779	+	+	TYPE:DELETION
chr9	36341803	36341810	chr9	36341845	36341865	P2_PM_9_3125	59	+	+	TYPE:DELETION
chr8	43454397	43454404	chr8	43454478	43454498	P2_PM_8_2512	98	+	+	TYPE:DELETION
chr16	14075620	14075627	chr16	14075722	14075742	P2_PM_16_1717	119	+	+	TYPE:DELETION
chr2	212700039	212700048	chr2	212700098	212700120	P2_PM_2_4407	73	+	+	TYPE:DELETION
chr7	39380340	39380347	chr7	39380388	39380408	P2_PM_7_3437	65	+	+	TYPE:DELETION
chr6	92289316	92289325	chr6	92289367	92289389	P2_PM_6_3138	63	+	+	TYPE:DELETION
chr1	217269956	217269963	chr1	217270004	217270024	P2_PM_1_4040	65	+	+	TYPE:DELETION
chr1	21787741	21787750	chr1	21787791	21787813	P2_PM_1_4046	64	+	+	TYPE:DELETION
chr1	220226023	220226030	chr1	220226088	220226108	P2_PM_1_4049	82	+	+	TYPE:DELETION
chr2	29999219	29999231	chr2	29999283	29999309	P2_PM_2_4438	75	+	+	TYPE:DELETION
chr5	171514606	171514613	chr5	171514914	171514934	P2_PM_5_2911	325	+	+	TYPE:DELETION
chr4	63552082	63552094	chr4	63552125	63552151	P2_PM_4_3603	54	+	+	TYPE:DELETION
chr4	60589087	60589094	chr4	60589188	60589208	P2_PM_4_3600	118	+	+	TYPE:DELETION
chr2	28661663	28661670	chr2	28661699	28661719	P2_PM_2_4437	53	+	+	TYPE:DELETION
chr20	26092747	26092756	chr20	26094298	26094320	P2_PM_20_1114	1564	+	+	TYPE:DELETION
chr20	26079432	26079439	chr20	26080230	26080250	P2_PM_20_1113	815	+	+	TYPE:DELETION
chr9	27670556	27670565	chr9	27670608	27670630	P2_PM_9_3113	65	+	+	TYPE:DELETION
chr22	42140476	42140483	chr22	42140781	42140801	P2_PM_22_783	322	+	+	TYPE:DELETION
chr22	46363333	46363340	chr22	46363367	46363387	P2_PM_22_786	51	+	+	TYPE:DELETION
chrX	78590422	78590431	chrX	78590484	78590506	P2_PM_X_2305	71	+	+	TYPE:DELETION
chr8	114862616	114862625	chr8	114862738	114862760	P2_PM_8_2448	133	+	+	TYPE:DELETION
chr7	32946897	32946904	chr7	32946953	32946973	P2_PM_7_3426	73	+	+	TYPE:DELETION
chr22	50023196	50023347	chr22	50023408	50023519	P2_PM_22_1867	193	+	+	TYPE:DELETION
chr12	110649374	110649525	chr12	110655783	110655894	P2_PM_12_3749	6390	+	+	TYPE:DELETION
chr7	1977630	1977781	chr7	1977866	1977977	P2_PM_7_5727	217	+	+	TYPE:DELETION
chrX	7420184	7420235	chrX	7420337	7420378	P2_PM_X_3509	204	+	+	TYPE:DELETION
chr7	887587	887738	chr7	887787	887898	P2_PM_7_5796	181	+	+	TYPE:DELETION
chr8	143873045	143873196	chr8	143873366	143873477	P2_PM_8_4457	302	+	+	TYPE:DELETION
chr20	46070788	46070939	chr20	46071107	46071218	P2_PM_20_1971	300	+	+	TYPE:DELETION
chr8	143431330	143431481	chr8	143431539	143431650	P2_PM_8_4452	190	+	+	TYPE:DELETION
chr21	39481481	39481632	chr21	39481871	39481982	P2_PM_21_1603	371	+	+	TYPE:DELETION
chr5	28890644	28890795	chr5	28894160	28894271	P2_PM_5_5518	3497	+	+	TYPE:DELETION
chr13	111182718	111182869	chr13	111183024	111183135	P2_PM_13_3274	287	+	+	TYPE:DELETION
chr6	169905630	169905681	chr6	169905704	169905745	P2_PM_6_5411	125	+	+	TYPE:DELETION
chr21	47407676	47407827	chr21	47408325	47408436	P2_PM_21_1639	630	+	+	TYPE:DELETION
chr2	240566142	240566293	chr2	240566617	240566728	P2_PM_2_7148	456	+	+	TYPE:DELETION
chr13	113147016	113147167	chr13	113147756	113147867	P2_PM_13_3284	721	+	+	TYPE:DELETION
chr12	81782803	81782954	chr12	81783798	81783909	P2_PM_12_3858	976	+	+	TYPE:DELETION
chr13	114921426	114921577	chr13	114921813	114921924	P2_PM_13_3305	368	+	+	TYPE:DELETION
chr1	119107553	119107704	chr1	119108678	119108789	P2_PM_1_7039	1106	+	+	TYPE:DELETION
chr13	114798231	114798382	chr13	114799106	114799217	P2_PM_13_3302	856	+	+	TYPE:DELETION
chr6	66127031	66127182	chr6	66129242	66129353	P2_PM_6_5560	2192	+	+	TYPE:DELETION
chr6	79236629	79236780	chr6	79237070	79237181	P2_PM_6_5567	422	+	+	TYPE:DELETION
chrX	1482107	1482258	chrX	1482537	1482648	P2_PM_X_3547	411	+	+	TYPE:DELETION
chr2	174327544	174327695	chr2	174330759	174330870	P2_PM_2_7094	3196	+	+	TYPE:DELETION
chr19	57524446	57524597	chr19	57524688	57524799	P2_PM_19_3274	223	+	+	TYPE:DELETION
chr1	207726352	207726503	chr1	207743467	207743578	P2_PM_1_7082	17096	+	+	TYPE:DELETION
chr19	17748653	17748804	chr19	17748937	17749048	P2_PM_19_3180	265	+	+	TYPE:DELETION
chr19	21065523	21065674	chr19	21082041	21082152	P2_PM_19_3185	16499	+	+	TYPE:DELETION
chr20	59964995	59965146	chr20	59965863	59965974	P2_PM_20_1991	849	+	+	TYPE:DELETION
chr3	13914891	13915042	chr3	13916267	13916378	P2_PM_3_5540	1357	+	+	TYPE:DELETION
chr14	105747423	105747574	chr14	105747688	105747799	P2_PM_14_2793	246	+	+	TYPE:DELETION
chr7	223973	224124	chr7	225953	226064	P2_PM_7_5742	1961	+	+	TYPE:DELETION
chr19	51107361	51107512	chr19	51109276	51109387	P2_PM_19_3243	1896	+	+	TYPE:DELETION
chr4	119032904	119033055	chr4	119033284	119033395	P2_PM_4_5956	361	+	+	TYPE:DELETION
chr16	87047507	87047658	chr16	87047677	87047788	P2_PM_16_3254	151	+	+	TYPE:DELETION
chr16	87648363	87648514	chr16	87648628	87648739	P2_PM_16_3259	246	+	+	TYPE:DELETION
chr11	18937263	18937414	chr11	18960696	18960807	P2_PM_11_4480	23414	+	+	TYPE:DELETION
chr3	65441561	65441712	chr3	65443037	65443148	P2_PM_3_5600	1457	+	+	TYPE:DELETION
chr3	74970466	74970617	chr3	74970748	74970859	P2_PM_3_5606	263	+	+	TYPE:DELETION
chr4	83215429	83215480	chr4	83215485	83215526	P2_PM_4_5921	107	+	+	TYPE:DELETION
chr9	78921351	78921502	chr9	78922036	78922147	P2_PM_9_5550	666	+	+	TYPE:DELETION
chr10	133765940	133766091	chr10	133766929	133767040	P2_PM_10_3882	970	+	+	TYPE:DELETION
chr12	34519721	34519872	chr12	34522913	34523024	P2_PM_12_3825	3173	+	+	TYPE:DELETION
chr10	129537977	129538128	chr10	129538421	129538532	P2_PM_10_3869	425	+	+	TYPE:DELETION
chr10	124339267	124339418	chr10	124348653	124348764	P2_PM_10_3863	9367	+	+	TYPE:DELETION
chr12	129674604	129674755	chr12	129675066	129675177	P2_PM_12_3780	443	+	+	TYPE:DELETION
chr20	61766233	61766384	chr20	61766836	61766947	P2_PM_20_2010	584	+	+	TYPE:DELETION
chr20	62087128	62087279	chr20	62087456	62087567	P2_PM_20_2014	309	+	+	TYPE:DELETION
chr1	19598697	19598848	chr1	19613327	19613438	P2_PM_1_7073	14611	+	+	TYPE:DELETION
chr1	202427321	202427472	chr1	202427629	202427740	P2_PM_1_7074	289	+	+	TYPE:DELETION
chrX	4526808	4526959	chrX	4527076	4527187	P2_PM_X_3588	249	+	+	TYPE:DELETION
chr20	12917298	12917449	chr20	12931741	12931852	P2_PM_20_1945	14424	+	+	TYPE:DELETION
chr20	1282723	1282874	chr20	1283212	1283323	P2_PM_20_1944	470	+	+	TYPE:DELETION
chrX	38101574	38101725	chrX	38105465	38105576	P2_PM_X_3582	3872	+	+	TYPE:DELETION
chr6	169663022	169663173	chr6	169663211	169663322	P2_PM_6_5502	170	+	+	TYPE:DELETION
chr7	155139432	155139583	chr7	155139749	155139860	P2_PM_7_5679	298	+	+	TYPE:DELETION
chr11	115971768	115971919	chr11	115974102	115974213	P2_PM_11_4447	2315	+	+	TYPE:DELETION
chr13	102790655	102790806	chr13	102790967	102791078	P2_PM_13_3264	293	+	+	TYPE:DELETION
chr16	89021846	89021997	chr16	89022360	89022471	P2_PM_16_3268	495	+	+	TYPE:DELETION
chr16	17475658	17475809	chr16	17479676	17479787	P2_PM_16_3187	3999	+	+	TYPE:DELETION
chr6	96852965	96853116	chr6	96853316	96853427	P2_PM_6_5571	332	+	+	TYPE:DELETION
chr1	3216532	3216683	chr1	3217040	3217151	P2_PM_1_7136	489	+	+	TYPE:DELETION
chr2	1614846	1614997	chr2	1615539	1615650	P2_PM_2_7080	674	+	+	TYPE:DELETION
chr2	164672300	164672451	chr2	164674016	164674127	P2_PM_2_7086	1697	+	+	TYPE:DELETION
chr2	162472987	162473138	chr2	162474350	162474461	P2_PM_2_7084	1344	+	+	TYPE:DELETION
chr5	140186898	140187049	chr5	140201503	140201614	P2_PM_5_5461	14586	+	+	TYPE:DELETION
chr8	43405318	43405469	chr8	43418812	43418923	P2_PM_8_4499	13475	+	+	TYPE:DELETION
chr14	23857082	23857233	chr14	23886497	23886608	P2_PM_14_2812	29396	+	+	TYPE:DELETION
chr14	22756364	22756515	chr14	22756883	22756994	P2_PM_14_2810	500	+	+	TYPE:DELETION
chr14	24162230	24162381	chr14	24168101	24168212	P2_PM_14_2814	5852	+	+	TYPE:DELETION
chr19	28236130	28236281	chr19	28255988	28256099	P2_PM_19_3195	19839	+	+	TYPE:DELETION
chr13	114000488	114000639	chr13	114002230	114002341	P2_PM_13_3290	1723	+	+	TYPE:DELETION
chr21	46890810	46890961	chr21	46891039	46891150	P2_PM_21_1629	210	+	+	TYPE:DELETION
chr6	29920904	29921055	chr6	29923798	29923909	P2_PM_6_5526	2875	+	+	TYPE:DELETION
chr17	79129853	79130004	chr17	79130031	79130142	P2_PM_17_3069	159	+	+	TYPE:DELETION
chr4	190417008	190417159	chr4	190417356	190417467	P2_PM_4_6027	329	+	+	TYPE:DELETION
chr11	25772281	25772432	chr11	25773077	25773188	P2_PM_11_4494	777	+	+	TYPE:DELETION
chr7	2195670	2195821	chr7	2195875	2195986	P2_PM_7_5728	186	+	+	TYPE:DELETION
chr2	241098169	241098320	chr2	241098527	241098638	P2_PM_2_7153	339	+	+	TYPE:DELETION
chr6	31012376	31012527	chr6	31012958	31013069	P2_PM_6_5530	563	+	+	TYPE:DELETION
chr5	10640000	10640151	chr5	10640175	10640286	P2_PM_5_5433	156	+	+	TYPE:DELETION
chr5	1061119	1061270	chr5	1061589	1061700	P2_PM_5_5438	451	+	+	TYPE:DELETION
chr5	36740677	36740828	chr5	36744330	36744441	P2_PM_5_5533	3634	+	+	TYPE:DELETION
chr2	104187049	104187200	chr2	104187265	104187376	P2_PM_2_7041	197	+	+	TYPE:DELETION
chr9	36361103	36361254	chr9	36361438	36361549	P2_PM_9_5540	316	+	+	TYPE:DELETION
chr10	764028	764179	chr10	764327	764438	P2_PM_10_3957	280	+	+	TYPE:DELETION
chr14	93524906	93525057	chr14	93526175	93526286	P2_PM_14_2857	1250	+	+	TYPE:DELETION
chr14	90033696	90033847	chr14	90033881	90033992	P2_PM_14_2853	166	+	+	TYPE:DELETION
chr14	88889929	88890080	chr14	88890106	88890217	P2_PM_14_2851	158	+	+	TYPE:DELETION
chr10	133187002	133187153	chr10	133188495	133188606	P2_PM_10_3877	1474	+	+	TYPE:DELETION
chr4	13935704	13935855	chr4	13937749	13937860	P2_PM_4_5968	2026	+	+	TYPE:DELETION
chr19	55278106	55278257	chr19	55294568	55294679	P2_PM_19_3257	16443	+	+	TYPE:DELETION
chr19	54449714	54449865	chr19	54450401	54450512	P2_PM_19_3253	668	+	+	TYPE:DELETION
chr1	57777913	57778064	chr1	57778119	57778230	P2_PM_1_7166	187	+	+	TYPE:DELETION
chr1	55401750	55401901	chr1	55402151	55402262	P2_PM_1_7162	382	+	+	TYPE:DELETION
chr22	42537181	42537332	chr22	42546785	42546896	P2_PM_22_1834	9585	+	+	TYPE:DELETION
chr22	43601588	43601739	chr22	43602002	43602113	P2_PM_22_1836	395	+	+	TYPE:DELETION
chr9	118308073	118308224	chr9	118309619	118309730	P2_PM_9_5468	1527	+	+	TYPE:DELETION
chr20	24649207	24649358	chr20	24649969	24650080	P2_PM_20_1952	743	+	+	TYPE:DELETION
chr3	8453369	8453520	chr3	8454780	8454891	P2_PM_3_5619	1392	+	+	TYPE:DELETION
chrX	97981110	97981261	chrX	98008860	98008971	P2_PM_X_3624	27731	+	+	TYPE:DELETION
chrX	97371234	97371385	chrX	97371386	97371497	P2_PM_X_3623	133	+	+	TYPE:DELETION
chr3	125870639	125870790	chr3	125873476	125873587	P2_PM_3_5530	2818	+	+	TYPE:DELETION
chr10	1815581	1815732	chr10	1815817	1815928	P2_PM_10_3906	217	+	+	TYPE:DELETION
chr10	1842396	1842547	chr10	1842738	1842849	P2_PM_10_3907	323	+	+	TYPE:DELETION
chr10	15015962	15016113	chr10	15024113	15024224	P2_PM_10_3904	8132	+	+	TYPE:DELETION
chr4	7455135	7455286	chr4	7457421	7457532	P2_PM_4_6077	2267	+	+	TYPE:DELETION
chrX	377353	377504	chrX	377703	377814	P2_PM_X_3573	331	+	+	TYPE:DELETION
chr9	139997321	139997472	chr9	139997841	139997952	P2_PM_9_5506	501	+	+	TYPE:DELETION
chr17	39237660	39237811	chr17	39258851	39258962	P2_PM_17_3028	21172	+	+	TYPE:DELETION
chr2	36725387	36725538	chr2	36730362	36730473	P2_PM_2_7190	4956	+	+	TYPE:DELETION
chr17	3295552	3295703	chr17	3295899	3296010	P2_PM_17_3027	328	+	+	TYPE:DELETION
chr8	19577907	19578058	chr8	19579073	19579184	P2_PM_8_4479	1147	+	+	TYPE:DELETION
chr9	21971094	21971245	chr9	22006153	22006264	P2_PM_9_5524	35040	+	+	TYPE:DELETION
chr9	125140824	125140975	chr9	125142338	125142449	P2_PM_9_5475	1495	+	+	TYPE:DELETION
chr19	34121295	34121446	chr19	34121471	34121582	P2_PM_19_3210	157	+	+	TYPE:DELETION
chr5	14403603	14403754	chr5	14404142	14404253	P2_PM_5_5466	520	+	+	TYPE:DELETION
chr12	18317611	18317762	chr12	18317939	18318050	P2_PM_12_3804	309	+	+	TYPE:DELETION
chr12	20877710	20877861	chr12	20878522	20878633	P2_PM_12_3807	793	+	+	TYPE:DELETION
chr12	74964837	74964988	chr12	74965003	74965114	P2_PM_12_3857	147	+	+	TYPE:DELETION
chr6	33475659	33475810	chr6	33475871	33475982	P2_PM_6_5540	193	+	+	TYPE:DELETION
chr22	50942407	50942558	chr22	50942691	50942802	P2_PM_22_1873	265	+	+	TYPE:DELETION
chr8	142345524	142345675	chr8	142345938	142346049	P2_PM_8_4437	395	+	+	TYPE:DELETION
chr2	35864735	35864886	chr2	35868451	35868562	P2_PM_2_7188	3697	+	+	TYPE:DELETION
chr2	80602571	80602722	chr2	80602961	80603072	P2_PM_2_7226	371	+	+	TYPE:DELETION
chr2	3332254	3332405	chr2	3333535	3333646	P2_PM_2_7184	1262	+	+	TYPE:DELETION
chr2	34828742	34828893	chr2	34829021	34829132	P2_PM_2_7185	260	+	+	TYPE:DELETION
chr2	229949639	229949690	chr2	229949716	229949757	P2_PM_2_6999	128	+	+	TYPE:DELETION
chr20	35869100	35869251	chr20	35870297	35870408	P2_PM_20_1962	1178	+	+	TYPE:DELETION
chr17	11875152	11875303	chr17	11879930	11880041	P2_PM_17_3012	4759	+	+	TYPE:DELETION
chr21	47223276	47223427	chr21	47225739	47225850	P2_PM_21_1634	2444	+	+	TYPE:DELETION
chr3	4661214	4661365	chr3	4661434	4661545	P2_PM_3_5593	201	+	+	TYPE:DELETION
chr2	1533301	1533452	chr2	1537979	1538090	P2_PM_2_7073	4659	+	+	TYPE:DELETION
chr16	49540378	49540529	chr16	49540532	49540643	P2_PM_16_3208	135	+	+	TYPE:DELETION
chr9	118892292	118892443	chr9	118895112	118895223	P2_PM_9_5469	2801	+	+	TYPE:DELETION
chr21	30263677	30263828	chr21	30264246	30264357	P2_PM_21_1597	550	+	+	TYPE:DELETION
chr21	18344632	18344783	chr21	18346037	18346148	P2_PM_21_1594	1386	+	+	TYPE:DELETION
chr19	5843732	5843883	chr19	5866599	5866710	P2_PM_19_3249	22848	+	+	TYPE:DELETION
chr14	65269186	65269337	chr14	65272292	65272403	P2_PM_14_2836	3087	+	+	TYPE:DELETION
chr11	54836072	54836223	chr11	54851597	54851708	P2_PM_11_4518	15506	+	+	TYPE:DELETION
chr4	7483708	7483859	chr4	7484042	7484153	P2_PM_4_6078	315	+	+	TYPE:DELETION
chr8	603672	603823	chr8	603865	603976	P2_PM_8_4513	174	+	+	TYPE:DELETION
chr14	105321281	105321432	chr14	105321820	105321931	P2_PM_14_2787	520	+	+	TYPE:DELETION
chr14	105152010	105152161	chr14	105152554	105152665	P2_PM_14_2786	525	+	+	TYPE:DELETION
chr3	85783734	85783885	chr3	85783905	85784016	P2_PM_3_5621	152	+	+	TYPE:DELETION
chr7	4445314	4445465	chr7	4445498	4445609	P2_PM_7_5756	165	+	+	TYPE:DELETION
chr4	107974240	107974391	chr4	107974417	107974528	P2_PM_4_5945	158	+	+	TYPE:DELETION
chr4	105502869	105503020	chr4	105503101	105503212	P2_PM_4_5943	213	+	+	TYPE:DELETION
chr21	47823170	47823321	chr21	47823886	47823997	P2_PM_21_1644	697	+	+	TYPE:DELETION
chr16	79649972	79650123	chr16	79650692	79650803	P2_PM_16_3240	701	+	+	TYPE:DELETION
chr9	93699536	93699687	chr9	93699709	93699820	P2_PM_9_5562	154	+	+	TYPE:DELETION
chr6	170487194	170487345	chr6	170487475	170487586	P2_PM_6_5515	262	+	+	TYPE:DELETION
chr19	432092	432243	chr19	434126	434237	P2_PM_19_3208	2015	+	+	TYPE:DELETION
chr9	94559222	94559373	chr9	94560923	94561034	P2_PM_9_5563	1682	+	+	TYPE:DELETION
chr17	36378547	36380647	chr17	36399137	36401022	P2_PM_17_2247	20200	+	+	TYPE:DELETION
chr17	36344544	36346645	chr17	36347643	36349562	P2_PM_17_2243	2700	+	+	TYPE:DELETION
chr8	1508694	1510795	chr8	1510943	1512844	P2_PM_8_3680	1950	+	+	TYPE:DELETION
chr8	12201530	12203631	chr8	12231529	12233430	P2_PM_8_3633	29700	+	+	TYPE:DELETION
chr8	12235780	12237881	chr8	12247279	12249180	P2_PM_8_3637	11100	+	+	TYPE:DELETION
chr17	34765438	34767539	chr17	34798737	34800638	P2_PM_17_2215	32900	+	+	TYPE:DELETION
chr17	34752388	34754489	chr17	34763087	34764988	P2_PM_17_2210	10400	+	+	TYPE:DELETION
chr11	4323875	4325976	chr11	4330774	4332675	P2_PM_11_3780	6500	+	+	TYPE:DELETION
chr20	50757944	50760045	chr20	50760343	50762244	P2_PM_20_1651	2100	+	+	TYPE:DELETION
chr17	45654252	45656353	chr17	45660551	45662452	P2_PM_17_2283	5900	+	+	TYPE:DELETION
chr10	47702845	47704946	chr10	47707844	47709745	P2_PM_10_3402	4600	+	+	TYPE:DELETION
chr11	4253975	4256076	chr11	4258374	4260275	P2_PM_11_3769	4000	+	+	TYPE:DELETION
chr10	47738545	47740646	chr10	47744644	47746545	P2_PM_10_3406	5700	+	+	TYPE:DELETION
chr10	48883745	48885846	chr10	48901044	48902945	P2_PM_10_3409	16900	+	+	TYPE:DELETION
chr2	159957905	159960006	chr2	159960604	159962505	P2_PM_2_6120	2400	+	+	TYPE:DELETION
chr1	84388	86489	chr1	88387	90288	P2_PM_1_6079	3600	+	+	TYPE:DELETION
chr22	19711951	19714052	chr22	19714450	19716351	P2_PM_22_1144	2200	+	+	TYPE:DELETION
chr11	60993475	60995576	chr11	61012474	61014375	P2_PM_11_3846	18600	+	+	TYPE:DELETION
chr10	81473145	81475246	chr10	81508144	81510045	P2_PM_10_3440	34600	+	+	TYPE:DELETION
chr19	56359939	56362040	chr19	56362438	56364339	P2_PM_19_2786	2100	+	+	TYPE:DELETION
chr3	77337311	77339412	chr3	77344760	77346661	P2_PM_3_4857	7150	+	+	TYPE:DELETION
chr14	24436111	24438212	chr14	24442110	24444011	P2_PM_14_2208	5600	+	+	TYPE:DELETION
chr11	4312575	4314676	chr11	4315474	4317375	P2_PM_11_3779	2500	+	+	TYPE:DELETION
chr10	46693045	46695146	chr10	46717844	46719745	P2_PM_10_3383	24400	+	+	TYPE:DELETION
chr9	65853881	65855982	chr9	65858680	65860581	P2_PM_9_4406	4500	+	+	TYPE:DELETION
chr9	319101	321202	chr9	321500	323401	P2_PM_9_4018	2100	+	+	TYPE:DELETION
chr6	31274772	31276873	chr6	31278671	31280572	P2_PM_6_4687	3500	+	+	TYPE:DELETION
chr5	69267995	69270096	chr5	69272994	69274895	P2_PM_5_4613	4600	+	+	TYPE:DELETION
chr8	135475369	135477470	chr8	135477718	135479619	P2_PM_8_3658	2050	+	+	TYPE:DELETION
chr17	34555538	34557639	chr17	34579837	34581738	P2_PM_17_2198	23900	+	+	TYPE:DELETION
chr17	34413338	34415439	chr17	34415937	34417838	P2_PM_17_2192	2200	+	+	TYPE:DELETION
chr17	34406638	34408739	chr17	34411237	34413138	P2_PM_17_2191	4200	+	+	TYPE:DELETION
chr17	45625052	45627153	chr17	45629951	45631852	P2_PM_17_2276	4500	+	+	TYPE:DELETION
chr17	45636052	45638153	chr17	45639051	45640952	P2_PM_17_2279	2600	+	+	TYPE:DELETION
chr5	3636601	3638702	chr5	3638750	3640651	P2_PM_5_4499	1850	+	+	TYPE:DELETION
chr1	147979827	147981928	chr1	147985726	147987627	P2_PM_1_5713	5500	+	+	TYPE:DELETION
chr10	49225145	49227246	chr10	49231844	49233745	P2_PM_10_3421	6300	+	+	TYPE:DELETION
chr17	34732838	34734939	chr17	34745137	34747038	P2_PM_17_2207	12000	+	+	TYPE:DELETION
chr10	51453545	51455646	chr10	51461744	51463645	P2_PM_10_3423	7800	+	+	TYPE:DELETION
chr2	238450262	238452363	chr2	238453261	238455162	P2_PM_2_6227	2700	+	+	TYPE:DELETION
chr2	108442119	108444220	chr2	108445318	108447219	P2_PM_2_6030	2800	+	+	TYPE:DELETION
chr1	246155780	246155931	chr1	246156131	246156312	P2_PM_1_7700	422	+	+	TYPE:DELETION
chr12	127947265	127947272	chr12	127947300	127947320	P2_PM_12_2277	52	+	+	TYPE:DELETION
chr4	189795261	189795412	chr4	189795757	189795938	P2_PM_4_6623	567	+	+	TYPE:DELETION
chr10	9436185	9436194	chr10	9436233	9436255	P2_PM_10_2452	62	+	+	TYPE:DELETION
chr10	132858408	132858559	chr10	132858739	132858920	P2_PM_10_4314	402	+	+	TYPE:DELETION
chr9	118109578	118109729	chr9	118109861	118110042	P2_PM_9_5820	354	+	+	TYPE:DELETION
chr6	75957739	75957890	chr6	75957969	75958150	P2_PM_6_6117	301	+	+	TYPE:DELETION
chr19	14732266	14732417	chr19	14734077	14734258	P2_PM_19_3512	1882	+	+	TYPE:DELETION
chr19	28851328	28851479	chr19	28852139	28852320	P2_PM_19_3519	882	+	+	TYPE:DELETION
chr12	104969106	104969257	chr12	104970540	104970721	P2_PM_12_4145	1505	+	+	TYPE:DELETION
chr9	15815195	15815346	chr9	15821811	15821992	P2_PM_9_5837	6687	+	+	TYPE:DELETION
chr10	53828725	53828734	chr10	53828764	53828786	P2_PM_10_2422	51	+	+	TYPE:DELETION
chr10	5287292	5287308	chr10	5293344	5293372	P2_PM_10_2420	6046	+	+	TYPE:DELETION
chr19	37284279	37284430	chr19	37284490	37284671	P2_PM_19_3525	282	+	+	TYPE:DELETION
chr12	73736966	73737117	chr12	73737784	73737965	P2_PM_12_4206	889	+	+	TYPE:DELETION
chr12	122504908	122505059	chr12	122506406	122506587	P2_PM_12_4156	1569	+	+	TYPE:DELETION
chr12	121070888	121071039	chr12	121071445	121071626	P2_PM_12_4155	628	+	+	TYPE:DELETION
chr12	115023761	115023770	chr12	115023813	115023835	P2_PM_12_2270	63	+	+	TYPE:DELETION
chr12	125433331	125433338	chr12	125433396	125433416	P2_PM_12_2273	82	+	+	TYPE:DELETION
chr12	124795814	124795821	chr12	124795917	124795937	P2_PM_12_2272	120	+	+	TYPE:DELETION
chr12	37890264	37890271	chr12	37890308	37890328	P2_PM_12_2304	61	+	+	TYPE:DELETION
chr1	147390115	147390266	chr1	147390394	147390575	P2_PM_1_7625	350	+	+	TYPE:DELETION
chr4	114218474	114218625	chr4	114219200	114219381	P2_PM_4_6561	797	+	+	TYPE:DELETION
chr11	64268435	64268444	chr11	64268483	64268505	P2_PM_11_2689	60	+	+	TYPE:DELETION
chr6	119012215	119012366	chr6	119013808	119013989	P2_PM_6_6009	1664	+	+	TYPE:DELETION
chr2	78586262	78586413	chr2	78586859	78587040	P2_PM_2_7849	668	+	+	TYPE:DELETION
chr19	53689105	53689256	chr19	53691819	53692000	P2_PM_19_3536	2785	+	+	TYPE:DELETION
chr17	21321222	21321373	chr17	21322686	21322867	P2_PM_17_3301	1535	+	+	TYPE:DELETION
chr12	133683669	133683820	chr12	133685215	133685396	P2_PM_12_4169	1617	+	+	TYPE:DELETION
chr12	11288101	11288108	chr12	11288137	11288157	P2_PM_12_2266	53	+	+	TYPE:DELETION
chr12	110616621	110616641	chr12	110617805	110617836	P2_PM_12_2264	1192	+	+	TYPE:DELETION
chr10	81188163	81188170	chr10	81188221	81188241	P2_PM_10_2439	75	+	+	TYPE:DELETION
chr7	81441612	81441763	chr7	81442410	81442591	P2_PM_7_6319	869	+	+	TYPE:DELETION
chr12	4841219	4841226	chr12	4841278	4841298	P2_PM_12_2318	76	+	+	TYPE:DELETION
chr12	51796885	51796894	chr12	51796924	51796946	P2_PM_12_2319	52	+	+	TYPE:DELETION
chr11	92869741	92869892	chr11	92875739	92875920	P2_PM_11_4940	6069	+	+	TYPE:DELETION
chr4	83629980	83630131	chr4	83633000	83633181	P2_PM_4_6686	3091	+	+	TYPE:DELETION
chr8	118223476	118223627	chr8	118223713	118223894	P2_PM_8_4863	308	+	+	TYPE:DELETION
chr12	34515471	34515480	chr12	34515567	34515589	P2_PM_12_2303	109	+	+	TYPE:DELETION
chr10	31443315	31443466	chr10	31444729	31444910	P2_PM_10_4333	1485	+	+	TYPE:DELETION
chr10	125378931	125378938	chr10	125378996	125379016	P2_PM_10_2369	82	+	+	TYPE:DELETION
chr19	57111503	57111654	chr19	57111731	57111912	P2_PM_19_3542	299	+	+	TYPE:DELETION
chr19	7756811	7756962	chr19	7757184	7757365	P2_PM_19_3544	444	+	+	TYPE:DELETION
chr3	140621311	140621462	chr3	140622254	140622435	P2_PM_3_5974	1014	+	+	TYPE:DELETION
chr12	14258547	14258698	chr12	14258817	14258998	P2_PM_12_4172	341	+	+	TYPE:DELETION
chr5	10574879	10575030	chr5	10575177	10575358	P2_PM_5_5952	369	+	+	TYPE:DELETION
chr7	150996608	150996759	chr7	150996911	150997092	P2_PM_7_6255	374	+	+	TYPE:DELETION
chr11	86964670	86964679	chr11	86964722	86964744	P2_PM_11_2705	52	+	+	TYPE:DELETION
chrX	81042436	81042587	chrX	81042947	81043128	P2_PM_X_3898	582	+	+	TYPE:DELETION
chr12	55127302	55127311	chr12	55127349	55127371	P2_PM_12_2323	60	+	+	TYPE:DELETION
chr4	9576875	9577026	chr4	9577348	9577529	P2_PM_4_6696	544	+	+	TYPE:DELETION
chr14	88485796	88485947	chr14	88486758	88486939	P2_PM_14_3088	1033	+	+	TYPE:DELETION
chr10	130007550	130007557	chr10	130007584	130007604	P2_PM_10_2376	51	+	+	TYPE:DELETION
chr13	44380246	44380397	chr13	44380528	44380709	P2_PM_13_3601	353	+	+	TYPE:DELETION
chr3	123197486	123197637	chr3	123197796	123197977	P2_PM_3_5961	381	+	+	TYPE:DELETION
chr3	131677763	131677914	chr3	131678082	131678263	P2_PM_3_5969	390	+	+	TYPE:DELETION
chr17	63987767	63987918	chr17	63988655	63988836	P2_PM_17_3327	959	+	+	TYPE:DELETION
chr17	63272008	63272159	chr17	63272294	63272475	P2_PM_17_3326	357	+	+	TYPE:DELETION
chr12	77006200	77006209	chr12	77006250	77006272	P2_PM_12_2338	62	+	+	TYPE:DELETION
chr12	7832824	7832831	chr12	7832931	7832951	P2_PM_12_2339	124	+	+	TYPE:DELETION
chr1	191786605	191786756	chr1	191786962	191787143	P2_PM_1_7653	428	+	+	TYPE:DELETION
chr12	63946727	63946734	chr12	63946937	63946957	P2_PM_12_2330	227	+	+	TYPE:DELETION
chr1	193541890	193542041	chr1	193543002	193543183	P2_PM_1_7654	1183	+	+	TYPE:DELETION
chr2	241242003	241242154	chr2	241242361	241242542	P2_PM_2_7810	429	+	+	TYPE:DELETION
chr3	6430137	6430288	chr3	6430484	6430665	P2_PM_3_6054	418	+	+	TYPE:DELETION
chrX	147509640	147509791	chrX	147511101	147511282	P2_PM_X_3871	1532	+	+	TYPE:DELETION
chr1	212098956	212099107	chr1	212100465	212100646	P2_PM_1_7665	1580	+	+	TYPE:DELETION
chr1	207292303	207292454	chr1	207293063	207293244	P2_PM_1_7660	831	+	+	TYPE:DELETION
chr12	7858940	7858949	chr12	7859071	7859093	P2_PM_12_2340	144	+	+	TYPE:DELETION
chr11	119932234	119932385	chr11	119932556	119932737	P2_PM_11_4863	393	+	+	TYPE:DELETION
chr1	228814754	228814905	chr1	228815021	228815202	P2_PM_1_7683	338	+	+	TYPE:DELETION
chr5	1950969	1951120	chr5	1951317	1951498	P2_PM_5_6018	419	+	+	TYPE:DELETION
chr5	177951998	177952149	chr5	177952585	177952766	P2_PM_5_6014	658	+	+	TYPE:DELETION
chr22	46029393	46029544	chr22	46030131	46030312	P2_PM_22_2001	809	+	+	TYPE:DELETION
chr2	235761537	235761688	chr2	235762975	235763156	P2_PM_2_7807	1509	+	+	TYPE:DELETION
chr17	18637422	18637573	chr17	18637657	18637838	P2_PM_17_3297	306	+	+	TYPE:DELETION
chr5	143512810	143512961	chr5	143514914	143515095	P2_PM_5_5988	2175	+	+	TYPE:DELETION
chr11	109930917	109930924	chr11	109930975	109930995	P2_PM_11_2625	75	+	+	TYPE:DELETION
chr11	107158606	107158615	chr11	107158649	107158671	P2_PM_11_2623	55	+	+	TYPE:DELETION
chr10	61641728	61641879	chr10	61642030	61642211	P2_PM_10_4361	373	+	+	TYPE:DELETION
chr11	114397159	114397166	chr11	114397212	114397232	P2_PM_11_2629	70	+	+	TYPE:DELETION
chr12	22047472	22047479	chr12	22047557	22047577	P2_PM_12_2289	102	+	+	TYPE:DELETION
chr12	71602355	71602362	chr12	71604454	71604474	P2_PM_12_2334	2116	+	+	TYPE:DELETION
chr12	72739798	72739807	chr12	72739840	72739862	P2_PM_12_2335	53	+	+	TYPE:DELETION
chr6	19347359	19347510	chr6	19347745	19347926	P2_PM_6_6055	457	+	+	TYPE:DELETION
chr10	23635488	23635497	chr10	23635605	23635627	P2_PM_10_2389	129	+	+	TYPE:DELETION
chr13	30859322	30859473	chr13	30861239	30861420	P2_PM_13_3586	1988	+	+	TYPE:DELETION
chrX	122951150	122951301	chrX	122952720	122952901	P2_PM_X_3855	1641	+	+	TYPE:DELETION
chr15	83275232	83275383	chr15	83275446	83275627	P2_PM_15_2483	285	+	+	TYPE:DELETION
chr11	125719434	125719443	chr11	125719577	125719599	P2_PM_11_2636	154	+	+	TYPE:DELETION
chr11	127787310	127787319	chr11	127787398	127787420	P2_PM_11_2637	102	+	+	TYPE:DELETION
chr6	23101423	23101574	chr6	23103909	23104090	P2_PM_6_6060	2557	+	+	TYPE:DELETION
chr6	136597583	136597734	chr6	136598869	136599050	P2_PM_6_6032	1357	+	+	TYPE:DELETION
chr2	146731651	146731802	chr2	146732926	146733107	P2_PM_2_7736	1346	+	+	TYPE:DELETION
chr10	27945171	27945187	chr10	27945214	27945242	P2_PM_10_2394	51	+	+	TYPE:DELETION
chr10	29883207	29883214	chr10	29883245	29883265	P2_PM_10_2396	55	+	+	TYPE:DELETION
chr2	37987419	37987570	chr2	37988771	37988952	P2_PM_2_7823	1423	+	+	TYPE:DELETION
chr21	41554645	41554796	chr21	41554901	41555082	P2_PM_21_1804	327	+	+	TYPE:DELETION
chr15	98706038	98706189	chr15	98706293	98706474	P2_PM_15_2493	326	+	+	TYPE:DELETION
chr4	63537040	63537191	chr4	63538818	63538999	P2_PM_4_6666	1849	+	+	TYPE:DELETION
chr10	99417566	99417573	chr10	99417607	99417627	P2_PM_10_2457	58	+	+	TYPE:DELETION
chr6	55341675	55341826	chr6	55342190	55342371	P2_PM_6_6093	586	+	+	TYPE:DELETION
chr10	1537784	1537800	chr10	1537882	1537910	P2_PM_10_2384	107	+	+	TYPE:DELETION
chr12	41757435	41757442	chr12	41757506	41757526	P2_PM_12_2311	88	+	+	TYPE:DELETION
chr2	16230081	16230232	chr2	16230339	16230520	P2_PM_2_7748	329	+	+	TYPE:DELETION
chr18	77540102	77540253	chr18	77540390	77540571	P2_PM_18_3075	359	+	+	TYPE:DELETION
chr21	47343628	47343779	chr21	47343985	47344166	P2_PM_21_1812	428	+	+	TYPE:DELETION
chr21	46447936	46448087	chr21	46448554	46448735	P2_PM_21_1811	689	+	+	TYPE:DELETION
chr20	26148931	26149082	chr20	26149242	26149423	P2_PM_20_2171	382	+	+	TYPE:DELETION
chr20	2359803	2359954	chr20	2360484	2360665	P2_PM_20_2170	752	+	+	TYPE:DELETION
chr13	31426115	31426266	chr13	31426370	31426551	P2_PM_13_3589	326	+	+	TYPE:DELETION
chr8	30603920	30604071	chr8	30605475	30605656	P2_PM_8_4902	1626	+	+	TYPE:DELETION
chr4	7496612	7496763	chr4	7499707	7499888	P2_PM_4_6678	3166	+	+	TYPE:DELETION
chr18	55784925	55785076	chr18	55786567	55786748	P2_PM_18_3046	1713	+	+	TYPE:DELETION
chr11	48928942	48928949	chr11	48929236	48929256	P2_PM_11_2681	311	+	+	TYPE:DELETION
chr11	49425081	49425088	chr11	49425399	49425419	P2_PM_11_2682	335	+	+	TYPE:DELETION
chr11	58809281	58809290	chr11	58809616	58809638	P2_PM_11_2686	332	+	+	TYPE:DELETION
chr4	176254126	176254277	chr4	176254991	176255172	P2_PM_4_6601	936	+	+	TYPE:DELETION
chr12	97501029	97501038	chr12	97501089	97501111	P2_PM_12_2352	72	+	+	TYPE:DELETION
chr11	6881264	6881415	chr11	6881837	6882018	P2_PM_11_4927	644	+	+	TYPE:DELETION
chr11	58220488	58220639	chr11	58220810	58220991	P2_PM_11_4922	393	+	+	TYPE:DELETION
chr12	97701795	97701804	chr12	97701850	97701872	P2_PM_12_2354	68	+	+	TYPE:DELETION
chr11	16905543	16905552	chr11	16905585	16905607	P2_PM_11_2645	53	+	+	TYPE:DELETION
chr18	69711958	69712109	chr18	69712761	69712942	P2_PM_18_3056	874	+	+	TYPE:DELETION
chr18	71057763	71057914	chr18	71058631	71058812	P2_PM_18_3059	939	+	+	TYPE:DELETION
chr1	43857414	43857565	chr1	43857661	43857842	P2_PM_1_7714	318	+	+	TYPE:DELETION
chr11	67662504	67662511	chr11	67662567	67662587	P2_PM_11_2693	80	+	+	TYPE:DELETION
chr11	70455756	70455763	chr11	70455859	70455879	P2_PM_11_2695	120	+	+	TYPE:DELETION
chr4	187213839	187213990	chr4	187214611	187214792	P2_PM_4_6617	843	+	+	TYPE:DELETION
chr4	124192350	124192501	chr4	124193408	124193589	P2_PM_4_6570	1129	+	+	TYPE:DELETION
chr22	31776360	31776511	chr22	31780566	31780747	P2_PM_22_1992	4277	+	+	TYPE:DELETION
chr10	59015159	59015310	chr10	59015432	59015613	P2_PM_10_4357	344	+	+	TYPE:DELETION
chr3	194398657	194398808	chr3	194400160	194400341	P2_PM_3_6021	1574	+	+	TYPE:DELETION
chr3	194384054	194384205	chr3	194384369	194384550	P2_PM_3_6020	386	+	+	TYPE:DELETION
chr3	194543216	194543367	chr3	194546124	194546305	P2_PM_3_6022	2979	+	+	TYPE:DELETION
chr14	22323368	22323519	chr14	22376173	22376354	P2_PM_14_3043	52876	+	+	TYPE:DELETION
chr7	10504257	10504408	chr7	10506022	10506203	P2_PM_7_6220	1836	+	+	TYPE:DELETION
chr2	108275201	108275372	chr2	108279034	108279225	P2_PM_2_2753	3854	+	+	TYPE:DELETION
chrX	134161418	134161589	chrX	134161968	134162159	P2_PM_X_1193	571	+	+	TYPE:DELETION
chr14	71320880	71321051	chr14	71321191	71321382	P2_PM_14_981	332	+	+	TYPE:DELETION
chr4	168801353	168801524	chr4	168847909	168848100	P2_PM_4_2252	46577	+	+	TYPE:DELETION
chrX	32987226	32987397	chrX	32988974	32989165	P2_PM_X_1291	1769	+	+	TYPE:DELETION
chr1	86740887	86741058	chr1	86741597	86741788	P2_PM_1_2917	731	+	+	TYPE:DELETION
chr21	15249583	15249754	chr21	15269151	15269342	P2_PM_21_699	19589	+	+	TYPE:DELETION
chr1	104176641	104176812	chr1	104266464	104266655	P2_PM_1_2400	89844	+	+	TYPE:DELETION
chr18	62211020	62213021	chr18	62228554	62230555	P2_PM_18_1082	17535	+	+	TYPE:DELETION
chr3	97868363	97868534	chr3	97887709	97887900	P2_PM_3_2441	19367	+	+	TYPE:DELETION
chr13	96460999	96463000	chr13	96503090	96505091	P2_PM_13_1077	42092	+	+	TYPE:DELETION
chr22	17026506	17026677	chr22	17027721	17027912	P2_PM_22_413	1236	+	+	TYPE:DELETION
chr17	66227448	66227619	chr17	66227685	66227876	P2_PM_17_1022	258	+	+	TYPE:DELETION
chr7	14910292	14910463	chr7	14910646	14910837	P2_PM_7_2216	375	+	+	TYPE:DELETION
chr3	195664549	195664720	chr3	195723952	195724143	P2_PM_3_2273	59424	+	+	TYPE:DELETION
chr12	96010357	96010528	chr12	96012336	96012527	P2_PM_12_1651	2000	+	+	TYPE:DELETION
chr8	11991959	11992130	chr8	11996731	11996922	P2_PM_8_1483	4793	+	+	TYPE:DELETION
chr13	47933999	47936000	chr13	47975728	47977729	P2_PM_13_1062	41730	+	+	TYPE:DELETION
chr15	34727118	34727289	chr15	34830837	34831028	P2_PM_15_752	103740	+	+	TYPE:DELETION
chr13	19334348	19334519	chr13	19370099	19370290	P2_PM_13_1119	35772	+	+	TYPE:DELETION
chr1	60048549	60048720	chr1	60049563	60049754	P2_PM_1_2867	1035	+	+	TYPE:DELETION
chr1	143478751	143478922	chr1	143523543	143523734	P2_PM_1_2461	44813	+	+	TYPE:DELETION
chr1	144954502	144954673	chr1	144955273	144955464	P2_PM_1_2467	792	+	+	TYPE:DELETION
chr1	144894041	144894212	chr1	144895070	144895261	P2_PM_1_2464	1050	+	+	TYPE:DELETION
chr2	87359677	87359848	chr2	88007748	88007939	P2_PM_2_3194	575696	+	+	TYPE:DELETION
chr6	23948616	23948787	chr6	23948873	23949064	P2_PM_6_2003	278	+	+	TYPE:DELETION
chrX	87742962	87743133	chrX	87743266	87743457	P2_PM_X_1397	325	+	+	TYPE:DELETION
chr16	70000170	70000341	chr16	70222871	70223062	P2_PM_16_1187	222722	+	+	TYPE:DELETION
chr17	60934218	60934389	chr17	60934397	60934588	P2_PM_17_1005	200	+	+	TYPE:DELETION
chr15	34456708	34458709	chr15	34483891	34485892	P2_PM_15_698	27184	+	+	TYPE:DELETION
chr11	18963947	18964118	chr11	18986152	18986343	P2_PM_11_1807	22226	+	+	TYPE:DELETION
chr1	143260201	143260372	chr1	143264541	143264732	P2_PM_1_2455	4361	+	+	TYPE:DELETION
chr4	116421801	116421972	chr4	116421990	116422181	P2_PM_4_2156	210	+	+	TYPE:DELETION
chr22	24347093	24347264	chr22	24401576	24401767	P2_PM_22_445	54504	+	+	TYPE:DELETION
chr17	45634684	45634855	chr17	45635212	45635403	P2_PM_17_978	549	+	+	TYPE:DELETION
chr9	88072446	88074447	chr9	88096856	88098857	P2_PM_9_2194	24411	+	+	TYPE:DELETION
chr9	97292828	97292999	chr9	97293163	97293354	P2_PM_9_2448	356	+	+	TYPE:DELETION
chr9	106132423	106132594	chr9	106132786	106132977	P2_PM_9_2209	384	+	+	TYPE:DELETION
chr13	24286360	24286531	chr13	24511279	24511470	P2_PM_13_1145	224940	+	+	TYPE:DELETION
chr7	76115185	76115356	chr7	76595140	76595331	P2_PM_7_2438	479976	+	+	TYPE:DELETION
chr1	161541744	161541915	chr1	161623427	161623618	P2_PM_1_2547	81704	+	+	TYPE:DELETION
chr4	9952203	9952374	chr4	9952460	9952651	P2_PM_4_2559	278	+	+	TYPE:DELETION
chr15	68713224	68713395	chr15	68713459	68713650	P2_PM_15_808	256	+	+	TYPE:DELETION
chr22	40794122	40794293	chr22	40795187	40795378	P2_PM_22_484	1086	+	+	TYPE:DELETION
chr7	102114322	102114493	chr7	102207960	102208151	P2_PM_7_2088	93760	+	+	TYPE:DELETION
chr14	33435705	33435876	chr14	33435916	33436107	P2_PM_14_916	232	+	+	TYPE:DELETION
chr1	149714359	149714530	chr1	149718186	149718377	P2_PM_1_2489	3848	+	+	TYPE:DELETION
chr1	149326311	149326482	chr1	149433302	149433493	P2_PM_1_2488	107012	+	+	TYPE:DELETION
chr1	16366617	16366788	chr1	16389105	16389296	P2_PM_1_2556	22509	+	+	TYPE:DELETION
chr10	96522847	96523018	chr10	96699828	96700019	P2_PM_10_1715	177002	+	+	TYPE:DELETION
chr20	25972820	25972991	chr20	26045347	26045538	P2_PM_20_696	72548	+	+	TYPE:DELETION
chr15	43148708	43150709	chr15	43188630	43190631	P2_PM_15_702	39923	+	+	TYPE:DELETION
chr16	21802355	21802526	chr16	22557667	22557858	P2_PM_16_1082	755333	+	+	TYPE:DELETION
chr14	104465840	104466011	chr14	104466044	104466235	P2_PM_14_852	225	+	+	TYPE:DELETION
chr6	136582154	136582325	chr6	136582338	136582529	P2_PM_6_1871	205	+	+	TYPE:DELETION
chr1	196737116	196737287	chr1	196746411	196746602	P2_PM_1_2619	9316	+	+	TYPE:DELETION
chr20	15435198	15435369	chr20	15435385	15435576	P2_PM_20_667	208	+	+	TYPE:DELETION
chr2	215749509	215749680	chr2	215749728	215749919	P2_PM_2_2981	240	+	+	TYPE:DELETION
chr15	24107593	24107764	chr15	24107781	24107972	P2_PM_15_730	209	+	+	TYPE:DELETION
chr9	43424421	43424592	chr9	43424732	43424923	P2_PM_9_2367	332	+	+	TYPE:DELETION
chr20	29593505	29593676	chr20	29599224	29599415	P2_PM_20_710	5740	+	+	TYPE:DELETION
chr14	95740247	95742248	chr14	95759189	95761190	P2_PM_14_843	18943	+	+	TYPE:DELETION
chr14	88831247	88833248	chr14	88856596	88858597	P2_PM_14_842	25350	+	+	TYPE:DELETION
chr17	39389345	39389516	chr17	39406619	39406810	P2_PM_17_933	17295	+	+	TYPE:DELETION
chr7	143898506	143898677	chr7	143898842	143899033	P2_PM_7_2197	357	+	+	TYPE:DELETION
chr4	49106488	49106659	chr4	49107792	49107983	P2_PM_4_2416	1325	+	+	TYPE:DELETION
chr9	45353905	45354076	chr9	45356850	45357041	P2_PM_9_2372	2966	+	+	TYPE:DELETION
chr20	26214220	26214391	chr20	26220279	26220470	P2_PM_20_703	6080	+	+	TYPE:DELETION
chr17	34604154	34604325	chr17	34617721	34617912	P2_PM_17_926	13588	+	+	TYPE:DELETION
chr6	130959296	130959467	chr6	130959621	130959812	P2_PM_6_1856	346	+	+	TYPE:DELETION
chrX	92125567	92125738	chrX	92125748	92125939	P2_PM_X_1415	202	+	+	TYPE:DELETION
chr6	7441747	7441918	chr6	7456892	7457083	P2_PM_6_2168	15166	+	+	TYPE:DELETION
chr3	137314351	137314522	chr3	137316338	137316529	P2_PM_3_2151	2008	+	+	TYPE:DELETION
chr19	53121943	53122114	chr19	53391204	53391395	P2_PM_19_1462	269282	+	+	TYPE:DELETION
chr12	72725040	72725211	chr12	72725231	72725422	P2_PM_12_1599	212	+	+	TYPE:DELETION
chr8	127248844	127249015	chr8	127249194	127249385	P2_PM_8_1507	371	+	+	TYPE:DELETION
chr19	54723674	54723845	chr19	54743424	54743615	P2_PM_19_1489	19771	+	+	TYPE:DELETION
chr10	37466782	37466953	chr10	37478546	37478737	P2_PM_10_1579	11785	+	+	TYPE:DELETION
chr17	80724794	80724965	chr17	80864760	80864951	P2_PM_17_1061	139987	+	+	TYPE:DELETION
chr7	57914090	57914261	chr7	57927220	57927411	P2_PM_7_2387	13151	+	+	TYPE:DELETION
chr8	83196689	83196860	chr8	83197169	83197360	P2_PM_8_1721	501	+	+	TYPE:DELETION
chr14	21778077	21778248	chr14	21778330	21778521	P2_PM_14_887	274	+	+	TYPE:DELETION
chr14	21346067	21346238	chr14	21409589	21409780	P2_PM_14_882	63543	+	+	TYPE:DELETION
chr12	8558385	8558556	chr12	8568124	8568315	P2_PM_12_1621	9760	+	+	TYPE:DELETION
chr7	63610541	63610712	chr7	63904722	63904913	P2_PM_7_2396	294202	+	+	TYPE:DELETION
chr1	218182395	218182626	chr1	218188515	218188756	P2_PM_1_7369	6131	+	+	TYPE:DELETION
chr5	102406393	102406624	chr5	102407838	102408079	P2_PM_5_5607	1456	+	+	TYPE:DELETION
chr11	10292634	10292865	chr11	10293717	10293958	P2_PM_11_4573	1094	+	+	TYPE:DELETION
chr10	82904532	82904763	chr10	82904807	82905048	P2_PM_10_4264	286	+	+	TYPE:DELETION
chr9	114902135	114902366	chr9	114902526	114902767	P2_PM_9_5608	402	+	+	TYPE:DELETION
chr8	453663	453894	chr8	453897	454138	P2_PM_8_4760	245	+	+	TYPE:DELETION
chr8	47381217	47381448	chr8	47381511	47381752	P2_PM_8_4762	305	+	+	TYPE:DELETION
chr11	43909480	43909711	chr11	43909875	43910116	P2_PM_11_4718	406	+	+	TYPE:DELETION
chr17	693787	694018	chr17	694114	694355	P2_PM_17_3213	338	+	+	TYPE:DELETION
chr13	19774618	19774849	chr13	20280247	20280488	P2_PM_13_3422	505640	+	+	TYPE:DELETION
chr13	68936785	68937016	chr13	68937136	68937377	P2_PM_13_3514	362	+	+	TYPE:DELETION
chr6	58775116	58775347	chr6	58777647	58777888	P2_PM_6_5916	2542	+	+	TYPE:DELETION
chr6	168717087	168717318	chr6	168718703	168718944	P2_PM_6_5731	1627	+	+	TYPE:DELETION
chr7	104187294	104187525	chr7	104187596	104187837	P2_PM_7_5833	313	+	+	TYPE:DELETION
chr2	240564441	240564672	chr2	240565006	240565247	P2_PM_2_7534	576	+	+	TYPE:DELETION
chr10	72448636	72448867	chr10	72451209	72451450	P2_PM_10_4249	2584	+	+	TYPE:DELETION
chr16	28609210	28609441	chr16	28622296	28622537	P2_PM_16_3327	13097	+	+	TYPE:DELETION
chr10	43274102	43274333	chr10	43274416	43274657	P2_PM_10_4186	325	+	+	TYPE:DELETION
chr8	135194129	135194360	chr8	135195855	135196096	P2_PM_8_4639	1737	+	+	TYPE:DELETION
chr1	121478617	121478848	chr1	121483027	121483268	P2_PM_1_7250	4421	+	+	TYPE:DELETION
chr18	75261013	75261244	chr18	75261486	75261727	P2_PM_18_2963	484	+	+	TYPE:DELETION
chr11	94271934	94272165	chr11	94273386	94273627	P2_PM_11_4837	1463	+	+	TYPE:DELETION
chr2	11474639	11474870	chr2	11474981	11475222	P2_PM_2_7278	353	+	+	TYPE:DELETION
chr2	1089375	1089606	chr2	1089641	1089882	P2_PM_2_7270	277	+	+	TYPE:DELETION
chr15	56364400	56364631	chr15	56364644	56364885	P2_PM_15_2370	255	+	+	TYPE:DELETION
chr10	47642491	47642722	chr10	47643007	47643248	P2_PM_10_4199	527	+	+	TYPE:DELETION
chrX	145943028	145943259	chrX	145943831	145944072	P2_PM_X_3701	814	+	+	TYPE:DELETION
chr16	89188306	89188537	chr16	89188550	89188791	P2_PM_16_3460	255	+	+	TYPE:DELETION
chr6	73918492	73918723	chr6	73933218	73933459	P2_PM_6_5943	14737	+	+	TYPE:DELETION
chr5	77105127	77105358	chr5	77105420	77105661	P2_PM_5_5891	304	+	+	TYPE:DELETION
chr15	56363715	56363946	chr15	56364095	56364336	P2_PM_15_2369	391	+	+	TYPE:DELETION
chr13	112869163	112869394	chr13	112869464	112869705	P2_PM_13_3394	312	+	+	TYPE:DELETION
chr1	159648601	159648832	chr1	159649527	159649768	P2_PM_1_7279	937	+	+	TYPE:DELETION
chr18	50432094	50432325	chr18	50433236	50433477	P2_PM_18_2901	1153	+	+	TYPE:DELETION
chr4	49118955	49119186	chr4	49154667	49154908	P2_PM_4_6403	35723	+	+	TYPE:DELETION
chr10	42396413	42396644	chr10	42599362	42599603	P2_PM_10_4172	202960	+	+	TYPE:DELETION
chr9	112285939	112286170	chr9	112286554	112286795	P2_PM_9_5603	626	+	+	TYPE:DELETION
chr19	27961251	27961482	chr19	27963157	27963398	P2_PM_19_3371	1917	+	+	TYPE:DELETION
chr20	24388563	24388794	chr20	24389461	24389702	P2_PM_20_2053	909	+	+	TYPE:DELETION
chr13	42945926	42946157	chr13	42946321	42946562	P2_PM_13_3482	406	+	+	TYPE:DELETION
chr10	39120456	39120687	chr10	39125260	39125501	P2_PM_10_4144	4815	+	+	TYPE:DELETION
chrX	79072115	79072346	chrX	79072391	79072632	P2_PM_X_3823	287	+	+	TYPE:DELETION
chr1	2583261	2583492	chr1	2616159	2616400	P2_PM_1_7476	32909	+	+	TYPE:DELETION
chr7	158245657	158245888	chr7	158246018	158246259	P2_PM_7_5999	372	+	+	TYPE:DELETION
chr22	37905624	37905855	chr22	37905966	37906207	P2_PM_22_1925	353	+	+	TYPE:DELETION
chr4	69790768	69790999	chr4	69791035	69791276	P2_PM_4_6462	278	+	+	TYPE:DELETION
chr7	89554017	89554248	chr7	89554433	89554674	P2_PM_7_6188	427	+	+	TYPE:DELETION
chr11	1915165	1915396	chr11	1936793	1937034	P2_PM_11_4655	21639	+	+	TYPE:DELETION
chr5	58729758	58729989	chr5	58729993	58730234	P2_PM_5_5864	246	+	+	TYPE:DELETION
chr10	42365005	42365236	chr10	42380094	42380335	P2_PM_10_4157	15100	+	+	TYPE:DELETION
chr1	243127602	243127833	chr1	243129120	243129361	P2_PM_1_7443	1529	+	+	TYPE:DELETION
chr4	40024826	40025057	chr4	40026270	40026511	P2_PM_4_6383	1455	+	+	TYPE:DELETION
chr2	76773441	76773672	chr2	76775321	76775562	P2_PM_2_7642	1891	+	+	TYPE:DELETION
chr18	5306689	5306920	chr18	5307194	5307435	P2_PM_18_2908	516	+	+	TYPE:DELETION
chr14	45888007	45888238	chr14	45888390	45888631	P2_PM_14_2961	394	+	+	TYPE:DELETION
chr17	81010405	81010636	chr17	81010752	81010993	P2_PM_17_3278	358	+	+	TYPE:DELETION
chr17	25265948	25266179	chr17	25267067	25267308	P2_PM_17_3128	1130	+	+	TYPE:DELETION
chr7	80801524	80801755	chr7	80801874	80802115	P2_PM_7_6174	361	+	+	TYPE:DELETION
chr22	20950511	20950742	chr22	20953829	20954070	P2_PM_22_1890	3329	+	+	TYPE:DELETION
chr4	6651436	6651667	chr4	6652783	6653024	P2_PM_4_6449	1358	+	+	TYPE:DELETION
chr14	63621452	63621683	chr14	63621747	63621988	P2_PM_14_2979	306	+	+	TYPE:DELETION
chr2	34545327	34545558	chr2	34545821	34546062	P2_PM_2_7582	505	+	+	TYPE:DELETION
chr7	57568734	57568965	chr7	57569087	57569328	P2_PM_7_6119	364	+	+	TYPE:DELETION
chr17	30436556	30436787	chr17	30436926	30437167	P2_PM_17_3138	381	+	+	TYPE:DELETION
chr17	30603616	30603847	chr17	30603860	30604101	P2_PM_17_3139	255	+	+	TYPE:DELETION
chr17	26780267	26780498	chr17	26783380	26783621	P2_PM_17_3132	3124	+	+	TYPE:DELETION
chr10	39086118	39086349	chr10	39094742	39094983	P2_PM_10_4137	8635	+	+	TYPE:DELETION
chr21	11035983	11036214	chr21	11036581	11036822	P2_PM_21_1651	609	+	+	TYPE:DELETION
chr11	29139302	29139533	chr11	29140301	29140542	P2_PM_11_4684	1010	+	+	TYPE:DELETION
chr19	49889361	49889592	chr19	49889720	49889961	P2_PM_19_3429	370	+	+	TYPE:DELETION
chr7	97496221	97496452	chr7	97496537	97496778	P2_PM_7_6208	327	+	+	TYPE:DELETION
chr13	30215719	30215950	chr13	30223024	30223265	P2_PM_13_3453	7316	+	+	TYPE:DELETION
chr11	48734617	48734848	chr11	48736942	48737183	P2_PM_11_4736	2336	+	+	TYPE:DELETION
chr10	26354657	26354888	chr10	26354950	26355191	P2_PM_10_4106	304	+	+	TYPE:DELETION
chr4	32065764	32065995	chr4	32074378	32074619	P2_PM_4_6357	8625	+	+	TYPE:DELETION
chr5	11338955	11339186	chr5	11339220	11339461	P2_PM_5_5629	276	+	+	TYPE:DELETION
chr11	51580879	51581110	chr11	51591014	51591255	P2_PM_11_4748	10146	+	+	TYPE:DELETION
chr7	159107156	159107387	chr7	159108317	159108558	P2_PM_7_6016	1172	+	+	TYPE:DELETION
chr9	32900512	32900743	chr9	32900969	32901210	P2_PM_9_5718	468	+	+	TYPE:DELETION
chr8	71583448	71583679	chr8	71584571	71584812	P2_PM_8_4811	1134	+	+	TYPE:DELETION
chr1	21786245	21786476	chr1	21786564	21786805	P2_PM_1_7372	330	+	+	TYPE:DELETION
chr8	39737156	39737387	chr8	39737436	39737677	P2_PM_8_4747	291	+	+	TYPE:DELETION
chr11	63698800	63699031	chr11	63701553	63701794	P2_PM_11_4777	2764	+	+	TYPE:DELETION
chrX	3294773	3295004	chrX	3295428	3295669	P2_PM_X_3774	666	+	+	TYPE:DELETION
chr10	91547279	91547510	chr10	91547608	91547849	P2_PM_10_4277	340	+	+	TYPE:DELETION
chr1	168024504	168024615	chr1	168025696	168025787	P2_PM_1_488	1173	+	+	TYPE:DELETION
chr5	19849679	19849790	chr5	19849812	19849903	P2_PM_5_723	114	+	+	TYPE:DELETION
chr7	32390092	32390203	chr7	32393072	32393163	P2_PM_7_729	2961	+	+	TYPE:DELETION
chr5	1968353	1968464	chr5	1971560	1971651	P2_PM_5_726	3188	+	+	TYPE:DELETION
chr7	31523706	31523817	chr7	31525213	31525304	P2_PM_7_720	1488	+	+	TYPE:DELETION
chr1	72742852	72742963	chr1	72851544	72851635	P2_PM_1_1658	108673	+	+	TYPE:DELETION
chr7	158126017	158128118	chr7	158131489	158133190	P2_PM_7_4574	6973	+	+	TYPE:DELETION
chr7	159109798	159111899	chr7	159122986	159124687	P2_PM_7_4576	14689	+	+	TYPE:DELETION
chr7	156386382	156388483	chr7	156392975	156394676	P2_PM_7_4571	8094	+	+	TYPE:DELETION
chr11	5106909	5107020	chr11	5107175	5107266	P2_PM_11_900	247	+	+	TYPE:DELETION
chr7	31314504	31316605	chr7	31317620	31319321	P2_PM_7_4579	4617	+	+	TYPE:DELETION
chr10	133972061	133973462	chr10	133973560	133975261	P2_PM_10_1884	1500	+	+	TYPE:DELETION
chr2	74732255	74732366	chr2	74732422	74732513	P2_PM_2_2053	148	+	+	TYPE:DELETION
chr11	50687204	50687315	chr11	50715240	50715331	P2_PM_11_906	28017	+	+	TYPE:DELETION
chr1	222373403	222374804	chr1	222379852	222381553	P2_PM_1_3468	6450	+	+	TYPE:DELETION
chr5	68723984	68724095	chr5	68724455	68724546	P2_PM_5_1140	452	+	+	TYPE:DELETION
chr5	6982020	6982131	chr5	6982184	6982275	P2_PM_5_1143	145	+	+	TYPE:DELETION
chrX	137271124	137271235	chrX	137271366	137271457	P2_PM_X_222	223	+	+	TYPE:DELETION
chr22	19099873	19099984	chr22	19100587	19100678	P2_PM_22_24	695	+	+	TYPE:DELETION
chr3	67493644	67493755	chr3	67496767	67496858	P2_PM_3_1312	3104	+	+	TYPE:DELETION
chr5	9411708	9411819	chr5	9412041	9412132	P2_PM_5_1350	314	+	+	TYPE:DELETION
chr9	109024067	109024178	chr9	109024397	109024488	P2_PM_9_80	311	+	+	TYPE:DELETION
chr2	59622472	59623873	chr2	59630371	59632072	P2_PM_2_4146	7900	+	+	TYPE:DELETION
chr12	63157764	63157875	chr12	63157986	63158077	P2_PM_12_769	203	+	+	TYPE:DELETION
chr12	90846320	90846431	chr12	90846542	90846633	P2_PM_12_982	203	+	+	TYPE:DELETION
chr13	45992989	45993100	chr13	45993198	45993289	P2_PM_13_388	190	+	+	TYPE:DELETION
chr19	27859753	27859864	chr19	27961078	27961169	P2_PM_19_714	101306	+	+	TYPE:DELETION
chr3	32101297	32102698	chr3	32107196	32108897	P2_PM_3_2910	5900	+	+	TYPE:DELETION
chr7	24258028	24258139	chr7	24258210	24258301	P2_PM_7_653	163	+	+	TYPE:DELETION
chrX	154790063	154792164	chrX	154801897	154803598	P2_PM_X_3118	13335	+	+	TYPE:DELETION
chr13	45042376	45042487	chr13	45043068	45043159	P2_PM_13_380	673	+	+	TYPE:DELETION
chr15	86056297	86057698	chr15	86058496	86060197	P2_PM_15_1189	2200	+	+	TYPE:DELETION
chr1	246137028	246138429	chr1	246138727	246140428	P2_PM_1_3600	1700	+	+	TYPE:DELETION
chr1	10482425	10482536	chr1	10483743	10483834	P2_PM_1_31	1299	+	+	TYPE:DELETION
chr1	104682169	104682280	chr1	104682374	104682465	P2_PM_1_33	186	+	+	TYPE:DELETION
chr15	93515731	93515842	chr15	93516063	93516154	P2_PM_15_505	313	+	+	TYPE:DELETION
chr1	246682478	246683879	chr1	246684627	246686328	P2_PM_1_3606	2150	+	+	TYPE:DELETION
chr9	65649931	65651332	chr9	65696180	65697881	P2_PM_9_2930	46250	+	+	TYPE:DELETION
chr2	127674031	127675432	chr2	127676580	127678281	P2_PM_2_3409	2550	+	+	TYPE:DELETION
chr11	81855678	81857079	chr11	81862677	81864378	P2_PM_11_2530	7000	+	+	TYPE:DELETION
chr11	134601780	134603881	chr11	134606722	134608423	P2_PM_11_3596	6443	+	+	TYPE:DELETION
chr18	108535	108646	chr18	110054	110145	P2_PM_18_808	1500	+	+	TYPE:DELETION
chr12	291440	293541	chr12	296995	298696	P2_PM_12_3267	7056	+	+	TYPE:DELETION
chr1	142535818	142535929	chr1	142538706	142538797	P2_PM_1_269	2869	+	+	TYPE:DELETION
chr11	124774640	124776741	chr11	124777461	124779162	P2_PM_11_3593	4322	+	+	TYPE:DELETION
chr5	114731257	114731368	chr5	114731595	114731686	P2_PM_5_123	319	+	+	TYPE:DELETION
chr6	85318019	85320120	chr6	85322880	85324581	P2_PM_6_4508	6362	+	+	TYPE:DELETION
chr6	78966954	78969055	chr6	79035928	79037629	P2_PM_6_4507	70475	+	+	TYPE:DELETION
chr15	83897197	83898598	chr15	83899296	83900997	P2_PM_15_1167	2100	+	+	TYPE:DELETION
chr6	74612920	74615021	chr6	74618834	74620535	P2_PM_6_4504	7415	+	+	TYPE:DELETION
chr4	182935053	182935164	chr4	182935186	182935277	P2_PM_4_723	114	+	+	TYPE:DELETION
chr6	67008608	67010709	chr6	67047890	67049591	P2_PM_6_4501	40783	+	+	TYPE:DELETION
chr6	66398414	66400515	chr6	66403416	66405117	P2_PM_6_4500	6503	+	+	TYPE:DELETION
chr11	48957798	48957909	chr11	48961751	48961842	P2_PM_11_874	3934	+	+	TYPE:DELETION
chr1	116228828	116230229	chr1	116232127	116233828	P2_PM_1_3050	3300	+	+	TYPE:DELETION
chr12	130338948	130340349	chr12	130342797	130344498	P2_PM_12_1800	3850	+	+	TYPE:DELETION
chr3	154096678	154096789	chr3	154097017	154097108	P2_PM_3_478	320	+	+	TYPE:DELETION
chrX	71123162	71123273	chrX	71123498	71123589	P2_PM_X_649	317	+	+	TYPE:DELETION
chr9	83967865	83967976	chr9	83970650	83970741	P2_PM_9_1790	2766	+	+	TYPE:DELETION
chr10	29712087	29712198	chr10	29712681	29712772	P2_PM_10_616	575	+	+	TYPE:DELETION
chr1	180749053	180750454	chr1	180754702	180756403	P2_PM_1_3269	5650	+	+	TYPE:DELETION
chr1	218245576	218245687	chr1	218246456	218246547	P2_PM_1_863	861	+	+	TYPE:DELETION
chr4	102787728	102787839	chr4	102788312	102788403	P2_PM_4_28	565	+	+	TYPE:DELETION
chr4	3613315	3613426	chr4	3618579	3618670	P2_PM_4_1073	5245	+	+	TYPE:DELETION
chr1	218404210	218404321	chr1	218404431	218404522	P2_PM_1_866	202	+	+	TYPE:DELETION
chr2	151030430	151031831	chr2	151035379	151037080	P2_PM_2_3538	4950	+	+	TYPE:DELETION
chr1	147617627	147619028	chr1	147621376	147623077	P2_PM_1_3116	3750	+	+	TYPE:DELETION
chr4	101493317	101493428	chr4	101493438	101493529	P2_PM_4_20	102	+	+	TYPE:DELETION
chr8	593701	595102	chr8	598450	600151	P2_PM_8_2233	4750	+	+	TYPE:DELETION
chr6	32631117	32631228	chr6	32727959	32728050	P2_PM_6_823	96823	+	+	TYPE:DELETION
chr3	35051601	35051712	chr3	35051948	35052039	P2_PM_3_1021	328	+	+	TYPE:DELETION
chr5	16124932	16125043	chr5	16125451	16125542	P2_PM_5_542	500	+	+	TYPE:DELETION
chr1	185009078	185010479	chr1	185011077	185012778	P2_PM_1_3281	2000	+	+	TYPE:DELETION
chr10	114111436	114112837	chr10	114115985	114117686	P2_PM_10_1792	4550	+	+	TYPE:DELETION
chr1	165731153	165731264	chr1	165731452	165731543	P2_PM_1_468	280	+	+	TYPE:DELETION
chr1	160934965	160935076	chr1	160935300	160935391	P2_PM_1_432	316	+	+	TYPE:DELETION
chr4	73831189	73831300	chr4	73831780	73831871	P2_PM_4_1425	572	+	+	TYPE:DELETION
chr6	24811826	24811937	chr6	24817920	24818011	P2_PM_6_706	6075	+	+	TYPE:DELETION
chr10	119634219	119634330	chr10	119634569	119634660	P2_PM_10_167	331	+	+	TYPE:DELETION
chr17	68690138	68690249	chr17	68903841	68903932	P2_PM_17_513	213684	+	+	TYPE:DELETION
chr1	22307682	22307793	chr1	22332325	22332416	P2_PM_1_922	24624	+	+	TYPE:DELETION
chr2	125505131	125505242	chr2	125505323	125505414	P2_PM_2_200	173	+	+	TYPE:DELETION
chr15	20282487	20283888	chr15	20306636	20308337	P2_PM_15_879	24150	+	+	TYPE:DELETION
chr15	20147987	20149388	chr15	20149536	20151237	P2_PM_15_878	1550	+	+	TYPE:DELETION
chr3	162717441	162717552	chr3	162723516	162723607	P2_PM_3_548	6056	+	+	TYPE:DELETION
chr17	13704493	13704604	chr17	13704801	13704892	P2_PM_17_30	289	+	+	TYPE:DELETION
chr3	190669741	190669852	chr3	190670083	190670174	P2_PM_3_795	323	+	+	TYPE:DELETION
chr1	236054524	236054635	chr1	236054882	236054973	P2_PM_1_1027	339	+	+	TYPE:DELETION
chr9	136625173	136625284	chr9	136626227	136626318	P2_PM_9_329	1035	+	+	TYPE:DELETION
chr9	69711201	69711312	chr9	70000363	70000454	P2_PM_9_1463	289143	+	+	TYPE:DELETION
chr6	48930886	48930997	chr6	48938493	48938584	P2_PM_6_964	7588	+	+	TYPE:DELETION
chr14	83019551	83019662	chr14	83019851	83019942	P2_PM_14_507	281	+	+	TYPE:DELETION
chr4	7338143	7338254	chr4	7338386	7338477	P2_PM_4_1424	224	+	+	TYPE:DELETION
chr12	10813008	10813119	chr12	10813200	10813291	P2_PM_12_66	173	+	+	TYPE:DELETION
chr9	136414047	136414158	chr9	136414390	136414481	P2_PM_9_325	324	+	+	TYPE:DELETION
chr9	136379157	136379268	chr9	136379518	136379609	P2_PM_9_324	342	+	+	TYPE:DELETION
chr18	11611201	11613302	chr18	11645644	11647345	P2_PM_18_2213	35944	+	+	TYPE:DELETION
chr18	18511885	18513986	chr18	18515282	18516983	P2_PM_18_2215	4898	+	+	TYPE:DELETION
chr4	72785648	72785759	chr4	72785991	72786082	P2_PM_4_1417	324	+	+	TYPE:DELETION
chr4	72829569	72829680	chr4	72829917	72830008	P2_PM_4_1418	329	+	+	TYPE:DELETION
chr20	14529016	14529127	chr20	14529348	14529439	P2_PM_20_39	313	+	+	TYPE:DELETION
chr8	18651392	18651503	chr8	18652385	18652476	P2_PM_8_437	974	+	+	TYPE:DELETION
chr1	194060020	194060131	chr1	194060202	194060293	P2_PM_1_682	163	+	+	TYPE:DELETION
chr17	64930491	64930602	chr17	64930826	64930917	P2_PM_17_474	316	+	+	TYPE:DELETION
chr16	85149431	85149542	chr16	85150038	85150129	P2_PM_16_780	588	+	+	TYPE:DELETION
chr6	165682772	165682883	chr6	166022942	166023033	P2_PM_6_568	340151	+	+	TYPE:DELETION
chr16	8449208	8449319	chr16	8856861	8856952	P2_PM_16_783	375134	+	+	TYPE:DELETION
chr11	29006425	29007826	chr11	29012174	29013875	P2_PM_11_2248	5750	+	+	TYPE:DELETION
chr7	61277694	61277805	chr7	61990537	61990628	P2_PM_7_1059	346317	+	+	TYPE:DELETION
chr16	57724700	57726101	chr16	57727099	57728800	P2_PM_16_1481	2400	+	+	TYPE:DELETION
chr6	105260767	105260878	chr6	105263717	105263808	P2_PM_6_58	2931	+	+	TYPE:DELETION
chr16	56616967	56617078	chr16	56617320	56617411	P2_PM_16_541	334	+	+	TYPE:DELETION
chr5	34248844	34250245	chr5	34250293	34251994	P2_PM_5_2559	1450	+	+	TYPE:DELETION
chr14	34989405	34989516	chr14	35365440	35365531	P2_PM_14_169	376016	+	+	TYPE:DELETION
chr20	33621598	33621709	chr20	33621939	33622030	P2_PM_20_209	322	+	+	TYPE:DELETION
chr8	3485709	3485820	chr8	3485849	3485940	P2_PM_8_584	121	+	+	TYPE:DELETION
chr11	223736	223847	chr11	223971	224062	P2_PM_11_366	216	+	+	TYPE:DELETION
chr4	134141547	134141658	chr4	134141876	134141967	P2_PM_4_283	310	+	+	TYPE:DELETION
chr6	23742522	23743923	chr6	23745296	23746997	P2_PM_6_2591	2775	+	+	TYPE:DELETION
chr4	84221651	84221762	chr4	84221955	84222046	P2_PM_4_1529	285	+	+	TYPE:DELETION
chr4	61569179	61569290	chr4	61569529	61569620	P2_PM_4_1259	331	+	+	TYPE:DELETION
chr16	18475000	18476401	chr16	18488799	18490500	P2_PM_16_1313	13800	+	+	TYPE:DELETION
chr2	82340397	82340508	chr2	82340736	82340827	P2_PM_2_2110	320	+	+	TYPE:DELETION
chr8	18454557	18454668	chr8	18455909	18456000	P2_PM_8_435	1333	+	+	TYPE:DELETION
chr3	136020286	136021687	chr3	136025510	136027211	P2_PM_3_2595	5225	+	+	TYPE:DELETION
chr10	56448147	56448258	chr10	56448429	56448520	P2_PM_10_798	263	+	+	TYPE:DELETION
chr13	107924482	107924593	chr13	107924824	107924915	P2_PM_13_60	323	+	+	TYPE:DELETION
chr5	10272601	10274002	chr5	10274600	10276301	P2_PM_5_2082	2000	+	+	TYPE:DELETION
chr7	64323054	64323165	chr7	64563894	64563985	P2_PM_7_1392	240821	+	+	TYPE:DELETION
chr13	46072429	46072540	chr13	46072874	46072965	P2_PM_13_389	426	+	+	TYPE:DELETION
chr7	13021401	13022802	chr7	13028075	13029776	P2_PM_7_2656	6675	+	+	TYPE:DELETION
chr7	14451206	14451317	chr7	14451391	14451482	P2_PM_7_404	166	+	+	TYPE:DELETION
chr2	85939095	85939206	chr2	85939339	85939430	P2_PM_2_2138	225	+	+	TYPE:DELETION
chr9	44876308	44876419	chr9	44879775	44879866	P2_PM_9_639	3448	+	+	TYPE:DELETION
chr5	137807427	137807538	chr5	137816862	137816953	P2_PM_5_355	9416	+	+	TYPE:DELETION
chr2	146862560	146862671	chr2	146876822	146876913	P2_PM_2_736	14243	+	+	TYPE:DELETION
chr10	9519758	9519869	chr10	9520083	9520174	P2_PM_10_1107	306	+	+	TYPE:DELETION
chr11	10259988	10260099	chr11	10261273	10261364	P2_PM_11_25	1266	+	+	TYPE:DELETION
chr22	34863051	34864452	chr22	34865050	34866751	P2_PM_22_652	2000	+	+	TYPE:DELETION
chr11	102751057	102751168	chr11	102752774	102752865	P2_PM_11_27	1698	+	+	TYPE:DELETION
chr11	69400781	69400892	chr11	69401362	69401453	P2_PM_11_1195	562	+	+	TYPE:DELETION
chr5	52231722	52231833	chr5	52232074	52232165	P2_PM_5_993	333	+	+	TYPE:DELETION
chr1	66024124	66024235	chr1	66030237	66030328	P2_PM_1_1609	6094	+	+	TYPE:DELETION
chr14	106468217	106468328	chr14	106577332	106577423	P2_PM_14_57	109096	+	+	TYPE:DELETION
chr1	65200310	65200421	chr1	65200426	65200517	P2_PM_1_1607	97	+	+	TYPE:DELETION
chr14	105576601	105576712	chr14	105579545	105579636	P2_PM_14_50	2925	+	+	TYPE:DELETION
chrX	146559186	146559297	chrX	146559311	146559402	P2_PM_X_292	106	+	+	TYPE:DELETION
chr14	73996398	73997799	chr14	74024047	74025748	P2_PM_14_1326	27650	+	+	TYPE:DELETION
chr2	232686858	232688959	chr2	232704980	232706681	P2_PM_2_5969	19623	+	+	TYPE:DELETION
chr6	33937023	33938424	chr6	33942622	33944323	P2_PM_6_2669	5600	+	+	TYPE:DELETION
chr9	136691480	136692881	chr9	136692904	136694605	P2_PM_9_2634	1425	+	+	TYPE:DELETION
chr2	204181357	204183458	chr2	204190287	204191988	P2_PM_2_5963	10431	+	+	TYPE:DELETION
chr6	33582473	33583874	chr6	33585172	33586873	P2_PM_6_2667	2700	+	+	TYPE:DELETION
chr2	220052202	220054303	chr2	220054623	220056324	P2_PM_2_5966	3922	+	+	TYPE:DELETION
chr8	98783395	98783506	chr8	98783746	98783837	P2_PM_8_1075	332	+	+	TYPE:DELETION
chr10	1602608	1602719	chr10	1602741	1602832	P2_PM_10_486	114	+	+	TYPE:DELETION
chr12	62294977	62295088	chr12	62295181	62295272	P2_PM_12_764	185	+	+	TYPE:DELETION
chr3	189955352	189955463	chr3	189955673	189955764	P2_PM_3_786	302	+	+	TYPE:DELETION
chr1	248849802	248849913	chr1	248850098	248850189	P2_PM_1_1192	277	+	+	TYPE:DELETION
chr18	2215983	2216094	chr18	2486805	2486896	P2_PM_18_169	270803	+	+	TYPE:DELETION
chr5	1177551	1178952	chr5	1180025	1181726	P2_PM_5_2174	2475	+	+	TYPE:DELETION
chrX	11725297	11725408	chrX	11731363	11731454	P2_PM_X_90	6047	+	+	TYPE:DELETION
chr2	126442581	126443982	chr2	126451130	126452831	P2_PM_2_3403	8550	+	+	TYPE:DELETION
chr3	189575843	189575954	chr3	189576184	189576275	P2_PM_3_784	322	+	+	TYPE:DELETION
chr8	120154483	120154594	chr8	120161175	120161266	P2_PM_8_146	6673	+	+	TYPE:DELETION
chr3	47019937	47020048	chr3	47020075	47020166	P2_PM_3_1119	119	+	+	TYPE:DELETION
chr8	7934041	7935442	chr8	7984090	7985791	P2_PM_8_2343	50050	+	+	TYPE:DELETION
chr7	64315764	64315875	chr7	64318034	64318125	P2_PM_7_1391	2251	+	+	TYPE:DELETION
chr1	69806937	69807048	chr1	69807275	69807366	P2_PM_1_1634	319	+	+	TYPE:DELETION
chr7	143907968	143909369	chr7	143909742	143911443	P2_PM_7_2720	1775	+	+	TYPE:DELETION
chr7	144034068	144035469	chr7	144035792	144037493	P2_PM_7_2721	1725	+	+	TYPE:DELETION
chr8	84959315	84959426	chr8	84959517	84959608	P2_PM_8_964	183	+	+	TYPE:DELETION
chr2	233668312	233668423	chr2	233668636	233668727	P2_PM_2_1493	305	+	+	TYPE:DELETION
chr2	233478294	233478405	chr2	233478411	233478502	P2_PM_2_1491	98	+	+	TYPE:DELETION
chr2	28568812	28568923	chr2	28568995	28569086	P2_PM_2_1654	164	+	+	TYPE:DELETION
chr10	14936295	14936406	chr10	14936630	14936721	P2_PM_10_473	316	+	+	TYPE:DELETION
chr2	2798715	2798826	chr2	2799204	2799295	P2_PM_2_1650	470	+	+	TYPE:DELETION
chr2	212551193	212551304	chr2	212551509	212551600	P2_PM_2_1300	297	+	+	TYPE:DELETION
chr1	568382	568493	chr1	568677	568768	P2_PM_1_1512	276	+	+	TYPE:DELETION
chr1	158960095	158962196	chr1	158964673	158966374	P2_PM_1_5570	6079	+	+	TYPE:DELETION
chr9	140252730	140254131	chr9	140255404	140257105	P2_PM_9_2705	2675	+	+	TYPE:DELETION
chr6	132105883	132107284	chr6	132108157	132109858	P2_PM_6_2368	2275	+	+	TYPE:DELETION
chr11	33537619	33537730	chr11	33537961	33538052	P2_PM_11_486	323	+	+	TYPE:DELETION
chr3	161635453	161635564	chr3	161635652	161635743	P2_PM_3_534	180	+	+	TYPE:DELETION
chr17	41437914	41438025	chr17	41440152	41440243	P2_PM_17_243	2219	+	+	TYPE:DELETION
chr10	31246020	31247421	chr10	31251069	31252770	P2_PM_10_2038	5050	+	+	TYPE:DELETION
chr15	29411417	29411528	chr15	29411858	29411949	P2_PM_15_38	422	+	+	TYPE:DELETION
chr4	131611134	131611245	chr4	131611321	131611412	P2_PM_4_260	168	+	+	TYPE:DELETION
chr5	160431250	160431361	chr5	160431601	160431692	P2_PM_5_534	332	+	+	TYPE:DELETION
chr2	177265583	177265694	chr2	177272001	177272092	P2_PM_2_985	6399	+	+	TYPE:DELETION
chr12	96233529	96233640	chr12	96236294	96236385	P2_PM_12_1035	2746	+	+	TYPE:DELETION
chr16	62543258	62545359	chr16	62549456	62551157	P2_PM_16_2316	7699	+	+	TYPE:DELETION
chr16	46434413	46436514	chr16	46452818	46454519	P2_PM_16_2314	19906	+	+	TYPE:DELETION
chr3	186580956	186581067	chr3	186585244	186585335	P2_PM_3_754	4269	+	+	TYPE:DELETION
chr20	19170003	19170114	chr20	19170338	19170429	P2_PM_20_77	316	+	+	TYPE:DELETION
chr12	96340288	96340399	chr12	96342916	96343007	P2_PM_12_1038	2609	+	+	TYPE:DELETION
chr8	115079256	115079367	chr8	115080632	115080723	P2_PM_8_106	1357	+	+	TYPE:DELETION
chrX	5570282	5570393	chrX	5570645	5570736	P2_PM_X_607	344	+	+	TYPE:DELETION
chr3	130131965	130132076	chr3	130132864	130132955	P2_PM_3_276	880	+	+	TYPE:DELETION
chr7	89809665	89811066	chr7	89812339	89814040	P2_PM_7_3299	2675	+	+	TYPE:DELETION
chr14	20550511	20551912	chr14	20554260	20555961	P2_PM_14_1135	3750	+	+	TYPE:DELETION
chr5	114756447	114756558	chr5	114757856	114757947	P2_PM_5_125	1390	+	+	TYPE:DELETION
chr4	80887995	80888106	chr4	80894059	80894150	P2_PM_4_1496	6045	+	+	TYPE:DELETION
chr7	150462999	150463110	chr7	150463359	150463450	P2_PM_7_460	341	+	+	TYPE:DELETION
chr19	27737591	27737702	chr19	27770635	27770726	P2_PM_19_478	33025	+	+	TYPE:DELETION
chr21	41216936	41217047	chr21	41217117	41217208	P2_PM_21_267	162	+	+	TYPE:DELETION
chr10	42701239	42703340	chr10	42715420	42717121	P2_PM_10_3323	15682	+	+	TYPE:DELETION
chr19	51077164	51078565	chr19	51082263	51083964	P2_PM_19_1904	5100	+	+	TYPE:DELETION
chr7	153310072	153310183	chr7	153310781	153310872	P2_PM_7_489	690	+	+	TYPE:DELETION
chr3	102283720	102283831	chr3	102284077	102284168	P2_PM_3_39	338	+	+	TYPE:DELETION
chr8	47405536	47406937	chr8	47407235	47408936	P2_PM_8_2186	1700	+	+	TYPE:DELETION
chr12	130060231	130060342	chr12	130060581	130060672	P2_PM_12_280	331	+	+	TYPE:DELETION
chr4	185885582	185886983	chr4	185887906	185889607	P2_PM_4_3020	2325	+	+	TYPE:DELETION
chr6	66259976	66260087	chr6	66261989	66262080	P2_PM_6_1108	1994	+	+	TYPE:DELETION
chr10	12596143	12596254	chr10	12596544	12596635	P2_PM_10_228	382	+	+	TYPE:DELETION
chr21	10774411	10774522	chr21	10775679	10775770	P2_PM_21_515	1249	+	+	TYPE:DELETION
chr10	93633279	93633390	chr10	93634525	93634616	P2_PM_10_1086	1227	+	+	TYPE:DELETION
chr4	186977057	186978458	chr4	186978506	186980207	P2_PM_4_3029	1450	+	+	TYPE:DELETION
chr6	77096858	77098959	chr6	77101564	77103265	P2_PM_6_4505	6207	+	+	TYPE:DELETION
chr13	63615639	63615750	chr13	63615773	63615864	P2_PM_13_538	115	+	+	TYPE:DELETION
chr21	10841386	10841497	chr21	10856157	10856248	P2_PM_21_555	14752	+	+	TYPE:DELETION
chr2	208959056	208959167	chr2	208959419	208959510	P2_PM_2_1277	344	+	+	TYPE:DELETION
chr19	22209959	22210070	chr19	22315071	22315162	P2_PM_19_162	105093	+	+	TYPE:DELETION
chr5	115130400	115130511	chr5	115130768	115130859	P2_PM_5_128	349	+	+	TYPE:DELETION
chr8	129465021	129467122	chr8	129469667	129471368	P2_PM_8_3519	6147	+	+	TYPE:DELETION
chr5	114521302	114521413	chr5	114521506	114521597	P2_PM_5_122	185	+	+	TYPE:DELETION
chr2	231325236	231325347	chr2	231325598	231325689	P2_PM_2_1472	343	+	+	TYPE:DELETION
chr12	123010279	123010390	chr12	123010627	123010718	P2_PM_12_196	329	+	+	TYPE:DELETION
chr1	13367889	13369290	chr1	13373888	13375589	P2_PM_1_3077	6000	+	+	TYPE:DELETION
chr5	20990925	20991036	chr5	20991142	20991233	P2_PM_5_733	198	+	+	TYPE:DELETION
chr4	190536500	190536611	chr4	190586040	190586131	P2_PM_4_848	49521	+	+	TYPE:DELETION
chr10	132372121	132372232	chr10	132372285	132372376	P2_PM_10_315	145	+	+	TYPE:DELETION
chr18	63723221	63724622	chr18	63731670	63733371	P2_PM_18_1505	8450	+	+	TYPE:DELETION
chr18	63766121	63767522	chr18	63768520	63770221	P2_PM_18_1506	2400	+	+	TYPE:DELETION
chr13	34192534	34192645	chr13	34193283	34193374	P2_PM_13_288	730	+	+	TYPE:DELETION
chr14	23104824	23106925	chr14	23107702	23109403	P2_PM_14_2091	4379	+	+	TYPE:DELETION
chr9	18751777	18751888	chr9	18752086	18752177	P2_PM_9_456	290	+	+	TYPE:DELETION
chr1	13383514	13384915	chr1	13417163	13418864	P2_PM_1_3078	33650	+	+	TYPE:DELETION
chr2	5209128	5209239	chr2	5209473	5209564	P2_PM_2_1870	326	+	+	TYPE:DELETION
chr11	51340387	51342488	chr11	51361395	51363096	P2_PM_11_3614	22509	+	+	TYPE:DELETION
chr16	32930858	32930969	chr16	33038958	33039049	P2_PM_16_203	108081	+	+	TYPE:DELETION
chr11	48600109	48602210	chr11	48602784	48604485	P2_PM_11_3611	4176	+	+	TYPE:DELETION
chr11	48367413	48369514	chr11	48372101	48373802	P2_PM_11_3610	6189	+	+	TYPE:DELETION
chr19	297701	299102	chr19	300050	301751	P2_PM_19_1694	2350	+	+	TYPE:DELETION
chr16	33866351	33866462	chr16	33867738	33867829	P2_PM_16_209	1368	+	+	TYPE:DELETION
chr7	138742218	138742329	chr7	138742554	138742645	P2_PM_7_353	317	+	+	TYPE:DELETION
chr1	121384851	121384962	chr1	121386905	121386996	P2_PM_1_242	2035	+	+	TYPE:DELETION
chr22	20657023	20657134	chr22	20657866	20657957	P2_PM_22_34	824	+	+	TYPE:DELETION
chr2	68743822	68745223	chr2	68745896	68747597	P2_PM_2_4173	2075	+	+	TYPE:DELETION
chr22	20689344	20689455	chr22	20691832	20691923	P2_PM_22_36	2469	+	+	TYPE:DELETION
chr2	68478072	68479473	chr2	68479721	68481422	P2_PM_2_4171	1650	+	+	TYPE:DELETION
chr4	161045851	161047252	chr4	161071875	161073576	P2_PM_4_2860	26025	+	+	TYPE:DELETION
chrX	34437655	34439756	chrX	34441313	34443014	P2_PM_X_3124	5159	+	+	TYPE:DELETION
chr19	27857855	27857966	chr19	27858044	27858135	P2_PM_19_709	170	+	+	TYPE:DELETION
chr22	16850877	16852978	chr22	16855868	16857569	P2_PM_22_1100	6492	+	+	TYPE:DELETION
chr13	51069288	51069399	chr13	51075039	51075130	P2_PM_13_440	5732	+	+	TYPE:DELETION
chr7	22472818	22472929	chr7	22473016	22473107	P2_PM_7_641	179	+	+	TYPE:DELETION
chr1	247278378	247279779	chr1	247281577	247283278	P2_PM_1_3613	3200	+	+	TYPE:DELETION
chr1	103096016	103096127	chr1	103096354	103096445	P2_PM_1_26	319	+	+	TYPE:DELETION
chr5	77574107	77574218	chr5	77574416	77574507	P2_PM_5_1192	290	+	+	TYPE:DELETION
chr4	101244787	101244898	chr4	101245070	101245161	P2_PM_4_15	264	+	+	TYPE:DELETION
chr3	45609827	45609938	chr3	45610262	45610353	P2_PM_3_1106	416	+	+	TYPE:DELETION
chr20	52646369	52647770	chr20	52657293	52658994	P2_PM_20_990	10925	+	+	TYPE:DELETION
chr12	45902639	45904740	chr12	45908428	45910129	P2_PM_12_3277	7290	+	+	TYPE:DELETION
chr12	376901	379002	chr12	383387	385088	P2_PM_12_3270	7987	+	+	TYPE:DELETION
chr1	184936989	184937100	chr1	184937330	184937421	P2_PM_1_599	322	+	+	TYPE:DELETION
chr11	48120007	48120118	chr11	48120335	48120426	P2_PM_11_624	309	+	+	TYPE:DELETION
chr12	48724604	48726705	chr12	48727422	48729123	P2_PM_12_3278	4319	+	+	TYPE:DELETION
chr12	52844700	52846801	chr12	52866264	52867965	P2_PM_12_3279	23065	+	+	TYPE:DELETION
chr17	3771223	3771334	chr17	3771483	3771574	P2_PM_17_212	241	+	+	TYPE:DELETION
chr9	78736670	78736781	chr9	78737002	78737093	P2_PM_9_1739	313	+	+	TYPE:DELETION
chr12	131916698	131918099	chr12	131918722	131920423	P2_PM_12_1813	2025	+	+	TYPE:DELETION
chr13	39056601	39058002	chr13	39059525	39061226	P2_PM_13_1476	2925	+	+	TYPE:DELETION
chr6	121179040	121179151	chr6	121179203	121179294	P2_PM_6_179	144	+	+	TYPE:DELETION
chr12	132377948	132379349	chr12	132379547	132381248	P2_PM_12_1819	1600	+	+	TYPE:DELETION
chr10	108030261	108031662	chr10	108031860	108033561	P2_PM_10_1764	1600	+	+	TYPE:DELETION
chr5	8749468	8749579	chr5	9003976	9004067	P2_PM_5_1289	254489	+	+	TYPE:DELETION
chr6	119417459	119417570	chr6	119417806	119417897	P2_PM_6_157	328	+	+	TYPE:DELETION
chr5	87328601	87328712	chr5	87328767	87328858	P2_PM_5_1283	147	+	+	TYPE:DELETION
chr1	248051073	248053174	chr1	248056045	248057746	P2_PM_1_5602	6473	+	+	TYPE:DELETION
chr2	123989078	123989189	chr2	123989427	123989518	P2_PM_2_188	330	+	+	TYPE:DELETION
chr4	17202701	17202812	chr4	17203030	17203121	P2_PM_4_585	310	+	+	TYPE:DELETION
chr1	247850273	247852374	chr1	247855410	247857111	P2_PM_1_5601	6638	+	+	TYPE:DELETION
chr4	3576406	3576517	chr4	3576533	3576624	P2_PM_4_1065	108	+	+	TYPE:DELETION
chr1	25157707	25159808	chr1	25159974	25161675	P2_PM_1_5604	3768	+	+	TYPE:DELETION
chr1	218082604	218082715	chr1	218082857	218082948	P2_PM_1_859	234	+	+	TYPE:DELETION
chr9	122531779	122531890	chr9	122532116	122532207	P2_PM_9_193	318	+	+	TYPE:DELETION
chr17	36249488	36250887	chr17	36331908	36333609	P2_PM_17_1211	49800	+	+	TYPE:DELETION
chr1	187715378	187716779	chr1	187721852	187723553	P2_PM_1_3294	6475	+	+	TYPE:DELETION
chr8	25065834	25067235	chr8	25070083	25071784	P2_PM_8_2083	4250	+	+	TYPE:DELETION
chr8	24971734	24973135	chr8	24990233	24991934	P2_PM_8_2080	18500	+	+	TYPE:DELETION
chr5	177405095	177406496	chr5	177406669	177408370	P2_PM_5_2416	1575	+	+	TYPE:DELETION
chr4	178156770	178156881	chr4	178157118	178157209	P2_PM_4_669	329	+	+	TYPE:DELETION
chr5	177821095	177822496	chr5	177823069	177824770	P2_PM_5_2419	1975	+	+	TYPE:DELETION
chr16	84500750	84502151	chr16	84503899	84505600	P2_PM_16_1634	3150	+	+	TYPE:DELETION
chr14	106175008	106177109	chr14	106324248	106325949	P2_PM_14_2077	150741	+	+	TYPE:DELETION
chr2	130954381	130955782	chr2	130956930	130958631	P2_PM_2_3434	2550	+	+	TYPE:DELETION
chr7	90022085	90022196	chr7	90022420	90022511	P2_PM_7_1593	316	+	+	TYPE:DELETION
chr1	236442530	236442641	chr1	236442875	236442966	P2_PM_1_1031	326	+	+	TYPE:DELETION
chr14	83635786	83635897	chr14	83636452	83636543	P2_PM_14_512	647	+	+	TYPE:DELETION
chr3	162764157	162765558	chr3	162768406	162770107	P2_PM_3_2692	4250	+	+	TYPE:DELETION
chr1	236594871	236594982	chr1	236595215	236595306	P2_PM_1_1034	325	+	+	TYPE:DELETION
chr14	29727982	29728093	chr14	29728765	29728856	P2_PM_14_129	764	+	+	TYPE:DELETION
chr2	123783230	123783341	chr2	123783478	123783569	P2_PM_2_185	229	+	+	TYPE:DELETION
chr4	69959782	69959893	chr4	69960125	69960216	P2_PM_4_1402	324	+	+	TYPE:DELETION
chr15	69049513	69049624	chr15	69049861	69049952	P2_PM_15_313	329	+	+	TYPE:DELETION
chr2	117798181	117799582	chr2	117801680	117803381	P2_PM_2_3348	3500	+	+	TYPE:DELETION
chr3	104278140	104278251	chr3	104279006	104279097	P2_PM_3_59	847	+	+	TYPE:DELETION
chr4	161878970	161879081	chr4	161884903	161884994	P2_PM_4_527	5914	+	+	TYPE:DELETION
chr22	18714751	18716152	chr22	18720400	18722101	P2_PM_22_534	5650	+	+	TYPE:DELETION
chr3	68634712	68634823	chr3	68640214	68640305	P2_PM_3_1320	5483	+	+	TYPE:DELETION
chr17	5933547	5933658	chr17	5933883	5933974	P2_PM_17_446	317	+	+	TYPE:DELETION
chr16	86464713	86464824	chr16	86464848	86464939	P2_PM_16_798	116	+	+	TYPE:DELETION
chr2	226039523	226039634	chr2	226039779	226039870	P2_PM_2_1433	237	+	+	TYPE:DELETION
chr6	144106706	144106817	chr6	144369499	144369590	P2_PM_6_357	262774	+	+	TYPE:DELETION
chr16	58926584	58926695	chr16	58926701	58926792	P2_PM_16_559	98	+	+	TYPE:DELETION
chr14	82498959	82501060	chr14	82501784	82503485	P2_PM_14_2100	4326	+	+	TYPE:DELETION
chr3	148844316	148844427	chr3	148844663	148844754	P2_PM_3_426	328	+	+	TYPE:DELETION
chr11	50758647	50758758	chr11	51161585	51161676	P2_PM_11_1051	302919	+	+	TYPE:DELETION
chr14	39875035	39875146	chr14	40128235	40128326	P2_PM_14_202	253181	+	+	TYPE:DELETION
chr10	2434398	2434509	chr10	2434572	2434663	P2_PM_10_563	155	+	+	TYPE:DELETION
chr10	2379412	2379523	chr10	2379758	2379849	P2_PM_10_561	327	+	+	TYPE:DELETION
chrX	17520562	17520673	chrX	17520896	17520987	P2_PM_X_359	315	+	+	TYPE:DELETION
chr7	46615776	46615887	chr7	46849711	46849802	P2_PM_7_856	233916	+	+	TYPE:DELETION
chr21	39863829	39863940	chr21	39863953	39864044	P2_PM_21_256	105	+	+	TYPE:DELETION
chr4	181549369	181549480	chr4	181549702	181549793	P2_PM_4_706	314	+	+	TYPE:DELETION
chr6	53928580	53930681	chr6	53933229	53934930	P2_PM_6_4488	6150	+	+	TYPE:DELETION
chr10	57701969	57702080	chr10	57702328	57702419	P2_PM_10_815	340	+	+	TYPE:DELETION
chr13	109361686	109361797	chr13	109362397	109362488	P2_PM_13_71	692	+	+	TYPE:DELETION
chr13	109525923	109526034	chr13	109526065	109526156	P2_PM_13_73	123	+	+	TYPE:DELETION
chr15	43660379	43660490	chr15	43660724	43660815	P2_PM_15_128	326	+	+	TYPE:DELETION
chr10	53827611	53827722	chr10	53827948	53828039	P2_PM_10_769	318	+	+	TYPE:DELETION
chr5	78109020	78110421	chr5	78111219	78112920	P2_PM_5_2740	2200	+	+	TYPE:DELETION
chr19	27822219	27822330	chr19	27828889	27828980	P2_PM_19_683	6651	+	+	TYPE:DELETION
chr2	111576349	111576460	chr2	111576600	111576691	P2_PM_2_75	232	+	+	TYPE:DELETION
chr5	79557140	79557251	chr5	79557473	79557564	P2_PM_5_1215	314	+	+	TYPE:DELETION
chr8	138742906	138743017	chr8	138743821	138743912	P2_PM_8_305	896	+	+	TYPE:DELETION
chr11	22470827	22470938	chr11	22472733	22472824	P2_PM_11_379	1887	+	+	TYPE:DELETION
chr21	39590470	39590581	chr21	39590835	39590926	P2_PM_21_253	346	+	+	TYPE:DELETION
chr2	11252868	11252979	chr2	11253005	11253096	P2_PM_2_79	118	+	+	TYPE:DELETION
chr4	86976146	86978247	chr4	86978352	86980053	P2_PM_4_5090	3707	+	+	TYPE:DELETION
chr4	88267268	88269369	chr4	88273037	88274738	P2_PM_4_5091	7270	+	+	TYPE:DELETION
chr7	127214265	127215666	chr7	127217189	127218890	P2_PM_7_2642	2925	+	+	TYPE:DELETION
chr4	91596674	91598775	chr4	91601714	91603415	P2_PM_4_5094	6541	+	+	TYPE:DELETION
chr4	10210984	10213085	chr4	10233048	10234749	P2_PM_4_5096	23565	+	+	TYPE:DELETION
chr11	104267689	104267800	chr11	104273189	104273280	P2_PM_11_39	5481	+	+	TYPE:DELETION
chr11	104010415	104010526	chr11	104010778	104010869	P2_PM_11_36	344	+	+	TYPE:DELETION
chr11	104180324	104180435	chr11	104180687	104180778	P2_PM_11_37	344	+	+	TYPE:DELETION
chr22	37142355	37143756	chr22	37147354	37149055	P2_PM_22_661	5000	+	+	TYPE:DELETION
chr11	103410763	103410874	chr11	103411095	103411186	P2_PM_11_31	313	+	+	TYPE:DELETION
chr4	122234664	122234775	chr4	122234829	122234920	P2_PM_4_180	146	+	+	TYPE:DELETION
chr2	33224189	33226290	chr2	33226534	33228235	P2_PM_2_5977	3846	+	+	TYPE:DELETION
chr2	235553697	235555798	chr2	235556538	235558239	P2_PM_2_5971	4342	+	+	TYPE:DELETION
chr8	140475207	140475318	chr8	140475558	140475649	P2_PM_8_317	332	+	+	TYPE:DELETION
chr3	16238697	16240098	chr3	16240521	16242222	P2_PM_3_2676	1825	+	+	TYPE:DELETION
chr11	12943674	12943785	chr11	12943970	12944061	P2_PM_11_252	277	+	+	TYPE:DELETION
chr2	34695417	34697518	chr2	34735596	34737297	P2_PM_2_5978	41680	+	+	TYPE:DELETION
chr3	159460682	159462083	chr3	159462731	159464432	P2_PM_3_2672	2050	+	+	TYPE:DELETION
chr2	157272319	157272430	chr2	157272517	157272608	P2_PM_2_815	179	+	+	TYPE:DELETION
chr11	81148071	81148182	chr11	81148204	81148295	P2_PM_11_1291	114	+	+	TYPE:DELETION
chr8	16546703	16546814	chr8	16546822	16546913	P2_PM_8_422	100	+	+	TYPE:DELETION
chr3	118281545	118281656	chr3	118281762	118281853	P2_PM_3_180	198	+	+	TYPE:DELETION
chr7	127766366	127766477	chr7	127766699	127766790	P2_PM_7_265	314	+	+	TYPE:DELETION
chr14	79653873	79653984	chr14	79653991	79654082	P2_PM_14_483	99	+	+	TYPE:DELETION
chr6	22227419	22227530	chr6	22227720	22227811	P2_PM_6_684	282	+	+	TYPE:DELETION
chr2	137647814	137647925	chr2	137647966	137648057	P2_PM_2_653	133	+	+	TYPE:DELETION
chr19	24552789	24552900	chr19	24587009	24587100	P2_PM_19_243	34201	+	+	TYPE:DELETION
chr9	140734330	140735731	chr9	140736779	140738480	P2_PM_9_2718	2450	+	+	TYPE:DELETION
chr1	566900	567011	chr1	567403	567494	P2_PM_1_1507	484	+	+	TYPE:DELETION
chr5	688051	689452	chr5	693900	695601	P2_PM_5_2727	5850	+	+	TYPE:DELETION
chr2	2726118	2726229	chr2	2726617	2726708	P2_PM_2_1643	480	+	+	TYPE:DELETION
chr5	36485972	36486083	chr5	36486264	36486355	P2_PM_5_892	273	+	+	TYPE:DELETION
chr3	80925252	80925363	chr3	80926564	80926655	P2_PM_3_1487	1293	+	+	TYPE:DELETION
chr18	50462506	50462617	chr18	50462990	50463081	P2_PM_18_355	465	+	+	TYPE:DELETION
chr3	158116848	158116959	chr3	158117209	158117300	P2_PM_3_505	342	+	+	TYPE:DELETION
chr4	133819552	133819663	chr4	133819894	133819985	P2_PM_4_279	323	+	+	TYPE:DELETION
chr8	30392222	30392333	chr8	30392545	30392636	P2_PM_8_559	304	+	+	TYPE:DELETION
chr4	133445372	133445483	chr4	133445661	133445752	P2_PM_4_274	270	+	+	TYPE:DELETION
chr4	133619822	133619933	chr4	133620147	133620238	P2_PM_4_275	306	+	+	TYPE:DELETION
chr6	101934500	101934611	chr6	101936448	101936539	P2_PM_6_17	1929	+	+	TYPE:DELETION
chr4	108276642	108276753	chr4	108279469	108279560	P2_PM_4_75	2808	+	+	TYPE:DELETION
chr3	187732767	187732878	chr3	187734724	187734815	P2_PM_3_767	1938	+	+	TYPE:DELETION
chr7	157438890	157440291	chr7	157441139	157442840	P2_PM_7_2829	2250	+	+	TYPE:DELETION
chrX	66103718	66103829	chrX	66103861	66103952	P2_PM_X_615	124	+	+	TYPE:DELETION
chr3	133503709	133503820	chr3	133505044	133505135	P2_PM_3_299	1316	+	+	TYPE:DELETION
chr6	55825418	55827519	chr6	55846751	55848452	P2_PM_6_4489	22834	+	+	TYPE:DELETION
chr12	39527900	39528011	chr12	39529121	39529212	P2_PM_12_566	1202	+	+	TYPE:DELETION
chr18	107108	107219	chr18	108216	108307	P2_PM_18_725	1089	+	+	TYPE:DELETION
chr5	6774217	6774328	chr5	6774515	6774606	P2_PM_5_1135	279	+	+	TYPE:DELETION
chr1	152554852	152556253	chr1	152586776	152588477	P2_PM_1_3169	31925	+	+	TYPE:DELETION
chr14	106783056	106784457	chr14	106825055	106826756	P2_PM_14_1122	42000	+	+	TYPE:DELETION
chr21	30552165	30552276	chr21	30552538	30552629	P2_PM_21_195	354	+	+	TYPE:DELETION
chr4	111383157	111383268	chr4	111383502	111383593	P2_PM_4_90	326	+	+	TYPE:DELETION
chr6	77266430	77266541	chr6	77266542	77266633	P2_PM_6_1202	93	+	+	TYPE:DELETION
chr10	42387055	42389156	chr10	42392109	42393810	P2_PM_10_3312	6555	+	+	TYPE:DELETION
chr13	82889139	82889250	chr13	82889501	82889592	P2_PM_13_703	343	+	+	TYPE:DELETION
chr6	158876027	158876138	chr6	158876374	158876465	P2_PM_6_483	328	+	+	TYPE:DELETION
chr6	26731635	26733736	chr6	26750746	26752447	P2_PM_6_4483	20612	+	+	TYPE:DELETION
chr13	83179392	83179503	chr13	83179718	83179809	P2_PM_13_706	307	+	+	TYPE:DELETION
chr4	111516262	111516373	chr4	111516471	111516562	P2_PM_4_94	190	+	+	TYPE:DELETION
chr21	10786212	10786323	chr21	10802391	10802482	P2_PM_21_528	16160	+	+	TYPE:DELETION
chr18	38259153	38260554	chr18	38266027	38267728	P2_PM_18_1370	6875	+	+	TYPE:DELETION
chr13	41237951	41239352	chr13	41240500	41242201	P2_PM_13_1485	2550	+	+	TYPE:DELETION
chr18	38863853	38865254	chr18	38867652	38869353	P2_PM_18_1375	3800	+	+	TYPE:DELETION
chr6	103736310	103738411	chr6	103761302	103763003	P2_PM_6_4455	26493	+	+	TYPE:DELETION
chr21	10784558	10784669	chr21	10785966	10786057	P2_PM_21_524	1389	+	+	TYPE:DELETION
chr2	128871202	128871313	chr2	128871531	128871622	P2_PM_2_231	310	+	+	TYPE:DELETION
chr9	104443912	104444023	chr9	104444697	104444788	P2_PM_9_33	766	+	+	TYPE:DELETION
chr9	104714787	104714898	chr9	104724444	104724535	P2_PM_9_34	9638	+	+	TYPE:DELETION
chr7	70420265	70421666	chr7	70425664	70427365	P2_PM_7_3173	5400	+	+	TYPE:DELETION
chr2	208474427	208474538	chr2	208476747	208476838	P2_PM_2_1269	2301	+	+	TYPE:DELETION
chr9	111912730	111912841	chr9	111912870	111912961	P2_PM_9_101	121	+	+	TYPE:DELETION
chr19	30388738	30388849	chr19	30393066	30393157	P2_PM_19_808	4309	+	+	TYPE:DELETION
chr12	119901748	119901859	chr12	119902082	119902173	P2_PM_12_167	315	+	+	TYPE:DELETION
chr13	79661013	79661124	chr13	79661367	79661458	P2_PM_13_679	335	+	+	TYPE:DELETION
chr3	21457444	21457555	chr3	21457786	21457877	P2_PM_3_892	323	+	+	TYPE:DELETION
chr19	29950131	29950242	chr19	29956132	29956223	P2_PM_19_800	5982	+	+	TYPE:DELETION
chr9	95945280	95946681	chr9	95946979	95948680	P2_PM_9_3043	1700	+	+	TYPE:DELETION
chr21	44970308	44970419	chr21	44973263	44973354	P2_PM_21_320	2936	+	+	TYPE:DELETION
chr16	76538550	76540651	chr16	76542557	76544258	P2_PM_16_2320	5508	+	+	TYPE:DELETION
chr5	1769009	1769120	chr5	1769275	1769366	P2_PM_5_700	247	+	+	TYPE:DELETION
chr6	48921036	48921147	chr6	48921340	48921431	P2_PM_6_963	285	+	+	TYPE:DELETION
chr18	74104013	74105414	chr18	74106187	74107888	P2_PM_18_1571	2175	+	+	TYPE:DELETION
chr12	17607287	17607398	chr12	17607810	17607901	P2_PM_12_386	504	+	+	TYPE:DELETION
chr10	134709405	134709516	chr10	134709626	134709717	P2_PM_10_365	202	+	+	TYPE:DELETION
chr7	33898787	33898898	chr7	33899137	33899228	P2_PM_7_748	331	+	+	TYPE:DELETION
chr20	30899171	30899282	chr20	30899495	30899586	P2_PM_20_180	305	+	+	TYPE:DELETION
chr9	73463550	73463661	chr9	73463885	73463976	P2_PM_9_1704	316	+	+	TYPE:DELETION
chr11	24348493	24350594	chr11	24354683	24356384	P2_PM_11_3602	7691	+	+	TYPE:DELETION
chr2	154064516	154064627	chr2	154064638	154064729	P2_PM_2_787	103	+	+	TYPE:DELETION
chr8	103994709	103994820	chr8	103996555	103996646	P2_PM_8_29	1827	+	+	TYPE:DELETION
chr2	170641450	170641561	chr2	170643913	170644004	P2_PM_2_932	2444	+	+	TYPE:DELETION
chr11	47057437	47059538	chr11	47062213	47063914	P2_PM_11_3609	6277	+	+	TYPE:DELETION
chr2	66504847	66506248	chr2	66506871	66508572	P2_PM_2_4161	2025	+	+	TYPE:DELETION
chr5	3502258	3502369	chr5	3502606	3502697	P2_PM_5_881	329	+	+	TYPE:DELETION
chr19	55297189	55298590	chr19	55372688	55374389	P2_PM_19_1963	75500	+	+	TYPE:DELETION
chr12	128749298	128750699	chr12	128752897	128754598	P2_PM_12_1792	3600	+	+	TYPE:DELETION
chr5	98839437	98841538	chr5	98842043	98843744	P2_PM_5_4241	4107	+	+	TYPE:DELETION
chr7	118343752	118343863	chr7	118344126	118344217	P2_PM_7_176	355	+	+	TYPE:DELETION
chr9	136154245	136154356	chr9	136154393	136154484	P2_PM_9_323	129	+	+	TYPE:DELETION
chr5	1682408	1682519	chr5	1682739	1682830	P2_PM_5_633	312	+	+	TYPE:DELETION
chr12	53788133	53788244	chr12	53788325	53788416	P2_PM_12_703	173	+	+	TYPE:DELETION
chr7	108501385	108501496	chr7	108501505	108501596	P2_PM_7_109	101	+	+	TYPE:DELETION
chr7	108352792	108352903	chr7	108353136	108353227	P2_PM_7_108	325	+	+	TYPE:DELETION
chr12	54245353	54245464	chr12	54245661	54245752	P2_PM_12_706	289	+	+	TYPE:DELETION
chr13	52608580	52608691	chr13	52608789	52608880	P2_PM_13_450	190	+	+	TYPE:DELETION
chr6	154463242	154463353	chr6	154463375	154463466	P2_PM_6_441	114	+	+	TYPE:DELETION
chr3	48197017	48197128	chr3	48197170	48197261	P2_PM_3_1132	134	+	+	TYPE:DELETION
chr5	11310983	11311094	chr5	11312749	11312840	P2_PM_5_118	1747	+	+	TYPE:DELETION
chr12	132999358	132999469	chr12	133184282	133184373	P2_PM_12_325	184905	+	+	TYPE:DELETION
chr5	77062256	77062367	chr5	77062585	77062676	P2_PM_5_1189	310	+	+	TYPE:DELETION
chr2	72374093	72375494	chr2	72375592	72377293	P2_PM_2_4180	1500	+	+	TYPE:DELETION
chr1	121355745	121355856	chr1	121363284	121363375	P2_PM_1_209	7520	+	+	TYPE:DELETION
chr2	56083471	56083582	chr2	56083807	56083898	P2_PM_2_1918	317	+	+	TYPE:DELETION
chr12	8625521	8625632	chr12	8625851	8625942	P2_PM_12_940	311	+	+	TYPE:DELETION
chr7	22434741	22434852	chr7	22436720	22436811	P2_PM_7_640	1960	+	+	TYPE:DELETION
chr4	131694768	131694879	chr4	131695036	131695127	P2_PM_4_262	249	+	+	TYPE:DELETION
chr15	79729396	79730797	chr15	79730945	79732646	P2_PM_15_1144	1550	+	+	TYPE:DELETION
chr14	26147050	26147161	chr14	26147426	26147517	P2_PM_14_111	357	+	+	TYPE:DELETION
chr5	57923119	57923230	chr5	57923311	57923402	P2_PM_5_1053	173	+	+	TYPE:DELETION
chr5	57679937	57680048	chr5	57686065	57686156	P2_PM_5_1050	6109	+	+	TYPE:DELETION
chr20	7368472	7368583	chr20	7536439	7536530	P2_PM_20_503	167948	+	+	TYPE:DELETION
chr20	7274285	7274396	chr20	7274617	7274708	P2_PM_20_502	313	+	+	TYPE:DELETION
chr5	88031967	88032078	chr5	88032316	88032407	P2_PM_5_1290	330	+	+	TYPE:DELETION
chr14	60341338	60341449	chr14	60343201	60343292	P2_PM_14_342	1844	+	+	TYPE:DELETION
chr5	119380085	119380196	chr5	119380275	119380366	P2_PM_5_176	171	+	+	TYPE:DELETION
chr2	14703450	14704851	chr2	14709374	14711075	P2_PM_2_3517	5925	+	+	TYPE:DELETION
chr6	11903381	11903492	chr6	11903712	11903803	P2_PM_6_166	312	+	+	TYPE:DELETION
chr7	42549647	42549758	chr7	42549988	42550079	P2_PM_7_817	322	+	+	TYPE:DELETION
chr3	131707619	131709720	chr3	131712068	131713769	P2_PM_3_4522	5950	+	+	TYPE:DELETION
chr3	129762153	129764254	chr3	129805281	129806982	P2_PM_3_4521	44629	+	+	TYPE:DELETION
chr11	5759325	5760726	chr11	5761699	5763400	P2_PM_11_2396	2375	+	+	TYPE:DELETION
chr3	148281210	148283311	chr3	148284114	148285815	P2_PM_3_4528	4405	+	+	TYPE:DELETION
chr3	33300885	33300996	chr3	33301212	33301303	P2_PM_3_1009	308	+	+	TYPE:DELETION
chr5	164366245	164366356	chr5	164366574	164366665	P2_PM_5_563	310	+	+	TYPE:DELETION
chr6	136582556	136582667	chr6	136589259	136589350	P2_PM_6_293	6684	+	+	TYPE:DELETION
chr10	111036327	111036438	chr10	111036666	111036757	P2_PM_10_100	320	+	+	TYPE:DELETION
chr4	178335875	178335986	chr4	178336031	178336122	P2_PM_4_675	137	+	+	TYPE:DELETION
chr5	177226145	177227546	chr5	177239294	177240995	P2_PM_5_2403	13150	+	+	TYPE:DELETION
chr10	111572060	111572171	chr10	111578185	111578276	P2_PM_10_103	6106	+	+	TYPE:DELETION
chr1	162052611	162052722	chr1	162052951	162053042	P2_PM_1_442	321	+	+	TYPE:DELETION
chr6	31310526	31310637	chr6	31398741	31398832	P2_PM_6_769	88196	+	+	TYPE:DELETION
chr17	738871	738982	chr17	739290	739381	P2_PM_17_530	400	+	+	TYPE:DELETION
chr17	12353080	12353191	chr17	12359220	12359311	P2_PM_17_17	6121	+	+	TYPE:DELETION
chr17	12196524	12196635	chr17	12196860	12196951	P2_PM_17_15	317	+	+	TYPE:DELETION
chr4	119296283	119296394	chr4	119296638	119296729	P2_PM_4_153	336	+	+	TYPE:DELETION
chr1	248731378	248732779	chr1	248797577	248799278	P2_PM_1_3626	66200	+	+	TYPE:DELETION
chr8	94071600	94073001	chr8	94076499	94078200	P2_PM_8_2417	4900	+	+	TYPE:DELETION
chr2	130241456	130242857	chr2	130250730	130252431	P2_PM_2_3424	9275	+	+	TYPE:DELETION
chr9	3780561	3780672	chr9	3780906	3780997	P2_PM_9_621	326	+	+	TYPE:DELETION
chr6	41404004	41404115	chr6	41404346	41404437	P2_PM_6_900	323	+	+	TYPE:DELETION
chr9	132915447	132915558	chr9	132915783	132915874	P2_PM_9_293	317	+	+	TYPE:DELETION
chr4	7524369	7524480	chr4	7524633	7524724	P2_PM_4_1439	245	+	+	TYPE:DELETION
chr3	162511357	162512758	chr3	162625856	162627557	P2_PM_3_2689	114500	+	+	TYPE:DELETION
chr18	77309150	77311251	chr18	77311778	77313479	P2_PM_18_2236	4129	+	+	TYPE:DELETION
chr18	76662161	76664262	chr18	76664977	76666678	P2_PM_18_2235	4317	+	+	TYPE:DELETION
chr3	98943086	98944487	chr3	98948810	98950511	P2_PM_3_2447	5725	+	+	TYPE:DELETION
chr3	98898361	98899762	chr3	98901735	98903436	P2_PM_3_2446	3375	+	+	TYPE:DELETION
chr15	67778019	67778130	chr15	67781830	67781921	P2_PM_15_303	3792	+	+	TYPE:DELETION
chr7	54415976	54416087	chr7	54416092	54416183	P2_PM_7_926	97	+	+	TYPE:DELETION
chr3	70415056	70415167	chr3	70415410	70415501	P2_PM_3_1334	335	+	+	TYPE:DELETION
chr7	54668914	54669025	chr7	54669499	54669590	P2_PM_7_929	566	+	+	TYPE:DELETION
chr15	68425943	68426054	chr15	68428887	68428978	P2_PM_15_308	2925	+	+	TYPE:DELETION
chr9	87901349	87901460	chr9	87901675	87901766	P2_PM_9_1826	307	+	+	TYPE:DELETION
chr15	91173915	91174026	chr15	91174267	91174358	P2_PM_15_485	333	+	+	TYPE:DELETION
chr22	17769601	17771002	chr22	17773675	17775376	P2_PM_22_525	4075	+	+	TYPE:DELETION
chr9	8640791	8640902	chr9	8641625	8641716	P2_PM_9_1820	815	+	+	TYPE:DELETION
chr2	48781779	48781890	chr2	48784830	48784921	P2_PM_2_1848	3032	+	+	TYPE:DELETION
chr17	5594477	5595878	chr17	5596776	5598477	P2_PM_17_1339	2300	+	+	TYPE:DELETION
chr9	85033787	85033898	chr9	85034149	85034240	P2_PM_9_1801	343	+	+	TYPE:DELETION
chr1	56831007	56833108	chr1	56834015	56835716	P2_PM_1_5615	4509	+	+	TYPE:DELETION
chr6	11556042	11556153	chr6	11556381	11556472	P2_PM_6_135	320	+	+	TYPE:DELETION
chr1	39998042	40000143	chr1	40000742	40002443	P2_PM_1_5611	4201	+	+	TYPE:DELETION
chr1	35100798	35102899	chr1	35110398	35112099	P2_PM_1_5610	11101	+	+	TYPE:DELETION
chr1	82963241	82963352	chr1	82963584	82963675	P2_PM_1_1758	324	+	+	TYPE:DELETION
chr4	190213915	190214026	chr4	190326110	190326201	P2_PM_4_816	112176	+	+	TYPE:DELETION
chr6	32749172	32749283	chr6	32749501	32749592	P2_PM_6_832	310	+	+	TYPE:DELETION
chr6	116750765	116750876	chr6	116751103	116751194	P2_PM_6_136	319	+	+	TYPE:DELETION
chr9	29624636	29624747	chr9	29624976	29625067	P2_PM_9_547	321	+	+	TYPE:DELETION
chr10	71280320	71281721	chr10	71290394	71292095	P2_PM_10_2234	10075	+	+	TYPE:DELETION
chr2	96750816	96750927	chr2	96750966	96751057	P2_PM_2_2175	131	+	+	TYPE:DELETION
chr4	81703664	81703775	chr4	81703863	81703954	P2_PM_4_1502	180	+	+	TYPE:DELETION
chr10	2543473	2543584	chr10	2543681	2543772	P2_PM_10_578	189	+	+	TYPE:DELETION
chr11	23956081	23956192	chr11	23956260	23956351	P2_PM_11_394	160	+	+	TYPE:DELETION
chr4	81991461	81991572	chr4	81991801	81991892	P2_PM_4_1504	321	+	+	TYPE:DELETION
chr10	56516976	56517087	chr10	56517308	56517399	P2_PM_10_800	313	+	+	TYPE:DELETION
chr15	58596441	58596552	chr15	58596780	58596871	P2_PM_15_231	320	+	+	TYPE:DELETION
chr10	54441137	54441248	chr10	54441473	54441564	P2_PM_10_774	317	+	+	TYPE:DELETION
chr3	63119310	63119421	chr3	63305064	63305155	P2_PM_3_1263	185735	+	+	TYPE:DELETION
chr2	106695018	106695129	chr2	106695854	106695945	P2_PM_2_43	817	+	+	TYPE:DELETION
chr7	61995899	61996010	chr7	62002753	62002844	P2_PM_7_1323	6835	+	+	TYPE:DELETION
chr5	57323418	57323529	chr5	57333739	57333830	P2_PM_5_1045	10302	+	+	TYPE:DELETION
chr10	54860751	54860862	chr10	54861089	54861180	P2_PM_10_778	319	+	+	TYPE:DELETION
chr1	117002103	117002214	chr1	117002252	117002343	P2_PM_1_152	130	+	+	TYPE:DELETION
chr14	85139086	85139197	chr14	85139585	85139676	P2_PM_14_522	480	+	+	TYPE:DELETION
chr15	91362420	91362531	chr15	91362580	91362671	P2_PM_15_488	141	+	+	TYPE:DELETION
chr1	118090984	118091095	chr1	118091225	118091316	P2_PM_1_157	222	+	+	TYPE:DELETION
chr4	70259009	70261110	chr4	70278395	70280096	P2_PM_4_5083	20887	+	+	TYPE:DELETION
chr2	161795545	161795656	chr2	161795888	161795979	P2_PM_2_862	324	+	+	TYPE:DELETION
chr4	79268819	79270920	chr4	79273902	79275603	P2_PM_4_5087	6584	+	+	TYPE:DELETION
chr4	75642605	75644706	chr4	75647443	75649144	P2_PM_4_5085	6339	+	+	TYPE:DELETION
chr11	48354508	48354619	chr11	48354880	48354971	P2_PM_11_629	353	+	+	TYPE:DELETION
chr4	8632930	8635031	chr4	8637313	8639014	P2_PM_4_5089	5884	+	+	TYPE:DELETION
chr14	21536079	21536190	chr14	21536424	21536515	P2_PM_14_73	326	+	+	TYPE:DELETION
chr20	35815553	35815664	chr20	35815884	35815975	P2_PM_20_227	312	+	+	TYPE:DELETION
chr3	177294450	177294561	chr3	177297433	177297524	P2_PM_3_675	2964	+	+	TYPE:DELETION
chr14	21805982	21806093	chr14	22077494	22077585	P2_PM_14_76	271493	+	+	TYPE:DELETION
chr18	41031492	41031603	chr18	41032495	41032586	P2_PM_18_290	984	+	+	TYPE:DELETION
chr9	138214005	138214116	chr9	138217564	138217655	P2_PM_9_354	3540	+	+	TYPE:DELETION
chr1	4247725	4247836	chr1	4442595	4442686	P2_PM_1_1374	194851	+	+	TYPE:DELETION
chr10	88744771	88746172	chr10	88749470	88751171	P2_PM_10_2303	4700	+	+	TYPE:DELETION
chr8	137159469	137160870	chr8	137163218	137164919	P2_PM_8_1916	3750	+	+	TYPE:DELETION
chr3	148729813	148729924	chr3	148730064	148730155	P2_PM_3_422	232	+	+	TYPE:DELETION
chr14	80105548	80106949	chr14	80114347	80116048	P2_PM_14_1344	8800	+	+	TYPE:DELETION
chr6	32453073	32454474	chr6	32506922	32508623	P2_PM_6_2643	53850	+	+	TYPE:DELETION
chr6	31944272	31945673	chr6	32012922	32014623	P2_PM_6_2641	68650	+	+	TYPE:DELETION
chr3	156091432	156092833	chr3	156092981	156094682	P2_PM_3_2662	1550	+	+	TYPE:DELETION
chr11	78993140	78993251	chr11	78996361	78996452	P2_PM_11_1280	3202	+	+	TYPE:DELETION
chr5	12787201	12788602	chr5	13199675	13201376	P2_PM_5_2193	412475	+	+	TYPE:DELETION
chr17	25535824	25537225	chr17	25539448	25541149	P2_PM_17_1153	3625	+	+	TYPE:DELETION
chr11	39542906	39543017	chr11	39900516	39900607	P2_PM_11_538	357591	+	+	TYPE:DELETION
chr7	97394865	97396266	chr7	97401964	97403665	P2_PM_7_3341	7100	+	+	TYPE:DELETION
chrX	126597702	126597813	chrX	126602357	126602448	P2_PM_X_157	4636	+	+	TYPE:DELETION
chr3	119893926	119894037	chr3	119894405	119894496	P2_PM_3_190	460	+	+	TYPE:DELETION
chr17	69852092	69852203	chr17	69852438	69852529	P2_PM_17_520	327	+	+	TYPE:DELETION
chr5	35614125	35614236	chr5	35614457	35614548	P2_PM_5_882	313	+	+	TYPE:DELETION
chr11	7716846	7716957	chr11	7717181	7717272	P2_PM_11_1264	316	+	+	TYPE:DELETION
chrX	127943385	127943496	chrX	127943502	127943593	P2_PM_X_169	98	+	+	TYPE:DELETION
chr2	308677	308788	chr2	308941	309032	P2_PM_2_1675	245	+	+	TYPE:DELETION
chr2	30542360	30542471	chr2	30542507	30542598	P2_PM_2_1679	128	+	+	TYPE:DELETION
chr3	81907438	81907549	chr3	81907777	81907868	P2_PM_3_1495	320	+	+	TYPE:DELETION
chr7	36297473	36297584	chr7	36597643	36597734	P2_PM_7_766	300151	+	+	TYPE:DELETION
chr15	32291164	32291275	chr15	32291491	32291582	P2_PM_15_53	308	+	+	TYPE:DELETION
chr5	82482699	82482810	chr5	82483024	82483115	P2_PM_5_1246	306	+	+	TYPE:DELETION
chr2	169395407	169395518	chr2	169395738	169395829	P2_PM_2_919	312	+	+	TYPE:DELETION
chr3	188304779	188304890	chr3	188305131	188305222	P2_PM_3_771	333	+	+	TYPE:DELETION
chr6	9014768	9014879	chr6	9014895	9014986	P2_PM_6_1296	108	+	+	TYPE:DELETION
chr2	197614561	197614672	chr2	197614912	197615003	P2_PM_2_1170	332	+	+	TYPE:DELETION
chr2	168895757	168895868	chr2	168896096	168896187	P2_PM_2_916	320	+	+	TYPE:DELETION
chr3	32420526	32420637	chr3	32420694	32420785	P2_PM_3_998	149	+	+	TYPE:DELETION
chr12	40864911	40865022	chr12	40865052	40865143	P2_PM_12_579	122	+	+	TYPE:DELETION
chr2	188215668	188215779	chr2	188215994	188216085	P2_PM_2_1079	307	+	+	TYPE:DELETION
chr10	39101432	39103533	chr10	39106130	39107831	P2_PM_10_3308	6199	+	+	TYPE:DELETION
chr21	11081684	11083785	chr21	11115766	11117467	P2_PM_21_1311	35583	+	+	TYPE:DELETION
chr14	106329756	106331157	chr14	106421680	106423381	P2_PM_14_1114	91925	+	+	TYPE:DELETION
chr10	27223267	27225368	chr10	27226474	27228175	P2_PM_10_3304	4708	+	+	TYPE:DELETION
chr9	29092516	29092627	chr9	29097975	29098066	P2_PM_9_544	5440	+	+	TYPE:DELETION
chr19	55469839	55471240	chr19	55471838	55473539	P2_PM_19_1964	2000	+	+	TYPE:DELETION
chr2	18906087	18906198	chr2	18907308	18907399	P2_PM_2_1077	1202	+	+	TYPE:DELETION
chr8	39008327	39008438	chr8	39008445	39008536	P2_PM_8_617	99	+	+	TYPE:DELETION
chr1	46207227	46207338	chr1	46207558	46207649	P2_PM_1_1404	312	+	+	TYPE:DELETION
chr7	72269565	72270966	chr7	72275214	72276915	P2_PM_7_3188	5650	+	+	TYPE:DELETION
chr14	23922190	23922301	chr14	23922609	23922700	P2_PM_14_91	400	+	+	TYPE:DELETION
chr21	10803126	10803237	chr21	10808112	10808203	P2_PM_21_534	4967	+	+	TYPE:DELETION
chr1	46366051	46366162	chr1	46366399	46366490	P2_PM_1_1407	329	+	+	TYPE:DELETION
chr3	69802538	69802649	chr3	69959517	69959608	P2_PM_3_1332	156960	+	+	TYPE:DELETION
chr21	10810702	10810813	chr21	10812459	10812550	P2_PM_21_539	1738	+	+	TYPE:DELETION
chr21	10808327	10808438	chr21	10809901	10809992	P2_PM_21_538	1555	+	+	TYPE:DELETION
chr1	148602627	148604028	chr1	148604426	148606127	P2_PM_1_3140	1800	+	+	TYPE:DELETION
chr14	100703798	100705199	chr14	100705997	100707698	P2_PM_14_1431	2200	+	+	TYPE:DELETION
chr16	49036019	49036130	chr16	49036173	49036264	P2_PM_16_477	135	+	+	TYPE:DELETION
chr6	97504992	97505103	chr6	97505327	97505418	P2_PM_6_1349	316	+	+	TYPE:DELETION
chr2	4211976	4213377	chr2	4222825	4224526	P2_PM_2_4064	10850	+	+	TYPE:DELETION
chr4	69597878	69597989	chr4	69598250	69598341	P2_PM_4_1399	353	+	+	TYPE:DELETION
chr12	120345351	120345462	chr12	120664955	120665046	P2_PM_12_170	319585	+	+	TYPE:DELETION
chr12	94358277	94358388	chr12	94358608	94358699	P2_PM_12_1014	312	+	+	TYPE:DELETION
chr21	46401835	46401946	chr21	46402308	46402399	P2_PM_21_335	454	+	+	TYPE:DELETION
chr19	410706	410817	chr19	411021	411112	P2_PM_19_817	296	+	+	TYPE:DELETION
chr10	56450249	56450360	chr10	56450588	56450679	P2_PM_10_799	320	+	+	TYPE:DELETION
chr2	49612823	49612934	chr2	49613165	49613256	P2_PM_2_1858	323	+	+	TYPE:DELETION
chr10	134977374	134977485	chr10	134977609	134977700	P2_PM_10_373	216	+	+	TYPE:DELETION
chr10	134953569	134953680	chr10	134953826	134953917	P2_PM_10_372	238	+	+	TYPE:DELETION
chr19	12693901	12695302	chr19	12698300	12700001	P2_PM_19_1581	4400	+	+	TYPE:DELETION
chr3	17190101	17190212	chr3	17190242	17190333	P2_PM_3_609	122	+	+	TYPE:DELETION
chr22	18879995	18880106	chr22	18883779	18883870	P2_PM_22_18	3765	+	+	TYPE:DELETION
chr4	39031022	39031133	chr4	39031323	39031414	P2_PM_4_1108	282	+	+	TYPE:DELETION
chr11	95168946	95171047	chr11	95174122	95175823	P2_PM_11_3634	6677	+	+	TYPE:DELETION
chr3	61474991	61475102	chr3	61475333	61475424	P2_PM_3_1248	323	+	+	TYPE:DELETION
chr6	169160990	169161101	chr6	169245894	169245985	P2_PM_6_611	84885	+	+	TYPE:DELETION
chr5	90499513	90501614	chr5	90503183	90504884	P2_PM_5_4239	5171	+	+	TYPE:DELETION
chr20	53292594	53292705	chr20	53292928	53293019	P2_PM_20_370	315	+	+	TYPE:DELETION
chr7	96522685	96522796	chr7	96523032	96523123	P2_PM_7_1656	328	+	+	TYPE:DELETION
chr5	63698099	63700200	chr5	63700256	63701957	P2_PM_5_4233	3658	+	+	TYPE:DELETION
chr5	754641	756742	chr5	847570	849271	P2_PM_5_4236	94430	+	+	TYPE:DELETION
chr5	83947808	83949909	chr5	83953860	83955561	P2_PM_5_4237	7553	+	+	TYPE:DELETION
chr5	173035236	173035347	chr5	173036200	173036291	P2_PM_5_627	945	+	+	TYPE:DELETION
chr7	108884664	108884775	chr7	108884812	108884903	P2_PM_7_117	129	+	+	TYPE:DELETION
chr6	68222979	68223090	chr6	68223273	68223364	P2_PM_6_1126	275	+	+	TYPE:DELETION
chr3	168738395	168738506	chr3	168738795	168738886	P2_PM_3_601	381	+	+	TYPE:DELETION
chr7	93416872	93416983	chr7	93422955	93423046	P2_PM_7_1626	6064	+	+	TYPE:DELETION
chr12	72355984	72357385	chr12	72357483	72359184	P2_PM_12_2094	1500	+	+	TYPE:DELETION
chr15	77910802	77910913	chr15	77911195	77911286	P2_PM_15_397	374	+	+	TYPE:DELETION
chr12	11183615	11185716	chr12	11250011	11251712	P2_PM_12_3259	67897	+	+	TYPE:DELETION
chr3	47490608	47490719	chr3	47493400	47493491	P2_PM_3_1126	2773	+	+	TYPE:DELETION
chr5	117387040	117387151	chr5	117393844	117393935	P2_PM_5_154	6785	+	+	TYPE:DELETION
chr12	102102023	102104124	chr12	102106652	102108353	P2_PM_12_3256	6130	+	+	TYPE:DELETION
chr7	93541757	93541868	chr7	93542486	93542577	P2_PM_7_1628	710	+	+	TYPE:DELETION
chr5	117381679	117381790	chr5	117382049	117382140	P2_PM_5_153	351	+	+	TYPE:DELETION
chr1	31573939	31575340	chr1	31576638	31578339	P2_PM_1_3674	2700	+	+	TYPE:DELETION
chr19	35660361	35661762	chr19	35665160	35666861	P2_PM_19_1780	4800	+	+	TYPE:DELETION
chr1	121367365	121367476	chr1	121373826	121373917	P2_PM_1_237	6442	+	+	TYPE:DELETION
chr5	143080197	143080308	chr5	143080418	143080509	P2_PM_5_396	202	+	+	TYPE:DELETION
chr17	41393517	41393628	chr17	41393785	41393876	P2_PM_17_233	249	+	+	TYPE:DELETION
chr19	36839936	36841337	chr19	36846385	36848086	P2_PM_19_1789	6450	+	+	TYPE:DELETION
chr18	47694253	47695654	chr18	47697752	47699453	P2_PM_18_1418	3500	+	+	TYPE:DELETION
chr5	60001646	60001757	chr5	60003626	60003717	P2_PM_5_1066	1961	+	+	TYPE:DELETION
chr7	38387276	38388677	chr7	38396825	38398526	P2_PM_7_2976	9550	+	+	TYPE:DELETION
chr9	80555377	80555488	chr9	80555781	80555872	P2_PM_9_1757	385	+	+	TYPE:DELETION
chr13	31702801	31704202	chr13	31705050	31706751	P2_PM_13_1450	2250	+	+	TYPE:DELETION
chr7	38512951	38513062	chr7	38513307	38513398	P2_PM_7_787	337	+	+	TYPE:DELETION
chr10	135289886	135291287	chr10	135293935	135295636	P2_PM_10_1922	4050	+	+	TYPE:DELETION
chr4	61938156	61939557	chr4	61941555	61943256	P2_PM_4_3268	3400	+	+	TYPE:DELETION
chr9	44243555	44244956	chr9	44276504	44278205	P2_PM_9_2894	32950	+	+	TYPE:DELETION
chr17	27986596	27986707	chr17	28246998	28247089	P2_PM_17_111	260383	+	+	TYPE:DELETION
chr10	99034808	99034919	chr10	99037361	99037452	P2_PM_10_1140	2534	+	+	TYPE:DELETION
chr4	61329306	61330707	chr4	61331405	61333106	P2_PM_4_3264	2100	+	+	TYPE:DELETION
chr15	101094234	101096335	chr15	101098501	101100202	P2_PM_15_1801	5768	+	+	TYPE:DELETION
chr2	109689044	109690445	chr2	109694543	109696244	P2_PM_2_3292	5500	+	+	TYPE:DELETION
chr4	181317219	181317330	chr4	181317422	181317513	P2_PM_4_704	184	+	+	TYPE:DELETION
chr3	99785292	99785403	chr3	99785617	99785708	P2_PM_3_9	306	+	+	TYPE:DELETION
chr3	195198736	195200837	chr3	195223760	195225461	P2_PM_3_4539	26525	+	+	TYPE:DELETION
chr3	192875215	192877316	chr3	192885085	192886786	P2_PM_3_4538	11371	+	+	TYPE:DELETION
chr11	55389575	55390976	chr11	55430899	55432600	P2_PM_11_2384	41325	+	+	TYPE:DELETION
chr1	147931477	147932878	chr1	147943326	147945027	P2_PM_1_3129	11850	+	+	TYPE:DELETION
chr11	55364875	55366276	chr11	55386149	55387850	P2_PM_11_2383	21275	+	+	TYPE:DELETION
chr17	3588177	3589578	chr17	3590651	3592352	P2_PM_17_1234	2475	+	+	TYPE:DELETION
chr5	166402707	166402818	chr5	166403594	166403685	P2_PM_5_575	868	+	+	TYPE:DELETION
chr1	197500456	197500567	chr1	197503239	197503330	P2_PM_1_712	2764	+	+	TYPE:DELETION
chr1	145092888	145092999	chr1	145097042	145097133	P2_PM_1_305	4135	+	+	TYPE:DELETION
chr5	10756123	10756234	chr5	10756477	10756568	P2_PM_5_73	335	+	+	TYPE:DELETION
chr1	145026677	145026788	chr1	145027019	145027110	P2_PM_1_301	323	+	+	TYPE:DELETION
chr10	113191499	113191610	chr10	113191829	113191920	P2_PM_10_116	311	+	+	TYPE:DELETION
chr4	190624580	190624691	chr4	190624946	190625037	P2_PM_4_881	347	+	+	TYPE:DELETION
chr1	25731339	25732740	chr1	25735413	25737114	P2_PM_1_3639	4075	+	+	TYPE:DELETION
chr20	29815340	29815451	chr20	29825642	29825733	P2_PM_20_153	10283	+	+	TYPE:DELETION
chr18	51952771	51954872	chr18	51955386	51957087	P2_PM_18_2228	4116	+	+	TYPE:DELETION
chr11	103087869	103087980	chr11	103088044	103088135	P2_PM_11_29	156	+	+	TYPE:DELETION
chr1	225344342	225344453	chr1	225344675	225344766	P2_PM_1_944	314	+	+	TYPE:DELETION
chr18	30495246	30497347	chr18	30500206	30501907	P2_PM_18_2221	6461	+	+	TYPE:DELETION
chr18	4475717	4477818	chr18	4650938	4652639	P2_PM_18_2224	176722	+	+	TYPE:DELETION
chr2	134460205	134460316	chr2	134460531	134460622	P2_PM_2_634	307	+	+	TYPE:DELETION
chr5	69399295	69400696	chr5	69454794	69456495	P2_PM_5_2699	55500	+	+	TYPE:DELETION
chr2	134544217	134544328	chr2	134544568	134544659	P2_PM_2_635	332	+	+	TYPE:DELETION
chr7	55286690	55286801	chr7	55289027	55289118	P2_PM_7_938	2318	+	+	TYPE:DELETION
chr3	6700812	6700923	chr3	6701214	6701305	P2_PM_3_1304	383	+	+	TYPE:DELETION
chr20	57977055	57977166	chr20	57977525	57977616	P2_PM_20_422	451	+	+	TYPE:DELETION
chr7	43845394	43845505	chr7	44182691	44182782	P2_PM_7_825	337278	+	+	TYPE:DELETION
chr5	484155	484266	chr5	484469	484560	P2_PM_5_999	295	+	+	TYPE:DELETION
chr1	176478160	176478271	chr1	176478735	176478826	P2_PM_1_543	556	+	+	TYPE:DELETION
chr6	141325657	141325768	chr6	141326002	141326093	P2_PM_6_336	326	+	+	TYPE:DELETION
chr16	55291959	55292070	chr16	55637316	55637407	P2_PM_16_530	345338	+	+	TYPE:DELETION
chr5	91480716	91480827	chr5	91481089	91481180	P2_PM_5_1318	354	+	+	TYPE:DELETION
chr22	41451799	41451910	chr22	41452112	41452203	P2_PM_22_196	294	+	+	TYPE:DELETION
chr1	207541909	207542020	chr1	207545529	207545620	P2_PM_1_782	3601	+	+	TYPE:DELETION
chr11	102471790	102471901	chr11	102472125	102472216	P2_PM_11_23	316	+	+	TYPE:DELETION
chr2	213574623	213574734	chr2	213574948	213575039	P2_PM_2_1312	306	+	+	TYPE:DELETION
chr11	70445494	70445605	chr11	70445631	70445722	P2_PM_11_1214	118	+	+	TYPE:DELETION
chr14	42486266	42486377	chr14	42486600	42486691	P2_PM_14_221	315	+	+	TYPE:DELETION
chr6	32538951	32539062	chr6	32555471	32555562	P2_PM_6_808	16501	+	+	TYPE:DELETION
chrX	144422009	144423410	chrX	144423808	144425509	P2_PM_X_1658	1800	+	+	TYPE:DELETION
chr17	80959962	80961363	chr17	80961761	80963462	P2_PM_17_1490	1800	+	+	TYPE:DELETION
chr1	81404701	81404812	chr1	81410911	81411002	P2_PM_1_1745	6191	+	+	TYPE:DELETION
chr9	30491226	30491337	chr9	30491557	30491648	P2_PM_9_555	312	+	+	TYPE:DELETION
chr20	38337577	38337688	chr20	38337733	38337824	P2_PM_20_254	137	+	+	TYPE:DELETION
chr4	59944500	59944611	chr4	59950561	59950652	P2_PM_4_1244	6042	+	+	TYPE:DELETION
chr15	24207001	24207112	chr15	24207329	24207420	P2_PM_15_13	309	+	+	TYPE:DELETION
chr8	146192810	146192921	chr8	146193135	146193226	P2_PM_8_398	306	+	+	TYPE:DELETION
chr11	22956776	22956887	chr11	22957088	22957179	P2_PM_11_385	293	+	+	TYPE:DELETION
chr15	55218165	55218276	chr15	55224393	55224484	P2_PM_15_201	6209	+	+	TYPE:DELETION
chr10	4708459	4708570	chr10	4708998	4709089	P2_PM_10_740	520	+	+	TYPE:DELETION
chr8	61945816	61945927	chr8	61945984	61946075	P2_PM_8_772	149	+	+	TYPE:DELETION
chr10	49917107	49917218	chr10	49917449	49917540	P2_PM_10_747	323	+	+	TYPE:DELETION
chr8	6837691	6839092	chr8	6850340	6852041	P2_PM_8_2280	12650	+	+	TYPE:DELETION
chr6	45967404	45967515	chr6	45967751	45967842	P2_PM_6_938	328	+	+	TYPE:DELETION
chr5	57545688	57545799	chr5	57669583	57669674	P2_PM_5_1049	123876	+	+	TYPE:DELETION
chr6	129319460	129319571	chr6	129325538	129325629	P2_PM_6_240	6059	+	+	TYPE:DELETION
chr22	24273351	24274752	chr22	24310375	24312076	P2_PM_22_602	37025	+	+	TYPE:DELETION
chr22	24313701	24315102	chr22	24333250	24334951	P2_PM_22_604	19550	+	+	TYPE:DELETION
chr2	163666354	163666465	chr2	163666688	163666779	P2_PM_2_879	315	+	+	TYPE:DELETION
chr9	137355605	137357006	chr9	137357854	137359555	P2_PM_9_2649	2250	+	+	TYPE:DELETION
chr14	106932578	106932689	chr14	107174887	107174978	P2_PM_14_60	242290	+	+	TYPE:DELETION
chr1	4125257	4125368	chr1	4127612	4127703	P2_PM_1_1362	2336	+	+	TYPE:DELETION
chr10	88893621	88895022	chr10	88896220	88897921	P2_PM_10_2314	2600	+	+	TYPE:DELETION
chr9	136876255	136877656	chr9	136878554	136880255	P2_PM_9_2641	2300	+	+	TYPE:DELETION
chr4	100070237	100070348	chr4	100070572	100070663	P2_PM_4_5	316	+	+	TYPE:DELETION
chr10	88881121	88882522	chr10	88884970	88886671	P2_PM_10_2313	3850	+	+	TYPE:DELETION
chr6	32596148	32597549	chr6	32598222	32599923	P2_PM_6_2656	2075	+	+	TYPE:DELETION
chr6	32525973	32527374	chr6	32535022	32536723	P2_PM_6_2651	9050	+	+	TYPE:DELETION
chr15	42017682	42017793	chr15	42018033	42018124	P2_PM_15_113	332	+	+	TYPE:DELETION
chr3	106813566	106813677	chr3	106813749	106813840	P2_PM_3_90	164	+	+	TYPE:DELETION
chr3	107038961	107039072	chr3	107039457	107039548	P2_PM_3_92	477	+	+	TYPE:DELETION
chr2	236010867	236010978	chr2	236011072	236011163	P2_PM_2_1515	186	+	+	TYPE:DELETION
chr11	37793159	37793270	chr11	37793307	37793398	P2_PM_11_524	129	+	+	TYPE:DELETION
chr8	52023704	52023815	chr8	52023997	52024088	P2_PM_8_685	274	+	+	TYPE:DELETION
chr7	148071968	148073369	chr7	148075817	148077518	P2_PM_7_2756	3850	+	+	TYPE:DELETION
chr14	40612300	40613701	chr14	40616999	40618700	P2_PM_14_1212	4700	+	+	TYPE:DELETION
chr14	74238923	74240324	chr14	74246247	74247948	P2_PM_14_1327	7325	+	+	TYPE:DELETION
chr22	49622454	49622565	chr22	49624259	49624350	P2_PM_22_289	1786	+	+	TYPE:DELETION
chr2	2910647	2910758	chr2	2910937	2911028	P2_PM_2_1660	271	+	+	TYPE:DELETION
chr19	2773359	2773470	chr19	2773952	2774043	P2_PM_19_278	574	+	+	TYPE:DELETION
chr7	152281636	152281747	chr7	152284268	152284359	P2_PM_7_483	2613	+	+	TYPE:DELETION
chr5	89860363	89860474	chr5	89860703	89860794	P2_PM_5_1307	321	+	+	TYPE:DELETION
chr20	60570573	60570684	chr20	60570911	60571002	P2_PM_20_452	319	+	+	TYPE:DELETION
chr15	35008957	35009068	chr15	35009311	35009402	P2_PM_15_65	335	+	+	TYPE:DELETION
chr3	163464110	163464221	chr3	163464435	163464526	P2_PM_3_560	306	+	+	TYPE:DELETION
chr18	75266938	75267049	chr18	75268119	75268210	P2_PM_18_607	1162	+	+	TYPE:DELETION
chr8	98595337	98595448	chr8	98595695	98595786	P2_PM_8_1072	339	+	+	TYPE:DELETION
chr3	182754503	182754614	chr3	182754656	182754747	P2_PM_3_711	134	+	+	TYPE:DELETION
chr4	1327790	1327901	chr4	1327907	1327998	P2_PM_4_259	98	+	+	TYPE:DELETION
chr11	96614711	96614822	chr11	96615057	96615148	P2_PM_11_1384	327	+	+	TYPE:DELETION
chr3	181497527	181497638	chr3	181497808	181497899	P2_PM_3_705	262	+	+	TYPE:DELETION
chr2	194688485	194690586	chr2	194697237	194698938	P2_PM_2_5961	10253	+	+	TYPE:DELETION
chr8	37128705	37128816	chr8	37129298	37129389	P2_PM_8_599	574	+	+	TYPE:DELETION
chr8	69577506	69577617	chr8	69578089	69578180	P2_PM_8_845	564	+	+	TYPE:DELETION
chr4	186155488	186155599	chr4	186155818	186155909	P2_PM_4_767	311	+	+	TYPE:DELETION
chr14	106101106	106102507	chr14	106104555	106106256	P2_PM_14_1107	3450	+	+	TYPE:DELETION
chr14	106054756	106056157	chr14	106064955	106066656	P2_PM_14_1100	10200	+	+	TYPE:DELETION
chr2	242265783	242265894	chr2	242265951	242266042	P2_PM_2_1595	149	+	+	TYPE:DELETION
chr7	154941863	154941974	chr7	154942211	154942302	P2_PM_7_506	329	+	+	TYPE:DELETION
chr7	51594253	51594364	chr7	51595554	51595645	P2_PM_7_895	1282	+	+	TYPE:DELETION
chr7	126045830	126045941	chr7	126051410	126051501	P2_PM_7_239	5561	+	+	TYPE:DELETION
chr21	37014904	37015015	chr21	37015128	37015219	P2_PM_21_236	205	+	+	TYPE:DELETION
chr5	51378728	51378839	chr5	51826881	51826972	P2_PM_5_989	448134	+	+	TYPE:DELETION
chr2	49561425	49561536	chr2	49561588	49561679	P2_PM_2_1856	144	+	+	TYPE:DELETION
chr1	47649992	47650103	chr1	47650114	47650205	P2_PM_1_1411	103	+	+	TYPE:DELETION
chr2	91600169	91602270	chr2	91609410	91611111	P2_PM_2_6000	10742	+	+	TYPE:DELETION
chr2	91679655	91681756	chr2	91684044	91685745	P2_PM_2_6003	5890	+	+	TYPE:DELETION
chr2	91750539	91752640	chr2	91758294	91759995	P2_PM_2_6004	9256	+	+	TYPE:DELETION
chr10	59209045	59210446	chr10	59211219	59212920	P2_PM_10_2171	2175	+	+	TYPE:DELETION
chr19	10996507	10996618	chr19	10996688	10996779	P2_PM_19_7	162	+	+	TYPE:DELETION
chr14	23023135	23023246	chr14	23023344	23023435	P2_PM_14_81	190	+	+	TYPE:DELETION
chr10	5888945	5890346	chr10	5892194	5893895	P2_PM_10_2178	3250	+	+	TYPE:DELETION
chr8	116488169	116488280	chr8	116488517	116488608	P2_PM_8_116	329	+	+	TYPE:DELETION
chr21	10814926	10815037	chr21	10817257	10817348	P2_PM_21_540	2312	+	+	TYPE:DELETION
chr21	10821229	10821340	chr21	10822593	10822684	P2_PM_21_542	1345	+	+	TYPE:DELETION
chr21	10830991	10831102	chr21	10832752	10832843	P2_PM_21_547	1742	+	+	TYPE:DELETION
chr5	81182420	81182531	chr5	81182781	81182872	P2_PM_5_1233	342	+	+	TYPE:DELETION
chr10	3095663	3095774	chr10	3095925	3096016	P2_PM_10_627	243	+	+	TYPE:DELETION
chr19	21053999	21054110	chr19	21056116	21056207	P2_PM_19_129	2098	+	+	TYPE:DELETION
chrX	5055285	5055396	chrX	5057460	5057551	P2_PM_X_566	2156	+	+	TYPE:DELETION
chr10	135104752	135104863	chr10	135105962	135106053	P2_PM_10_374	1191	+	+	TYPE:DELETION
chrX	4904656	4904767	chrX	4904989	4905080	P2_PM_X_560	314	+	+	TYPE:DELETION
chr7	158998772	158998883	chr7	158999340	158999431	P2_PM_7_581	549	+	+	TYPE:DELETION
chr13	67174720	67174831	chr13	67177381	67177472	P2_PM_13_588	2642	+	+	TYPE:DELETION
chr3	196933829	196935230	chr3	196938578	196940279	P2_PM_3_2864	4750	+	+	TYPE:DELETION
chr2	209451663	209451774	chr2	209452009	209452100	P2_PM_2_1281	327	+	+	TYPE:DELETION
chr7	102488656	102488767	chr7	102489014	102489105	P2_PM_7_57	339	+	+	TYPE:DELETION
chr10	42599638	42601739	chr10	42661726	42663427	P2_PM_10_3320	63589	+	+	TYPE:DELETION
chr2	158719032	158719143	chr2	158719362	158719453	P2_PM_2_831	311	+	+	TYPE:DELETION
chr9	88722181	88723582	chr9	88723930	88725631	P2_PM_9_3021	1750	+	+	TYPE:DELETION
chr2	191680724	191680835	chr2	191680838	191680929	P2_PM_2_1115	95	+	+	TYPE:DELETION
chr12	30371258	30371369	chr12	30371702	30371793	P2_PM_12_494	425	+	+	TYPE:DELETION
chr22	22384824	22386925	chr22	23245656	23247357	P2_PM_22_1104	862333	+	+	TYPE:DELETION
chr22	25696634	25698735	chr22	26000579	26002280	P2_PM_22_1107	305446	+	+	TYPE:DELETION
chr7	56761732	56763133	chr7	56769281	56770982	P2_PM_7_3087	7550	+	+	TYPE:DELETION
chr10	134029058	134029169	chr10	134139144	134139235	P2_PM_10_347	110067	+	+	TYPE:DELETION
chr1	156526653	156526764	chr1	156528904	156528995	P2_PM_1_401	2232	+	+	TYPE:DELETION
chr3	21722972	21724373	chr3	21725321	21727022	P2_PM_3_2881	2350	+	+	TYPE:DELETION
chr15	24368226	24370327	chr15	24520553	24522254	P2_PM_15_1789	153828	+	+	TYPE:DELETION
chr6	122301590	122301701	chr6	122301928	122302019	P2_PM_6_187	319	+	+	TYPE:DELETION
chr20	52866183	52866294	chr20	52867307	52867398	P2_PM_20_364	1105	+	+	TYPE:DELETION
chr22	23828080	23828191	chr22	23829290	23829381	P2_PM_22_63	1191	+	+	TYPE:DELETION
chr5	49407430	49409531	chr5	49437669	49439370	P2_PM_5_4228	31740	+	+	TYPE:DELETION
chr3	26469829	26469940	chr3	26469943	26470034	P2_PM_3_948	95	+	+	TYPE:DELETION
chr5	26796364	26798465	chr5	26800827	26802528	P2_PM_5_4222	5964	+	+	TYPE:DELETION
chr3	26450910	26451021	chr3	26452258	26452349	P2_PM_3_947	1329	+	+	TYPE:DELETION
chr5	24370104	24372205	chr5	24372288	24373989	P2_PM_5_4220	3685	+	+	TYPE:DELETION
chr5	46270459	46272560	chr5	46274300	46276001	P2_PM_5_4227	5342	+	+	TYPE:DELETION
chr3	2632977	2633088	chr3	2633317	2633408	P2_PM_3_940	321	+	+	TYPE:DELETION
chr12	55727151	55727262	chr12	55728144	55728235	P2_PM_12_720	974	+	+	TYPE:DELETION
chr3	26123789	26123900	chr3	26123936	26124027	P2_PM_3_942	128	+	+	TYPE:DELETION
chr7	28596583	28596694	chr7	28596819	28596910	P2_PM_7_694	217	+	+	TYPE:DELETION
chr18	32661901	32662012	chr18	32662237	32662328	P2_PM_18_234	317	+	+	TYPE:DELETION
chr7	28574220	28574331	chr7	28575089	28575180	P2_PM_7_693	850	+	+	TYPE:DELETION
chr4	190982107	190983508	chr4	190985706	190990420	P2_PM_4_3070	3600	+	+	TYPE:DELETION
chr2	2037394	2038795	chr2	2039543	2041244	P2_PM_2_3754	2150	+	+	TYPE:DELETION
chr5	118409809	118409920	chr5	118459405	118459496	P2_PM_5_167	49577	+	+	TYPE:DELETION
chr10	8781925	8782036	chr10	8782273	8782364	P2_PM_10_1048	329	+	+	TYPE:DELETION
chr3	172400848	172400959	chr3	172401188	172401279	P2_PM_3_629	321	+	+	TYPE:DELETION
chr12	84484427	84484538	chr12	84484763	84484854	P2_PM_12_920	317	+	+	TYPE:DELETION
chr12	84593051	84593162	chr12	84595973	84596064	P2_PM_12_921	2903	+	+	TYPE:DELETION
chr3	26436261	26436372	chr3	26436588	26436679	P2_PM_3_946	308	+	+	TYPE:DELETION
chr13	37414407	37414518	chr13	37414746	37414837	P2_PM_13_323	320	+	+	TYPE:DELETION
chr1	2052948	2053059	chr1	2053285	2053376	P2_PM_1_769	318	+	+	TYPE:DELETION
chr2	134966649	134966760	chr2	134970098	134970189	P2_PM_2_643	3430	+	+	TYPE:DELETION
chr1	108402278	108403679	chr1	108404827	108406528	P2_PM_1_2991	2550	+	+	TYPE:DELETION
chr1	108732278	108733679	chr1	108736577	108738278	P2_PM_1_2996	4300	+	+	TYPE:DELETION
chr1	70768056	70768167	chr1	70768398	70768489	P2_PM_1_1640	323	+	+	TYPE:DELETION
chr5	86274399	86274510	chr5	86610355	86610446	P2_PM_5_1275	335937	+	+	TYPE:DELETION
chr5	86115278	86115389	chr5	86117818	86117909	P2_PM_5_1273	2521	+	+	TYPE:DELETION
chr4	108127752	108127863	chr4	108131677	108131768	P2_PM_4_71	3906	+	+	TYPE:DELETION
chr9	44005505	44006906	chr9	44050804	44052505	P2_PM_9_2889	45300	+	+	TYPE:DELETION
chr13	72476948	72479049	chr13	72479131	72480832	P2_PM_13_2624	3684	+	+	TYPE:DELETION
chr2	126509660	126509771	chr2	126510566	126510657	P2_PM_2_212	887	+	+	TYPE:DELETION
chr5	24091553	24091664	chr5	24091898	24091989	P2_PM_5_761	326	+	+	TYPE:DELETION
chr3	22092206	22094307	chr3	22096233	22097934	P2_PM_3_4548	5528	+	+	TYPE:DELETION
chr1	149557327	149558728	chr1	149576426	149578127	P2_PM_1_3155	19100	+	+	TYPE:DELETION
chr9	115937030	115937141	chr9	115937344	115937435	P2_PM_9_145	295	+	+	TYPE:DELETION
chr3	195506876	195508977	chr3	195512353	195514054	P2_PM_3_4541	6594	+	+	TYPE:DELETION
chr3	4066867	4066978	chr3	4069517	4069608	P2_PM_3_1063	2631	+	+	TYPE:DELETION
chr5	62704379	62704490	chr5	62704721	62704812	P2_PM_5_1092	323	+	+	TYPE:DELETION
chr3	228540	230641	chr3	233693	235394	P2_PM_3_4547	6654	+	+	TYPE:DELETION
chr3	30254706	30254817	chr3	30364360	30364451	P2_PM_3_977	109635	+	+	TYPE:DELETION
chr6	29685421	29685532	chr6	29688051	29688142	P2_PM_6_746	2611	+	+	TYPE:DELETION
chr5	172889657	172889768	chr5	172890009	172890100	P2_PM_5_626	333	+	+	TYPE:DELETION
chr17	73542598	73542709	chr17	73542833	73542924	P2_PM_17_552	216	+	+	TYPE:DELETION
chr10	92969167	92969278	chr10	92969525	92969616	P2_PM_10_1083	339	+	+	TYPE:DELETION
chr6	28972152	28972263	chr6	28972276	28972367	P2_PM_6_741	105	+	+	TYPE:DELETION
chr4	190662872	190662983	chr4	190663687	190663778	P2_PM_4_891	796	+	+	TYPE:DELETION
chr16	34194051	34194162	chr16	34196783	34196874	P2_PM_16_438	2713	+	+	TYPE:DELETION
chr20	29811208	29811319	chr20	29812202	29812293	P2_PM_20_144	975	+	+	TYPE:DELETION
chr20	57266360	57266471	chr20	57266706	57266797	P2_PM_20_413	327	+	+	TYPE:DELETION
chrX	76411816	76411927	chrX	76728967	76729058	P2_PM_X_681	287397	+	+	TYPE:DELETION
chr20	11517206	11517317	chr20	11517548	11517639	P2_PM_20_9	323	+	+	TYPE:DELETION
chr1	182289272	182289383	chr1	182289603	182289694	P2_PM_1_587	312	+	+	TYPE:DELETION
chrX	150293881	150293992	chrX	150295676	150295767	P2_PM_X_312	1776	+	+	TYPE:DELETION
chr17	51852377	51853778	chr17	51859176	51860877	P2_PM_17_1318	6800	+	+	TYPE:DELETION
chr7	52094911	52095022	chr7	52095243	52095334	P2_PM_7_900	313	+	+	TYPE:DELETION
chr6	47091678	47091789	chr6	47092053	47092144	P2_PM_6_947	356	+	+	TYPE:DELETION
chr17	60124818	60124929	chr17	60401545	60401636	P2_PM_17_437	276708	+	+	TYPE:DELETION
chr6	68101472	68101583	chr6	68112126	68112217	P2_PM_6_1125	10635	+	+	TYPE:DELETION
chr7	154932066	154932177	chr7	154932437	154932528	P2_PM_7_505	352	+	+	TYPE:DELETION
chr4	188959311	188959422	chr4	188959452	188959543	P2_PM_4_792	122	+	+	TYPE:DELETION
chr5	120312972	120313083	chr5	120313306	120313397	P2_PM_5_187	315	+	+	TYPE:DELETION
chrX	12433455	12434856	chrX	12436104	12437805	P2_PM_X_1531	2650	+	+	TYPE:DELETION
chr6	170456157	170456268	chr6	170456365	170456456	P2_PM_6_634	189	+	+	TYPE:DELETION
chr2	193355350	193355461	chr2	193355673	193355764	P2_PM_2_1128	304	+	+	TYPE:DELETION
chr6	97160188	97160299	chr6	97160363	97160454	P2_PM_6_1344	156	+	+	TYPE:DELETION
chr5	139146361	139146472	chr5	139146476	139146567	P2_PM_5_368	96	+	+	TYPE:DELETION
chr4	107604238	107604349	chr4	107609214	107609305	P2_PM_4_67	4957	+	+	TYPE:DELETION
chr6	32593651	32593762	chr6	32593984	32594075	P2_PM_6_813	314	+	+	TYPE:DELETION
chr6	32561900	32562011	chr6	32564573	32564664	P2_PM_6_811	2654	+	+	TYPE:DELETION
chr1	84517870	84517981	chr1	84524594	84524685	P2_PM_1_1773	6705	+	+	TYPE:DELETION
chr2	89132222	89132333	chr2	89156726	89156817	P2_PM_2_2156	24485	+	+	TYPE:DELETION
chr16	25339200	25340601	chr16	25343274	25344975	P2_PM_16_1356	4075	+	+	TYPE:DELETION
chr2	89029182	89029293	chr2	89032255	89032346	P2_PM_2_2155	3054	+	+	TYPE:DELETION
chr17	80932262	80933663	chr17	80934161	80935862	P2_PM_17_1489	1900	+	+	TYPE:DELETION
chr1	85187066	85187177	chr1	85187428	85187519	P2_PM_1_1779	343	+	+	TYPE:DELETION
chr6	45388573	45389974	chr6	45390772	45392473	P2_PM_6_2714	2200	+	+	TYPE:DELETION
chr10	5248596	5248707	chr10	5248718	5248809	P2_PM_10_759	103	+	+	TYPE:DELETION
chr4	66641054	66641165	chr4	66641384	66641475	P2_PM_4_1297	311	+	+	TYPE:DELETION
chr9	133030552	133032653	chr9	133033192	133034893	P2_PM_9_3933	4141	+	+	TYPE:DELETION
chr16	19230380	19230491	chr16	19230751	19230842	P2_PM_16_95	352	+	+	TYPE:DELETION
chr21	43349432	43350833	chr21	43352806	43354507	P2_PM_21_947	3375	+	+	TYPE:DELETION
chr4	133180151	133181552	chr4	133182300	133184001	P2_PM_4_2723	2150	+	+	TYPE:DELETION
chr3	126358864	126358975	chr3	126359210	126359301	P2_PM_3_244	327	+	+	TYPE:DELETION
chr17	80983055	80983166	chr17	80983478	80983569	P2_PM_17_654	404	+	+	TYPE:DELETION
chr8	32679889	32681990	chr8	32689716	32691417	P2_PM_8_3543	11328	+	+	TYPE:DELETION
chr16	16052090	16052201	chr16	16407795	16407886	P2_PM_16_71	355686	+	+	TYPE:DELETION
chr16	16934307	16934418	chr16	16940377	16940468	P2_PM_16_76	6051	+	+	TYPE:DELETION
chr8	39885510	39887611	chr8	39889699	39891400	P2_PM_8_3545	5690	+	+	TYPE:DELETION
chr8	40774481	40776582	chr8	40778248	40779949	P2_PM_8_3546	5268	+	+	TYPE:DELETION
chr19	23320729	23320840	chr19	23321065	23321156	P2_PM_19_200	317	+	+	TYPE:DELETION
chr5	143353586	143353697	chr5	143353780	143353871	P2_PM_5_401	175	+	+	TYPE:DELETION
chr1	241586167	241586278	chr1	241586449	241586540	P2_PM_1_1081	263	+	+	TYPE:DELETION
chr4	137617155	137617266	chr4	137617548	137617639	P2_PM_4_316	374	+	+	TYPE:DELETION
chr3	83853064	83853175	chr3	83855317	83855408	P2_PM_3_1514	2234	+	+	TYPE:DELETION
chr4	46055932	46056043	chr4	46058156	46058247	P2_PM_4_1160	2205	+	+	TYPE:DELETION
chr2	57342678	57342789	chr2	57343024	57343115	P2_PM_2_1928	327	+	+	TYPE:DELETION
chr7	120881047	120881158	chr7	120881404	120881495	P2_PM_7_200	338	+	+	TYPE:DELETION
chr17	66960872	66960983	chr17	66961223	66961314	P2_PM_17_493	332	+	+	TYPE:DELETION
chr6	4050183	4050294	chr6	4050521	4050612	P2_PM_6_891	319	+	+	TYPE:DELETION
chr8	52656564	52656675	chr8	52656701	52656792	P2_PM_8_694	118	+	+	TYPE:DELETION
chrX	9698189	9698300	chrX	9698378	9698469	P2_PM_X_784	170	+	+	TYPE:DELETION
chr11	7428524	7428635	chr11	7428874	7428965	P2_PM_11_1241	331	+	+	TYPE:DELETION
chr1	58743850	58743961	chr1	58744782	58744873	P2_PM_1_1558	913	+	+	TYPE:DELETION
chr12	122015518	122016919	chr12	122018017	122019718	P2_PM_12_1744	2500	+	+	TYPE:DELETION
chr1	58343153	58343264	chr1	58343496	58343587	P2_PM_1_1554	324	+	+	TYPE:DELETION
chr3	73064341	73064452	chr3	73064656	73064747	P2_PM_3_1355	296	+	+	TYPE:DELETION
chr5	142935314	142935425	chr5	142935645	142935736	P2_PM_5_394	312	+	+	TYPE:DELETION
chr8	58116479	58116590	chr8	58127602	58127693	P2_PM_8_738	11104	+	+	TYPE:DELETION
chr2	43853632	43853743	chr2	43854096	43854187	P2_PM_2_1795	445	+	+	TYPE:DELETION
chr12	9556133	9556244	chr12	9557178	9557269	P2_PM_12_1030	1026	+	+	TYPE:DELETION
chr15	82954146	82955547	chr15	83148995	83150696	P2_PM_15_1158	194850	+	+	TYPE:DELETION
chr8	6587777	6587888	chr8	6588117	6588208	P2_PM_8_811	321	+	+	TYPE:DELETION
chr19	6532501	6533902	chr19	6533925	6535626	P2_PM_19_2010	1425	+	+	TYPE:DELETION
chr11	9794522	9794633	chr11	9794867	9794958	P2_PM_11_1399	326	+	+	TYPE:DELETION
chr4	125867307	125867418	chr4	125867655	125867746	P2_PM_4_222	329	+	+	TYPE:DELETION
chr7	125265039	125265150	chr7	125265389	125265480	P2_PM_7_232	331	+	+	TYPE:DELETION
chr20	1389085	1389196	chr20	1390775	1390866	P2_PM_20_30	1671	+	+	TYPE:DELETION
chr18	55671068	55671179	chr18	55671393	55671484	P2_PM_18_413	306	+	+	TYPE:DELETION
chr2	170991963	170992074	chr2	170992291	170992382	P2_PM_2_937	309	+	+	TYPE:DELETION
chr6	1682734	1682845	chr6	1683064	1683155	P2_PM_6_543	311	+	+	TYPE:DELETION
chr18	55801522	55801633	chr18	55801867	55801958	P2_PM_18_415	326	+	+	TYPE:DELETION
chr8	106181350	106181461	chr8	106181697	106181788	P2_PM_8_46	328	+	+	TYPE:DELETION
chr13	100014160	100014271	chr13	100322371	100322462	P2_PM_13_829	308192	+	+	TYPE:DELETION
chr2	34523595	34523706	chr2	34525679	34525770	P2_PM_2_1721	2065	+	+	TYPE:DELETION
chr5	53176871	53176982	chr5	53177196	53177287	P2_PM_5_996	306	+	+	TYPE:DELETION
chr9	101308330	101309731	chr9	101310979	101312680	P2_PM_9_2459	2650	+	+	TYPE:DELETION
chr2	138245238	138245349	chr2	138245601	138245692	P2_PM_2_662	344	+	+	TYPE:DELETION
chr13	99623644	99623755	chr13	99623798	99623889	P2_PM_13_824	135	+	+	TYPE:DELETION
chr10	47149595	47150996	chr10	47398644	47400345	P2_PM_10_2103	249050	+	+	TYPE:DELETION
chr4	117420582	117420693	chr4	117420880	117420971	P2_PM_4_138	279	+	+	TYPE:DELETION
chr10	47575370	47576771	chr10	47585969	47587670	P2_PM_10_2105	10600	+	+	TYPE:DELETION
chr4	117367736	117367847	chr4	117368448	117368539	P2_PM_4_137	693	+	+	TYPE:DELETION
chr4	117251421	117251532	chr4	117251757	117251848	P2_PM_4_136	317	+	+	TYPE:DELETION
chr8	19980210	19980321	chr8	19980544	19980635	P2_PM_8_452	315	+	+	TYPE:DELETION
chr1	569411	569522	chr1	569908	569999	P2_PM_1_1520	478	+	+	TYPE:DELETION
chr7	66696791	66698192	chr7	66698765	66700466	P2_PM_7_3144	1975	+	+	TYPE:DELETION
chr3	145931842	145931953	chr3	145932174	145932265	P2_PM_3_392	313	+	+	TYPE:DELETION
chr3	180860252	180860363	chr3	181125351	181125442	P2_PM_3_700	265080	+	+	TYPE:DELETION
chr3	146385129	146385240	chr3	146394821	146394912	P2_PM_3_396	9673	+	+	TYPE:DELETION
chr7	151229568	151230969	chr7	151231417	151233118	P2_PM_7_2780	1850	+	+	TYPE:DELETION
chr5	1924531	1924642	chr5	1925162	1925253	P2_PM_5_718	612	+	+	TYPE:DELETION
chr2	225883155	225883266	chr2	225883334	225883425	P2_PM_2_1430	160	+	+	TYPE:DELETION
chr7	9634576	9634687	chr7	9635938	9636029	P2_PM_7_1649	1343	+	+	TYPE:DELETION
chr22	42523393	42525494	chr22	42533952	42535653	P2_PM_22_1114	12060	+	+	TYPE:DELETION
chr12	29573356	29573467	chr12	29573716	29573807	P2_PM_12_488	341	+	+	TYPE:DELETION
chr10	134177960	134178071	chr10	134178248	134178339	P2_PM_10_351	269	+	+	TYPE:DELETION
chr12	100287295	100288696	chr12	100291094	100292795	P2_PM_12_2252	3800	+	+	TYPE:DELETION
chr12	99793195	99794596	chr12	99802069	99803770	P2_PM_12_2251	8875	+	+	TYPE:DELETION
chr7	151057926	151058037	chr7	151058089	151058180	P2_PM_7_467	144	+	+	TYPE:DELETION
chr4	69036842	69036953	chr4	69037182	69037273	P2_PM_4_1395	321	+	+	TYPE:DELETION
chr13	63656129	63656240	chr13	63656475	63656566	P2_PM_13_550	327	+	+	TYPE:DELETION
chr2	196214757	196214868	chr2	196215188	196215279	P2_PM_2_1159	412	+	+	TYPE:DELETION
chr9	9950373	9950484	chr9	9950722	9950813	P2_PM_9_1920	330	+	+	TYPE:DELETION
chr2	133669597	133671698	chr2	133673270	133674971	P2_PM_2_5938	5174	+	+	TYPE:DELETION
chr15	79911531	79911642	chr15	79911862	79911953	P2_PM_15_419	312	+	+	TYPE:DELETION
chr7	133107614	133107725	chr7	133107965	133108056	P2_PM_7_308	332	+	+	TYPE:DELETION
chr5	23901159	23903260	chr5	23904436	23906137	P2_PM_5_4219	4778	+	+	TYPE:DELETION
chr4	190756332	190757733	chr4	190757956	190759657	P2_PM_4_3069	1625	+	+	TYPE:DELETION
chr2	239409319	239409430	chr2	239409664	239409755	P2_PM_2_1549	326	+	+	TYPE:DELETION
chr2	238962571	238962682	chr2	238962686	238962777	P2_PM_2_1544	96	+	+	TYPE:DELETION
chr20	42480237	42481638	chr20	42483236	42484937	P2_PM_20_952	3000	+	+	TYPE:DELETION
chr5	119015090	119015201	chr5	119015429	119015520	P2_PM_5_172	320	+	+	TYPE:DELETION
chr10	88666120	88666231	chr10	88666478	88666569	P2_PM_10_1051	339	+	+	TYPE:DELETION
chr4	163392951	163394352	chr4	163395750	163397451	P2_PM_4_2882	2800	+	+	TYPE:DELETION
chr6	91237523	91237634	chr6	91237863	91237954	P2_PM_6_1306	321	+	+	TYPE:DELETION
chr4	55808620	55808731	chr4	55808884	55808975	P2_PM_4_1204	245	+	+	TYPE:DELETION
chr2	196051762	196051873	chr2	196052051	196052142	P2_PM_2_1156	270	+	+	TYPE:DELETION
chr13	91159984	91160095	chr13	91160252	91160343	P2_PM_13_764	249	+	+	TYPE:DELETION
chr12	86523262	86523373	chr12	86523601	86523692	P2_PM_12_937	320	+	+	TYPE:DELETION
chr2	60080606	60080717	chr2	60080750	60080841	P2_PM_2_1946	125	+	+	TYPE:DELETION
chr4	121087030	121087141	chr4	121087254	121087345	P2_PM_4_170	205	+	+	TYPE:DELETION
chr6	11616220	11616331	chr6	11616370	11616461	P2_PM_6_139	131	+	+	TYPE:DELETION
chr15	28560256	28561657	chr15	28644355	28646056	P2_PM_15_931	84100	+	+	TYPE:DELETION
chr13	28193601	28195002	chr13	28195450	28197151	P2_PM_13_1431	1850	+	+	TYPE:DELETION
chr10	130381576	130381687	chr10	130381902	130381993	P2_PM_10_287	307	+	+	TYPE:DELETION
chr5	90574635	90574746	chr5	90574947	90575038	P2_PM_5_1313	293	+	+	TYPE:DELETION
chr5	25316143	25316254	chr5	25316469	25316560	P2_PM_5_778	307	+	+	TYPE:DELETION
chr2	242744028	242745429	chr2	242748527	242750228	P2_PM_2_3962	4500	+	+	TYPE:DELETION
chr11	55433800	55435201	chr11	55443324	55445025	P2_PM_11_2385	9525	+	+	TYPE:DELETION
chr5	25275347	25275458	chr5	25275691	25275782	P2_PM_5_775	325	+	+	TYPE:DELETION
chr5	25314553	25314664	chr5	25314909	25315000	P2_PM_5_777	337	+	+	TYPE:DELETION
[truncated: 1,376 more rows]
