# Supplementary material for: LUMPY: a probabilistic framework for structural variant discovery
Source: Genome Biol. 2014 Jun 26;15(6):R84. doi: 10.1186/gb-2014-15-6-r84 (PMC4197822; doi:10.1186/gb-2014-15-6-r84)
Supplement: Additional file 4 — This file contains the breakpoint intervals for the deletion predictions that were made by LUMPY (pe + sr, trio, prior, pe + sr&rd), GASVPro, DELLY, Pindel, or the 1000 Genomes Project [12] and that were validated by long read alignments from PacBio and/or Illumina Moleculo sequencing. The format is BEDPE, and the score field indicates the number of overlapping predictions. Note: in some cases one algorithm made two predictions that contributed to a single call. For example, there are two calls with a score of 8. In both cases Pindel contributed two very similar calls. [file gb-2014-15-6-r84-S4.zip]

Archive with 1 entries (1 files):
- 3717462611446476_add4.bedpe
