# Supplementary material for: LUMPY: a probabilistic framework for structural variant discovery
Source: Genome Biol. 2014 Jun 26;15(6):R84. doi: 10.1186/gb-2014-15-6-r84 (PMC4197822; doi:10.1186/gb-2014-15-6-r84)
Supplement: Additional file 4 — This file contains the breakpoint intervals for the deletion predictions that were made by LUMPY (pe + sr, trio, prior, pe + sr&rd), GASVPro, DELLY, Pindel, or the 1000 Genomes Project [12] and that were validated by long read alignments from PacBio and/or Illumina Moleculo sequencing. The format is BEDPE, and the score field indicates the number of overlapping predictions. Note: in some cases one algorithm made two predictions that contributed to a single call. For example, there are two calls with a score of 8. In both cases Pindel contributed two very similar calls. [file gb-2014-15-6-r84-S4.zip › 3717462611446476_add4.bedpe]

chr1	756116	756280	chr1	756261	756393	1	4	+	-
chr1	869413	869538	chr1	870129	870286	2	6	+	-
chr1	1598260	1598542	chr1	1598407	1598689	3	1	+	-
chr1	1649321	1649583	chr1	1649587	1649653	4	1	+	-
chr1	2037745	2038140	chr1	2037873	2038161	5	1	+	-
chr1	2041379	2041661	chr1	2041609	2041891	6	1	+	-
chr1	2390612	2390894	chr1	2390718	2391000	7	1	+	-
chr1	2566191	2566343	chr1	2566465	2566600	8	5	+	-
chr1	2581380	2581662	chr1	2581555	2581837	9	1	+	-
chr1	2765753	2766127	chr1	2766008	2766148	10	3	+	-
chr1	2876473	2876755	chr1	2876577	2876859	11	1	+	-
chr1	2911538	2911550	chr1	2911846	2911853	12	6	+	-
chr1	2919018	2919045	chr1	2919362	2919369	13	6	+	-
chr1	3026585	3026867	chr1	3026665	3026947	14	1	+	-
chr1	3203855	3204137	chr1	3203914	3204196	15	1	+	-
chr1	3499913	3500257	chr1	3499961	3500351	16	1	+	-
chr1	3504269	3504551	chr1	3504480	3504762	17	1	+	-
chr1	4692845	4693053	chr1	4692998	4693140	18	4	+	-
chr1	5363978	5364260	chr1	5364021	5364303	19	1	+	-
chr1	5876994	5877276	chr1	5877068	5877350	20	1	+	-
chr1	6220098	6220380	chr1	6220178	6220460	21	1	+	-
chr1	7570057	7570085	chr1	7571512	7571530	22	7	+	-
chr1	7608663	7608905	chr1	7608960	7609242	23	2	+	-
chr1	7963122	7963280	chr1	7963205	7963379	24	6	+	-
chr1	9595607	9595791	chr1	9597459	9597664	25	3	+	-
chr1	10209437	10209586	chr1	10209458	10209637	26	1	+	-
chr1	10482492	10482618	chr1	10483657	10483783	27	5	+	-
chr1	11682888	11682899	chr1	11683182	11683193	28	6	+	-
chr1	12122558	12122711	chr1	12122635	12122809	29	3	+	-
chr1	12947639	12947657	chr1	12948029	12948057	30	5	+	-
chr1	13827980	13828127	chr1	13828031	13828148	31	2	+	-
chr1	13854132	13854234	chr1	13854280	13854428	32	2	+	-
chr1	13894361	13894643	chr1	13894480	13894762	33	1	+	-
chr1	16151929	16151957	chr1	16155412	16155440	34	5	+	-
chr1	16931215	16931749	chr1	16931633	16932165	35	1	+	-
chr1	17000892	17001168	chr1	17001046	17001316	36	1	+	-
chr1	17009542	17009681	chr1	17012622	17012769	37	5	+	-
chr1	19151819	19152000	chr1	19152097	19152261	38	4	+	-
chr1	20931951	20932117	chr1	20932530	20932711	39	5	+	-
chr1	21786405	21786432	chr1	21786676	21786704	40	7	+	-
chr1	22663302	22663650	chr1	22663381	22663734	41	1	+	-
chr1	24212152	24212434	chr1	24212257	24212539	42	1	+	-
chr1	24538622	24538706	chr1	24538643	24538785	43	4	+	-
chr1	25126280	25126713	chr1	25126498	25126778	44	4	+	-
chr1	26439527	26439809	chr1	26439814	26440096	46	1	+	-
chr1	26489821	26489825	chr1	26490135	26490139	47	7	+	-
chr1	28247803	28247810	chr1	28248106	28248109	48	7	+	-
chr1	29227699	29227727	chr1	29227860	29227888	49	1	+	-
chr1	30735466	30735748	chr1	30735540	30735822	50	1	+	-
chr1	31575064	31575193	chr1	31577217	31577331	51	5	+	-
chr1	33476408	33476715	chr1	33478571	33478899	52	1	+	-
chr1	35101407	35101435	chr1	35111962	35111990	53	7	+	-
chr1	35627118	35627248	chr1	35627328	35627457	54	6	+	-
chr1	36733224	36733375	chr1	36733437	36733568	55	6	+	-
chr1	37816453	37816590	chr1	37816620	37816736	56	6	+	-
chr1	38077335	38077363	chr1	38077406	38077434	57	4	+	-
chr1	38208231	38208259	chr1	38208394	38208422	58	2	+	-
chr1	39998221	39998228	chr1	40001242	40001270	59	5	+	-
chr1	41086443	41086725	chr1	41086516	41086798	60	1	+	-
chr1	41992904	41993186	chr1	41992959	41993241	61	1	+	-
chr1	41997058	41997340	chr1	41997279	41997561	62	1	+	-
chr1	42743171	42743191	chr1	42743478	42743497	63	4	+	-
chr1	43418957	43419239	chr1	43419085	43419367	64	1	+	-
chr1	43857453	43857667	chr1	43857663	43857807	65	3	+	-
chr1	44059604	44059886	chr1	44059809	44060091	66	1	+	-
chr1	45417608	45417636	chr1	45417920	45417948	67	4	+	-
chr1	46207277	46207300	chr1	46207594	46207600	68	6	+	-
chr1	46366111	46366121	chr1	46366422	46366450	69	6	+	-
chr1	50981262	50981544	chr1	50981367	50981649	70	1	+	-
chr1	53594083	53594111	chr1	53594934	53594961	71	7	+	-
chr1	53595120	53595135	chr1	53595595	53595610	72	7	+	-
chr1	53967872	53968154	chr1	53968075	53968357	73	1	+	-
chr1	56401291	56401294	chr1	56401601	56401604	74	7	+	-
chr1	56831115	56831145	chr1	56834940	56834981	75	3	+	-
chr1	56887695	56887716	chr1	56888005	56888032	76	7	+	-
chr1	57242613	57242646	chr1	57242931	57242960	77	3	+	-
chr1	58343222	58343225	chr1	58343530	58343539	78	6	+	-
chr1	58743895	58743923	chr1	58744808	58744824	79	7	+	-
chr1	60048622	60048650	chr1	60049647	60049658	80	5	+	-
chr1	62390574	62390808	chr1	62390865	62390963	81	3	+	-
chr1	63705360	63705370	chr1	63708142	63708148	83	6	+	-
chr1	64881030	64881312	chr1	64881325	64881607	84	1	+	-
chr1	66024186	66024187	chr1	66030265	66030268	85	6	+	-
chr1	66263909	66263923	chr1	66264228	66264256	86	6	+	-
chr1	67201207	67201218	chr1	67201522	67201550	87	5	+	-
chr1	68007978	68008055	chr1	68008729	68008833	88	6	+	-
chr1	69806989	69807006	chr1	69807297	69807319	89	6	+	-
chr1	69943712	69943729	chr1	69944019	69944022	90	6	+	-
chr1	70027308	70027494	chr1	70027528	70027686	91	3	+	-
chr1	70768124	70768125	chr1	70768420	70768448	92	6	+	-
chr1	71741330	71741333	chr1	71741627	71741630	94	7	+	-
chr1	72766321	72766326	chr1	72811831	72811845	95	7	+	-
chr1	73753605	73753609	chr1	73753913	73753916	96	6	+	-
chr1	73768795	73768797	chr1	73769132	73769135	97	6	+	-
chr1	74312417	74312445	chr1	74312676	74312685	98	7	+	-
chr1	74755154	74755182	chr1	74755275	74755303	99	4	+	-
chr1	77100362	77100380	chr1	77100643	77100654	101	6	+	-
chr1	77240057	77240066	chr1	77240133	77240142	102	4	+	-
chr1	78649156	78649177	chr1	78654140	78654164	103	6	+	-
chr1	79401519	79401522	chr1	79401816	79401844	104	6	+	-
chr1	80114180	80114186	chr1	80114475	80114503	105	6	+	-
chr1	80221767	80221794	chr1	80223014	80223042	106	5	+	-
chr1	81404751	81404792	chr1	81410927	81410958	107	3	+	-
chr1	81687779	81687817	chr1	81688104	81688120	108	3	+	-
chr1	82963278	82963305	chr1	82963601	82963629	109	6	+	-
chr1	83042640	83042675	chr1	83042943	83042978	110	3	+	-
chr1	83125962	83125972	chr1	83127555	83127583	111	3	+	-
chr1	83125973	83125980	chr1	83127548	83127590	112	1	+	-
chr1	84517928	84517939	chr1	84524616	84524639	113	6	+	-
chr1	85748631	85748634	chr1	85748948	85748951	114	7	+	-
chr1	85991520	85991802	chr1	85991570	85991852	115	1	+	-
chr1	86005683	86005706	chr1	146486066	146486094	116	5	+	-
chr1	86405798	86405804	chr1	86406104	86406132	117	5	+	-
chr1	86740967	86740994	chr1	86741683	86741711	118	6	+	-
chr1	89475918	89475937	chr1	89478599	89478622	119	5	+	-
chr1	91624778	91624785	chr1	91625040	91625066	120	7	+	-
chr1	91914107	91914109	chr1	91914545	91914553	121	7	+	-
chr1	92134221	92134385	chr1	92134744	92134891	122	6	+	-
chr1	92232051	92232075	chr1	92233330	92233335	123	7	+	-
chr1	94288372	94288377	chr1	94291243	94291268	124	6	+	-
chr1	95690518	95690524	chr1	95690815	95690842	125	6	+	-
chr1	99179938	99179949	chr1	99180035	99180063	126	4	+	-
chr1	100390440	100390722	chr1	100390553	100390835	127	1	+	-
chr1	103047691	103047692	chr1	103048006	103048008	128	6	+	-
chr1	103096075	103096079	chr1	103096385	103096388	129	6	+	-
chr1	105218641	105218664	chr1	105219442	105219469	130	5	+	-
chr1	105428314	105428323	chr1	105428625	105428648	131	6	+	-
chr1	105866764	105866784	chr1	105867030	105867058	132	6	+	-
chr1	106311751	106312033	chr1	106311838	106312120	133	1	+	-
chr1	106969603	106969631	chr1	106969765	106969793	134	2	+	-
chr1	108302775	108303152	chr1	108302890	108303292	135	2	+	-
chr1	108402963	108402985	chr1	108405477	108405488	136	7	+	-
chr1	108733316	108733339	chr1	108737237	108737264	137	6	+	-
chr1	109314657	109314919	chr1	109314764	109315031	138	4	+	-
chr1	109475642	109475924	chr1	109475896	109476178	139	1	+	-
chr1	109573226	109573241	chr1	109575169	109575186	140	7	+	-
chr1	109597707	109597903	chr1	109597964	109598061	141	3	+	-
chr1	112074680	112074708	chr1	112074791	112074819	142	1	+	-
chr1	112087311	112087593	chr1	112087546	112087828	143	1	+	-
chr1	112835092	112835101	chr1	112837651	112837667	144	6	+	-
chr1	113715617	113715645	chr1	113715906	113715934	145	6	+	-
chr1	113820793	113821075	chr1	113820969	113821251	146	1	+	-
chr1	114039825	114039939	chr1	114045812	114045908	147	3	+	-
chr1	114530753	114530921	chr1	114530873	114531007	148	3	+	-
chr1	115796896	115796902	chr1	115797158	115797186	149	7	+	-
chr1	116229472	116229497	chr1	116232826	116232854	150	7	+	-
chr1	117002148	117002176	chr1	117002278	117002306	151	2	+	-
chr1	118091049	118091050	chr1	118091256	118091259	152	6	+	-
chr1	118429675	118429957	chr1	118429822	118430104	153	1	+	-
chr1	120548402	120548430	chr1	120551430	120551458	154	1	+	-
chr1	120565399	120565784	chr1	120565475	120565844	155	1	+	-
chr1	120675943	120675971	chr1	120676659	120676685	156	2	+	-
chr1	120873064	120873220	chr1	120873313	120873469	157	4	+	-
chr1	143122279	143122712	chr1	143122404	143122837	158	1	+	-
chr1	143999430	143999606	chr1	143999684	143999852	159	4	+	-
chr1	144861629	144861911	chr1	144861716	144861998	160	1	+	-
chr1	144894147	144894298	chr1	144895070	144895220	161	3	+	-
chr1	144896163	144896445	chr1	144906668	144906950	162	1	+	-
chr1	144896182	144896598	chr1	144900728	144901144	163	1	+	-
chr1	144896203	144896611	chr1	144906501	144906909	164	1	+	-
chr1	144896272	144896405	chr1	144900749	144901064	165	3	+	-
chr1	144896283	144896663	chr1	144906593	144906821	166	3	+	-
chr1	144896286	144896311	chr1	144901032	144901060	167	2	+	-
chr1	144901173	144901194	chr1	144906795	144906823	168	6	+	-
chr1	144954547	144954930	chr1	144955055	144955378	169	1	+	-
chr1	145026727	145026767	chr1	145027050	145027053	170	1	+	-
chr1	145092943	145092956	chr1	145097060	145097098	171	1	+	-
chr1	145185615	145186147	chr1	145185710	145186242	172	1	+	-
chr1	145255664	145255949	chr1	145255877	145256044	173	1	+	-
chr1	147124853	147125135	chr1	147125024	147125306	174	1	+	-
chr1	148855442	148855788	chr1	148855580	148855856	175	1	+	-
chr1	149036596	149037013	chr1	149036613	149037034	176	1	+	-
chr1	149328917	149328945	chr1	149332745	149332773	177	1	+	-
chr1	149328917	149328945	chr1	149718272	149718300	178	1	+	-
chr1	149714435	149714463	chr1	149718272	149718300	179	1	+	-
chr1	150037842	150037856	chr1	150037895	150037900	180	4	+	-
chr1	150383954	150384039	chr1	150384122	150384283	181	5	+	-
chr1	152187117	152187444	chr1	152187626	152187959	183	1	+	-
chr1	152555532	152555556	chr1	152587726	152587754	184	7	+	-
chr1	153133703	153133720	chr1	153133949	153133976	185	3	+	-
chr1	153215934	153216201	chr1	153216244	153216468	186	5	+	-
chr1	154999657	154999939	chr1	154999794	155000076	187	1	+	-
chr1	156526710	156526718	chr1	156528921	156528949	188	3	+	-
chr1	156526720	156526726	chr1	156528914	156528953	189	2	+	-
chr1	157018846	157018874	chr1	157019236	157019264	190	6	+	-
chr1	157540647	157540675	chr1	157540862	157540890	191	7	+	-
chr1	158867516	158867544	chr1	158869967	158869995	192	2	+	-
chr1	158867519	158867547	chr1	158870011	158870039	193	1	+	-
chr1	158867529	158867536	chr1	158869977	158869984	194	4	+	-
chr1	158961348	158961365	chr1	158966187	158966215	195	7	+	-
chr1	159648696	159648721	chr1	159649643	159649671	196	6	+	-
chr1	160684022	160684304	chr1	160684245	160684527	197	1	+	-
chr1	160935025	160935034	chr1	160935322	160935343	198	6	+	-
chr1	162052677	162052679	chr1	162052981	162052987	199	7	+	-
chr1	165731224	165731293	chr1	165731405	165731493	200	6	+	-
chr1	167404160	167404442	chr1	167404459	167404741	201	1	+	-
chr1	168024571	168024573	chr1	168025729	168025734	202	6	+	-
chr1	168610530	168610812	chr1	168610668	168610950	203	1	+	-
chr1	174518340	174518622	chr1	174518573	174518855	204	1	+	-
chr1	175619603	175619885	chr1	175619795	175620077	205	1	+	-
chr1	176478229	176478231	chr1	176478761	176478783	206	7	+	-
chr1	180183829	180183909	chr1	180184058	180184117	207	5	+	-
chr1	180292995	180293003	chr1	180293299	180293327	208	6	+	-
chr1	180749770	180749782	chr1	180755379	180755407	209	7	+	-
chr1	182289324	182289338	chr1	182289632	182289639	210	6	+	-
chr1	182471635	182471917	chr1	182471763	182472045	211	1	+	-
chr1	184814726	184814742	chr1	184820770	184820793	212	6	+	-
chr1	184937050	184937051	chr1	184937356	184937360	213	5	+	-
chr1	185009801	185009810	chr1	185011724	185011740	214	7	+	-
chr1	185373101	185373110	chr1	185373420	185373441	215	6	+	-
chr1	185437246	185437528	chr1	185437481	185437763	216	1	+	-
chr1	187716103	187716108	chr1	187722525	187722536	217	7	+	-
chr1	188207806	188208088	chr1	188207924	188208206	218	1	+	-
chr1	188539445	188539467	chr1	188540225	188540231	219	7	+	-
chr1	188994961	188994962	chr1	188995280	188995285	220	6	+	-
chr1	189704495	189704521	chr1	189783342	189783366	221	7	+	-
chr1	190837305	190837333	chr1	190837476	190837504	222	3	+	-
chr1	191786616	191787010	chr1	191786783	191787177	223	1	+	-
chr1	192826602	192826884	chr1	192826789	192827071	224	1	+	-
chr1	193235427	193235432	chr1	193235654	193235659	225	6	+	-
chr1	194060065	194060093	chr1	194060228	194060256	226	3	+	-
chr1	194517595	194517621	chr1	194517853	194517872	227	7	+	-
chr1	195070573	195070578	chr1	195070610	195070621	228	3	+	-
chr1	195540811	195541065	chr1	195540964	195541206	229	4	+	-
chr1	196158047	196158060	chr1	196158323	196158337	230	6	+	-
chr1	197500519	197500521	chr1	197503269	197503271	231	6	+	-
chr1	197894010	197894025	chr1	197894300	197894327	232	6	+	-
chr1	198461600	198461882	chr1	198461766	198462048	233	1	+	-
chr1	199438737	199438748	chr1	199440227	199440237	234	3	+	-
chr1	201659225	201659507	chr1	201659463	201659745	235	1	+	-
chr1	202427214	202427611	chr1	202427331	202427728	236	1	+	-
chr1	204177491	204177519	chr1	204177549	204177577	237	1	+	-
chr1	204440259	204440653	chr1	204440431	204440788	238	4	+	-
chr1	207097690	207097984	chr1	207097810	207098006	239	1	+	-
chr1	207292347	207292512	chr1	207293049	207293210	240	6	+	-
chr1	207542011	207542085	chr1	207545498	207545574	241	5	+	-
chr1	211965046	211965074	chr1	211965818	211965846	242	2	+	-
chr1	212471147	212471149	chr1	212472613	212472618	243	7	+	-
chr1	214770097	214770109	chr1	214770425	214770444	244	6	+	-
chr1	216185132	216185414	chr1	216185355	216185637	245	1	+	-
chr1	217269956	217269963	chr1	217270019	217270026	246	4	+	-
chr1	217404404	217404539	chr1	217404616	217404707	247	4	+	-
chr1	217754072	217754088	chr1	217754363	217754391	248	6	+	-
chr1	218082649	218082677	chr1	218082883	218082911	249	6	+	-
chr1	218182490	218182502	chr1	218188580	218188605	250	6	+	-
chr1	218245635	218245641	chr1	218246485	218246491	251	6	+	-
chr1	218635060	218635088	chr1	218635148	218635176	252	1	+	-
chr1	218785909	218785927	chr1	218786219	218786247	253	5	+	-
chr1	218785929	218785930	chr1	218786232	218786233	254	1	+	-
chr1	220226011	220226039	chr1	220226102	220226111	255	4	+	-
chr1	222034156	222034157	chr1	222034461	222034488	256	6	+	-
chr1	222374151	222374179	chr1	222380525	222380550	257	7	+	-
chr1	224247109	224247189	chr1	224247465	224247585	258	3	+	-
chr1	224261866	224261871	chr1	224261893	224261898	259	3	+	-
chr1	224392832	224392835	chr1	224393131	224393135	260	6	+	-
chr1	225256533	225256545	chr1	225256787	225256808	261	6	+	-
chr1	225344406	225344415	chr1	225344707	225344720	262	6	+	-
chr1	225762301	225762329	chr1	225762619	225762646	263	6	+	-
chr1	226006751	226006779	chr1	226006930	226006958	264	5	+	-
chr1	227166208	227166230	chr1	227166430	227166436	265	5	+	-
chr1	228024092	228024107	chr1	228024391	228024415	266	6	+	-
chr1	228272476	228272882	chr1	228272500	228272903	267	3	+	-
chr1	228361830	228361982	chr1	228362035	228362147	268	5	+	-
chr1	228572155	228572196	chr1	228572481	228572495	269	3	+	-
chr1	228814809	228814819	chr1	228815127	228815153	270	6	+	-
chr1	229373382	229373402	chr1	229373748	229373776	271	4	+	-
chr1	229812529	229812547	chr1	229820822	229820850	272	7	+	-
chr1	230470905	230471065	chr1	230471200	230471351	273	5	+	-
chr1	232243175	232243203	chr1	232243226	232243254	274	1	+	-
chr1	232423129	232423132	chr1	232423458	232423460	275	6	+	-
chr1	232551464	232551746	chr1	232551710	232551992	276	1	+	-
chr1	232775526	232775543	chr1	232775829	232775857	277	6	+	-
chr1	232836561	232836589	chr1	232836745	232836773	278	2	+	-
chr1	233962165	233962326	chr1	233963462	233963608	279	6	+	-
chr1	234318641	234318651	chr1	234319738	234319755	280	7	+	-
chr1	234587208	234587214	chr1	234587504	234587509	281	6	+	-
chr1	235131398	235131680	chr1	235131663	235131945	282	1	+	-
chr1	235298362	235298582	chr1	235298419	235298701	283	3	+	-
chr1	235457763	235457892	chr1	235457865	235457913	284	4	+	-
chr1	235537076	235537289	chr1	235538248	235538358	285	4	+	-
chr1	236279279	236279420	chr1	236279698	236279818	287	5	+	-
chr1	236549097	236549100	chr1	236551327	236551330	288	6	+	-
chr1	236594934	236594939	chr1	236595248	236595251	289	6	+	-
chr1	237772364	237772528	chr1	237772388	237772548	290	4	+	-
chr1	238304587	238304869	chr1	238304778	238305060	291	1	+	-
chr1	239895566	239895909	chr1	239895728	239896041	292	4	+	-
chr1	240302563	240302579	chr1	240302654	240302673	293	4	+	-
chr1	240617002	240617004	chr1	240617300	240617328	294	5	+	-
chr1	240617005	240617008	chr1	240617293	240617331	295	1	+	-
chr1	240641228	240641269	chr1	240641556	240641591	296	6	+	-
chr1	241149854	241149870	chr1	241150177	241150184	297	5	+	-
chr1	241149872	241149873	chr1	241150180	241150181	298	1	+	-
chr1	241586211	241586239	chr1	241586474	241586502	300	7	+	-
chr1	243119742	243120024	chr1	243119818	243120100	301	1	+	-
chr1	243127778	243127785	chr1	243129201	243129227	302	6	+	-
chr1	243127788	243127827	chr1	243129033	243129228	303	1	+	-
chr1	243502126	243502408	chr1	243502313	243502595	304	1	+	-
chr1	243782732	243782759	chr1	243783745	243783769	305	7	+	-
chr1	244746223	244746226	chr1	244746258	244746267	306	4	+	-
chr1	245845733	245845836	chr1	245845995	245846032	307	5	+	-
chr1	245858942	245859224	chr1	245859073	245859355	308	1	+	-
chr1	246125962	246125975	chr1	246126141	246126169	309	5	+	-
chr1	246155884	246155986	chr1	246156108	246156224	310	5	+	-
chr1	246167268	246167296	chr1	246167365	246167393	311	1	+	-
chr1	246235167	246235330	chr1	246235244	246235519	312	2	+	-
chr1	246235334	246235465	chr1	246235355	246235520	313	2	+	-
chr1	246439280	246439526	chr1	246439530	246439691	314	2	+	-
chr1	246683227	246683517	chr1	246685117	246685323	315	1	+	-
chr1	246928251	246928533	chr1	246928365	246928647	316	1	+	-
chr1	246946374	246946536	chr1	246946528	246946696	317	6	+	-
chr1	246969883	246969911	chr1	246969987	246969990	318	4	+	-
chr1	247027889	247027892	chr1	247028177	247028196	319	6	+	-
chr1	247536677	247536867	chr1	247536790	247536948	320	6	+	-
chr1	247590929	247591231	chr1	247591070	247591358	321	4	+	-
chr1	247634556	247634838	chr1	247634855	247635137	322	1	+	-
chr1	247850473	247850476	chr1	247856501	247856521	323	6	+	-
chr1	248051485	248051492	chr1	248057629	248057644	324	6	+	-
chr1	248839550	248839562	chr1	248840894	248840906	325	7	+	-
chr1	248849847	248849875	chr1	248850129	248850145	326	6	+	-
chr2	293781	294168	chr2	294045	294432	327	1	+	-
chr2	495297	495406	chr2	495605	495755	328	6	+	-
chr2	845255	845612	chr2	845432	845789	329	1	+	-
chr2	908620	908784	chr2	908941	909102	330	3	+	-
chr2	1320824	1320937	chr2	1321017	1321130	331	1	+	-
chr2	1358052	1358112	chr2	1358406	1358463	332	3	+	-
chr2	1514990	1515272	chr2	1515108	1515390	333	1	+	-
chr2	1525895	1526177	chr2	1525995	1526277	334	1	+	-
chr2	1528278	1528684	chr2	1528713	1529119	335	1	+	-
chr2	1623082	1623246	chr2	1623289	1623402	336	3	+	-
chr2	1625762	1626044	chr2	1625965	1626247	337	1	+	-
chr2	1714589	1714956	chr2	1714675	1715098	338	1	+	-
chr2	1801653	1801801	chr2	1801873	1801998	339	4	+	-
chr2	2342018	2342046	chr2	2342222	2342250	340	1	+	-
chr2	2496960	2497242	chr2	2497173	2497455	341	1	+	-
chr2	2726341	2726464	chr2	2726450	2726597	342	6	+	-
chr2	2798768	2798780	chr2	2799234	2799246	343	7	+	-
chr2	2910444	2910602	chr2	2910699	2910871	344	5	+	-
chr2	3244154	3244396	chr2	3244565	3244661	345	2	+	-
chr2	3244238	3244429	chr2	3244478	3244528	346	2	+	-
chr2	3308108	3308390	chr2	3308238	3308520	347	1	+	-
chr2	3323513	3323795	chr2	3323566	3323848	348	1	+	-
chr2	3719455	3719737	chr2	3719796	3720078	349	1	+	-
chr2	3732800	3732818	chr2	3738014	3738038	350	6	+	-
chr2	3834014	3834114	chr2	3834204	3834265	351	5	+	-
chr2	3885199	3885224	chr2	3885319	3885346	352	5	+	-
chr2	4100538	4100566	chr2	4100642	4100670	353	1	+	-
chr2	4781303	4781331	chr2	4787349	4787360	354	3	+	-
chr2	5209187	5209190	chr2	5209494	5209507	355	7	+	-
chr2	5487773	5487782	chr2	5488026	5488043	356	6	+	-
chr2	6393349	6393552	chr2	6393483	6393656	357	2	+	-
chr2	7338403	7338685	chr2	7338509	7338791	358	1	+	-
chr2	7991061	7991343	chr2	7991194	7991476	359	1	+	-
chr2	8616796	8616808	chr2	8617087	8617115	360	4	+	-
chr2	8616809	8616816	chr2	8617080	8617120	361	3	+	-
chr2	10340472	10340754	chr2	10340601	10340883	362	1	+	-
chr2	10727108	10727390	chr2	10727261	10727543	363	1	+	-
chr2	11065367	11065649	chr2	11065508	11065790	364	1	+	-
chr2	11248624	11248788	chr2	11248860	11248966	365	5	+	-
chr2	11474745	11474766	chr2	11475090	11475118	366	3	+	-
chr2	11520565	11520669	chr2	11520776	11520848	367	5	+	-
chr2	14704165	14704177	chr2	14710102	14710112	368	6	+	-
chr2	15166286	15166299	chr2	15166597	15166625	369	6	+	-
chr2	16230170	16230334	chr2	16230330	16230441	370	5	+	-
chr2	16251101	16251117	chr2	16251414	16251438	371	6	+	-
chr2	16258196	16258224	chr2	16258310	16258338	372	1	+	-
chr2	16271617	16271743	chr2	16273715	16273874	373	5	+	-
chr2	16576253	16576535	chr2	16576401	16576683	374	1	+	-
chr2	16818229	16818511	chr2	16818413	16818695	375	1	+	-
chr2	18574242	18574244	chr2	18574510	18574538	376	6	+	-
chr2	18906132	18906160	chr2	18907334	18907362	377	6	+	-
chr2	22224073	22224355	chr2	22224193	22224475	378	1	+	-
chr2	22688472	22688686	chr2	22689877	22690001	379	5	+	-
chr2	23803197	23803502	chr2	23803399	23803764	380	4	+	-
chr2	25227609	25227634	chr2	25227921	25227949	381	7	+	-
chr2	27313877	27313905	chr2	27314011	27314039	382	1	+	-
chr2	28353918	28353934	chr2	28354233	28354261	383	6	+	-
chr2	28681281	28681801	chr2	28681634	28682162	384	1	+	-
chr2	29468010	29468292	chr2	29468150	29468432	385	1	+	-
chr2	29999223	29999230	chr2	29999289	29999308	386	4	+	-
chr2	30303112	30303140	chr2	30303258	30303286	387	2	+	-
chr2	33224457	33224468	chr2	33227283	33227300	388	7	+	-
chr2	34523646	34523668	chr2	34525705	34525733	389	7	+	-
chr2	34643623	34643644	chr2	34643923	34643950	390	6	+	-
chr2	34695818	34695843	chr2	34736553	34736579	391	7	+	-
chr2	34797621	34797623	chr2	34801562	34801590	392	6	+	-
chr2	34828903	34829150	chr2	34829050	34829305	393	2	+	-
chr2	36732504	36732774	chr2	36732683	36732908	394	3	+	-
chr2	36955657	36955674	chr2	36955962	36955990	395	7	+	-
chr2	39071475	39071511	chr2	39071813	39071824	396	3	+	-
chr2	39151396	39151678	chr2	39151590	39151872	397	1	+	-
chr2	40446943	40446950	chr2	40447069	40447076	398	4	+	-
chr2	40978139	40978168	chr2	40978452	40978483	399	3	+	-
chr2	41973149	41973155	chr2	41975863	41975866	400	7	+	-
chr2	42346256	42346273	chr2	42347304	42347332	401	7	+	-
chr2	43129256	43129430	chr2	43129493	43129671	402	2	+	-
chr2	43335212	43335229	chr2	43335379	43335407	403	2	+	-
chr2	44636220	44636246	chr2	44636308	44636313	404	5	+	-
chr2	44783579	44783601	chr2	44783894	44783922	405	6	+	-
chr2	46789823	46790105	chr2	46789959	46790241	406	1	+	-
chr2	46910133	46910146	chr2	46910434	46910462	407	5	+	-
chr2	46910148	46910151	chr2	46910446	46910449	408	1	+	-
chr2	48990512	48990540	chr2	48991150	48991178	410	6	+	-
chr2	49561468	49561496	chr2	49561612	49561640	411	5	+	-
chr2	49612885	49612896	chr2	49613191	49613219	412	6	+	-
chr2	51665951	51665979	chr2	51666131	51666159	413	1	+	-
chr2	51926576	51926598	chr2	51927761	51927771	414	7	+	-
chr2	51973809	51973837	chr2	51974226	51974252	415	4	+	-
chr2	52262403	52262685	chr2	52262519	52262801	416	1	+	-
chr2	52749685	52749700	chr2	52785256	52785284	417	7	+	-
chr2	54565488	54565507	chr2	54567459	54567485	418	7	+	-
chr2	54693478	54693492	chr2	54693738	54693745	419	6	+	-
chr2	56083539	56083540	chr2	56083840	56083844	420	6	+	-
chr2	57342740	57342743	chr2	57343042	57343062	421	6	+	-
chr2	59623243	59623270	chr2	59631034	59631062	422	7	+	-
chr2	65746340	65746622	chr2	196431850	196432132	423	1	+	-
chr2	65807514	65807521	chr2	65807812	65807821	424	7	+	-
chr2	66505590	66505598	chr2	66507539	66507563	425	7	+	-
chr2	68133537	68133819	chr2	68133650	68133932	426	1	+	-
chr2	69112705	69112987	chr2	69112893	69113175	427	1	+	-
chr2	70125049	70125057	chr2	70125562	70125566	428	7	+	-
chr2	73430941	73430945	chr2	73431229	73431257	429	5	+	-
chr2	73430948	73431036	chr2	73431156	73431260	430	1	+	-
chr2	74511273	74511290	chr2	74511592	74511620	431	6	+	-
chr2	75932627	75932655	chr2	75932696	75932724	432	1	+	-
chr2	75939164	75939446	chr2	75939242	75939524	433	1	+	-
chr2	76526497	76526512	chr2	76528891	76528894	434	6	+	-
chr2	76557049	76557064	chr2	76557281	76557296	435	7	+	-
chr2	76773539	76773567	chr2	76775438	76775463	436	7	+	-
chr2	78087054	78087082	chr2	78087130	78087158	437	1	+	-
chr2	78117886	78117901	chr2	78118343	78118371	438	6	+	-
chr2	78748481	78748501	chr2	78748616	78748644	439	5	+	-
chr2	78785998	78786000	chr2	78786115	78786122	440	6	+	-
chr2	78820153	78820435	chr2	78820344	78820626	441	1	+	-
chr2	79057653	79057661	chr2	79057980	79057984	442	7	+	-
chr2	79076565	79076584	chr2	79081195	79081215	443	7	+	-
chr2	82340457	82340459	chr2	82340754	82340776	444	7	+	-
chr2	82362146	82362428	chr2	82362325	82362607	445	1	+	-
chr2	84758438	84758454	chr2	84758719	84758743	446	7	+	-
chr2	85326966	85326984	chr2	85327263	85327291	447	7	+	-
chr2	85519099	85519119	chr2	85519428	85519451	448	6	+	-
chr2	85893342	85893370	chr2	85893500	85893528	449	1	+	-
chr2	85939209	85939343	chr2	85939331	85939397	450	6	+	-
chr2	88320951	88321108	chr2	88321135	88321270	451	3	+	-
chr2	88429829	88429852	chr2	88430140	88430163	452	4	+	-
chr2	88600802	88600830	chr2	88601128	88601151	453	6	+	-
chr2	89029242	89029251	chr2	89032277	89032286	454	3	+	-
chr2	89132277	89132286	chr2	89159113	89159122	455	8	+	-
chr2	89854102	89854330	chr2	89856443	89856578	456	1	+	-
chr2	90459134	90459489	chr2	90464654	90464946	457	1	+	-
chr2	91751054	91751260	chr2	91759676	91759782	458	1	+	-
chr2	91784255	91784578	chr2	91784913	91785034	459	1	+	-
chr2	91821590	91821924	chr2	91821683	91822001	460	1	+	-
chr2	96750784	96751066	chr2	96750899	96751181	461	1	+	-
chr2	99868343	99868529	chr2	99868564	99868611	463	4	+	-
chr2	101975197	101975217	chr2	101975522	101975541	464	6	+	-
chr2	102097836	102097852	chr2	102098162	102098167	465	6	+	-
chr2	102232584	102232595	chr2	102233573	102233601	466	7	+	-
chr2	102402105	102402133	chr2	102402253	102402281	467	2	+	-
chr2	103322479	103322497	chr2	103322804	103322832	468	6	+	-
chr2	103948185	103948213	chr2	103948351	103948379	469	1	+	-
chr2	104187000	104187176	chr2	104187099	104187212	470	5	+	-
chr2	106272561	106272707	chr2	106272701	106272842	471	2	+	-
chr2	106695063	106695091	chr2	106695880	106695908	472	7	+	-
chr2	106890490	106890515	chr2	106890580	106890608	473	2	+	-
chr2	108855414	108855432	chr2	108856267	108856294	474	7	+	-
chr2	109310545	109310567	chr2	109312095	109312115	475	7	+	-
chr2	109689939	109690017	chr2	109695160	109695227	476	4	+	-
chr2	109815754	109816050	chr2	109816055	109816334	477	3	+	-
chr2	111576405	111576411	chr2	111576622	111576648	478	6	+	-
chr2	113534010	113534301	chr2	113534199	113534552	479	1	+	-
chr2	113888035	113888317	chr2	113888271	113888553	480	1	+	-
chr2	114151314	114151340	chr2	114153597	114153625	481	5	+	-
chr2	116662072	116662080	chr2	116662652	116662660	482	5	+	-
chr2	117893045	117893231	chr2	117893247	117893407	483	3	+	-
chr2	118739656	118739676	chr2	118739762	118739785	484	4	+	-
chr2	118906124	118906143	chr2	118906267	118906295	485	5	+	-
chr2	119713973	119714001	chr2	119714110	119714138	486	3	+	-
chr2	120417190	120417211	chr2	120418481	120418509	487	6	+	-
chr2	121797795	121797819	chr2	121798385	121798413	488	7	+	-
chr2	123364867	123364892	chr2	123365362	123365379	489	6	+	-
chr2	123476560	123476579	chr2	123477370	123477389	490	1	+	-
chr2	123783284	123783293	chr2	123783513	123783522	491	6	+	-
chr2	123989138	123989148	chr2	123989450	123989477	492	6	+	-
chr2	124170246	124170270	chr2	124170581	124170589	493	7	+	-
chr2	125766551	125766569	chr2	125768233	125768261	494	6	+	-
chr2	126443246	126443255	chr2	126451826	126451835	495	7	+	-
chr2	126509709	126509732	chr2	126510586	126510609	496	3	+	-
chr2	127674751	127674764	chr2	127677269	127677273	497	7	+	-
chr2	128871270	128871273	chr2	128871560	128871576	498	7	+	-
chr2	129228951	129229152	chr2	129229118	129229266	499	2	+	-
chr2	129549776	129550058	chr2	129549978	129550260	500	1	+	-
chr2	129638405	129638433	chr2	129646189	129646216	501	7	+	-
chr2	130172895	130173001	chr2	130173152	130173302	502	6	+	-
chr2	130242230	130242258	chr2	130251394	130251422	503	7	+	-
chr2	130954942	130954943	chr2	130957389	130957403	504	6	+	-
chr2	132335099	132335381	chr2	132335237	132335519	505	1	+	-
chr2	132534445	132534483	chr2	132534909	132534941	506	5	+	-
chr2	133463605	133463887	chr2	133463730	133464012	507	1	+	-
chr2	134460276	134460278	chr2	134460565	134460576	508	7	+	-
chr2	134544280	134544300	chr2	134544596	134544616	509	3	+	-
chr2	134767400	134767750	chr2	134767449	134767771	510	3	+	-
chr2	134966700	134966738	chr2	134970125	134970134	511	3	+	-
chr2	137647796	137648078	chr2	137647959	137648241	512	1	+	-
chr2	138245299	138245302	chr2	138245618	138245640	513	6	+	-
chr2	138490121	138490134	chr2	138490478	138490506	514	5	+	-
chr2	138499933	138499961	chr2	138500029	138500057	515	1	+	-
chr2	139987300	139987582	chr2	139987490	139987772	516	1	+	-
chr2	142351001	142351004	chr2	142351321	142351324	517	7	+	-
chr2	142395923	142396301	chr2	142396299	142396801	518	1	+	-
chr2	146842388	146842416	chr2	146842535	146842563	519	2	+	-
chr2	146862611	146862632	chr2	146876856	146876865	520	7	+	-
chr2	148915270	148915552	chr2	148915478	148915760	521	1	+	-
chr2	149102832	149103114	chr2	149102941	149103223	522	1	+	-
chr2	150626982	150626984	chr2	150627287	150627293	523	6	+	-
chr2	150759304	150759312	chr2	150759607	150759631	524	6	+	-
chr2	151031131	151031147	chr2	151038239	151038250	525	6	+	-
chr2	151903084	151903093	chr2	151903345	151903373	526	7	+	-
chr2	152041201	152041218	chr2	152041478	152041502	527	6	+	-
chr2	152617300	152617301	chr2	152617602	152617603	528	7	+	-
chr2	154064572	154064587	chr2	154064668	154064675	529	4	+	-
chr2	154494932	154494937	chr2	154495149	154495154	530	5	+	-
chr2	155267843	155267850	chr2	155267846	155267871	531	1	+	-
chr2	156187977	156188374	chr2	156188019	156188416	532	1	+	-
chr2	156656752	156656761	chr2	156656855	156656864	533	4	+	-
chr2	157077102	157077125	chr2	157077320	157077348	534	5	+	-
chr2	157272362	157272390	chr2	157272541	157272569	535	3	+	-
chr2	158433346	158433351	chr2	158433658	158433673	536	6	+	-
chr2	158719098	158719099	chr2	158719382	158719410	537	6	+	-
chr2	158793966	158794248	chr2	158794109	158794391	538	1	+	-
chr2	160140065	160140093	chr2	160140160	160140188	539	1	+	-
chr2	160149123	160149130	chr2	160151646	160151649	540	7	+	-
chr2	160375928	160376210	chr2	160376179	160376461	541	1	+	-
chr2	160855860	160855865	chr2	160856172	160856175	542	7	+	-
chr2	161795609	161795610	chr2	161795923	161795924	543	7	+	-
chr2	163666419	163666422	chr2	163666718	163666727	544	7	+	-
chr2	163759147	163759429	chr2	163759318	163759600	545	1	+	-
chr2	166522830	166523112	chr2	166522977	166523259	547	1	+	-
chr2	167447817	167448099	chr2	167447914	167448196	548	1	+	-
chr2	167546002	167546030	chr2	167547078	167547094	549	6	+	-
chr2	167550196	167550224	chr2	167550272	167550300	550	1	+	-
chr2	168895807	168895820	chr2	168896112	168896140	551	6	+	-
chr2	169253909	169254191	chr2	169253987	169254269	552	1	+	-
chr2	169395470	169395476	chr2	169395760	169395783	553	7	+	-
chr2	169606117	169606145	chr2	169606193	169606221	554	4	+	-
chr2	170105117	170105129	chr2	170111152	170111169	555	6	+	-
chr2	170641502	170641521	chr2	170643937	170643959	556	7	+	-
chr2	170992012	170992026	chr2	170992307	170992335	557	6	+	-
chr2	172664604	172664886	chr2	172664821	172665103	558	1	+	-
chr2	173148025	173148053	chr2	173148085	173148113	559	4	+	-
chr2	173179971	173179993	chr2	173186090	173186118	560	5	+	-
chr2	174602737	174603016	chr2	174602873	174603037	561	1	+	-
chr2	176637487	176637507	chr2	176637795	176637837	562	4	+	-
chr2	177265628	177265655	chr2	177272026	177272040	563	7	+	-
chr2	178287631	178287651	chr2	178288047	178288065	564	7	+	-
chr2	182355982	182355983	chr2	182356285	182356286	565	7	+	-
chr2	182565226	182565254	chr2	182565554	182565582	566	2	+	-
chr2	182565262	182565265	chr2	182565566	182565569	567	3	+	-
chr2	182856905	182856928	chr2	182857583	182857609	568	5	+	-
chr2	183354696	183354724	chr2	183354770	183354798	569	2	+	-
chr2	184085524	184085533	chr2	184090936	184090952	570	7	+	-
chr2	184249977	184249986	chr2	184250303	184250313	571	3	+	-
chr2	187437100	187437128	chr2	187437294	187437322	572	7	+	-
chr2	188215728	188215731	chr2	188216023	188216026	573	7	+	-
chr2	191248360	191248565	chr2	191248621	191248754	574	4	+	-
chr2	191367127	191367409	chr2	191367198	191367480	575	1	+	-
chr2	191680792	191680793	chr2	191680872	191680875	576	5	+	-
chr2	192319882	192320164	chr2	192320024	192320306	577	1	+	-
chr2	193355404	193355418	chr2	193355694	193355718	578	7	+	-
chr2	194689490	194689515	chr2	194698751	194698772	579	7	+	-
chr2	195477628	195477641	chr2	195477728	195477738	580	4	+	-
chr2	196031303	196031323	chr2	196031600	196031628	581	7	+	-
chr2	196051823	196051828	chr2	196052081	196052086	582	7	+	-
chr2	196214801	196214828	chr2	196215212	196215232	583	7	+	-
chr2	197614628	197614630	chr2	197614945	197614950	584	6	+	-
chr2	200312447	200312463	chr2	200312675	200312682	585	7	+	-
chr2	200530372	200530400	chr2	200530465	200530493	586	1	+	-
chr2	203021103	203021385	chr2	203021335	203021617	587	1	+	-
chr2	205185242	205185265	chr2	205185306	205185329	588	4	+	-
chr2	206731195	206731196	chr2	206731503	206731505	589	7	+	-
chr2	207987622	207987632	chr2	207987793	207987821	590	4	+	-
chr2	208351145	208351150	chr2	208359256	208359385	591	6	+	-
chr2	208474480	208474496	chr2	208476770	208476798	592	6	+	-
chr2	208567219	208567232	chr2	208567515	208567541	593	7	+	-
chr2	208910334	208910350	chr2	208910637	208910651	594	6	+	-
chr2	209061164	209061171	chr2	209061472	209061480	595	7	+	-
chr2	209451729	209451731	chr2	209452036	209452050	596	6	+	-
chr2	209915536	209915556	chr2	209915632	209915649	597	2	+	-
chr2	212551252	212551259	chr2	212551539	212551544	598	7	+	-
chr2	213530277	213530559	chr2	213530379	213530661	599	1	+	-
chr2	213574668	213574685	chr2	213574974	213574979	600	6	+	-
chr2	214507316	214507344	chr2	214507555	214507583	601	6	+	-
chr2	214775213	214775218	chr2	214775497	214775525	602	6	+	-
chr2	215728747	215728775	chr2	215730817	215730845	603	7	+	-
chr2	215749618	215749639	chr2	215749793	215749821	604	5	+	-
chr2	216479838	216480120	chr2	216479978	216480260	605	1	+	-
chr2	217089928	217090037	chr2	217092419	217092508	606	4	+	-
chr2	217092789	217092800	chr2	217093097	217093125	607	8	+	-
chr2	217158330	217158368	chr2	217158712	217158734	608	5	+	-
chr2	217955892	217955900	chr2	217957263	217957267	609	7	+	-
chr2	218674064	218674278	chr2	218674079	218674299	610	2	+	-
chr2	220052309	220052337	chr2	220052899	220052927	611	3	+	-
chr2	220052312	220052428	chr2	220055906	220056250	612	2	+	-
chr2	220052320	220052467	chr2	220052760	220052911	613	2	+	-
chr2	220053154	220053167	chr2	220056219	220056247	614	6	+	-
chr2	221345927	221346019	chr2	221346208	221346274	615	5	+	-
chr2	221882970	221882981	chr2	221883156	221883184	616	5	+	-
chr2	223481702	223481704	chr2	223481965	223481993	617	6	+	-
chr2	223760189	223760192	chr2	223762668	223762672	618	7	+	-
chr2	223797344	223797372	chr2	223797661	223797688	619	7	+	-
chr2	225958590	225958872	chr2	225958636	225958918	620	1	+	-
chr2	226039575	226039591	chr2	226040050	226040066	621	7	+	-
chr2	227681534	227681562	chr2	227681704	227681732	622	2	+	-
chr2	231325307	231325308	chr2	231325635	231325638	623	6	+	-
chr2	231996176	231996190	chr2	231996486	231996514	624	5	+	-
chr2	231996192	231996197	chr2	231996497	231996502	625	1	+	-
chr2	232279534	232279816	chr2	232279660	232279942	626	1	+	-
chr2	233332719	233332732	chr2	233333466	233333494	627	7	+	-
chr2	233668383	233668385	chr2	233668673	233668678	628	7	+	-
chr2	234699023	234699305	chr2	234699164	234699446	629	1	+	-
chr2	235946868	235946896	chr2	235947025	235947053	630	2	+	-
chr2	236010912	236010940	chr2	236011098	236011126	631	2	+	-
chr2	236094666	236094682	chr2	236094983	236095011	632	6	+	-
chr2	237939434	237939716	chr2	237939504	237939786	633	1	+	-
chr2	238453079	238453577	chr2	238453483	238453981	634	1	+	-
chr2	238962613	238962641	chr2	238962709	238962737	635	1	+	-
chr2	239306488	239306770	chr2	239306773	239307055	636	1	+	-
chr2	239409376	239409385	chr2	239409683	239409709	637	6	+	-
chr2	239902375	239902403	chr2	239902547	239902575	638	2	+	-
chr2	239928683	239928965	chr2	239928742	239929024	639	1	+	-
chr2	240153349	240153532	chr2	240153518	240153605	640	4	+	-
chr2	240154382	240154592	chr2	240154503	240154630	641	2	+	-
chr2	240739407	240739782	chr2	240739524	240739829	642	3	+	-
chr2	240838355	240838498	chr2	240838767	240838849	643	6	+	-
chr2	240958951	240958953	chr2	240959247	240959275	644	6	+	-
chr2	241466744	241467026	chr2	241467062	241467344	645	1	+	-
chr2	242265860	242266078	chr2	242265940	242266099	646	1	+	-
chr2	242529868	242530237	chr2	242530098	242530258	647	1	+	-
chr2	242542622	242542904	chr2	242542757	242542962	648	3	+	-
chr2	242756311	242756593	chr2	242756387	242756669	649	1	+	-
chr2	242863982	242864147	chr2	242864132	242864293	650	4	+	-
chr2	242927455	242927737	chr2	242927537	242927819	651	1	+	-
chr2	242932018	242932301	chr2	242932299	242932766	652	1	+	-
chr3	228733	228776	chr3	234370	234429	653	4	+	-
chr3	982577	982733	chr3	982758	982921	654	6	+	-
chr3	2311591	2311600	chr3	2311920	2311948	655	6	+	-
chr3	2633032	2633040	chr3	2633344	2633348	656	6	+	-
chr3	3723293	3723321	chr3	3723367	3723395	657	1	+	-
chr3	3873202	3873218	chr3	3873519	3873547	658	7	+	-
chr3	4066932	4066938	chr3	4069541	4069568	659	6	+	-
chr3	5275803	5275952	chr3	5275855	5275996	660	6	+	-
chr3	6430260	6430421	chr3	6430491	6430626	661	5	+	-
chr3	6650118	6650201	chr3	6654548	6654650	662	6	+	-
chr3	6700860	6700884	chr3	6701248	6701257	663	6	+	-
chr3	7347010	7347038	chr3	7347308	7347336	664	6	+	-
chr3	8325637	8325638	chr3	8326811	8326812	665	7	+	-
chr3	8453793	8454276	chr3	8453951	8454434	666	1	+	-
chr3	8720159	8720509	chr3	8720920	8721040	667	2	+	-
chr3	8720162	8720444	chr3	8720288	8720570	668	1	+	-
chr3	10397459	10397470	chr3	10397791	10397819	669	6	+	-
chr3	11108272	11108298	chr3	11111869	11111897	670	7	+	-
chr3	13141439	13141443	chr3	13142576	13142585	671	7	+	-
chr3	14196281	14196309	chr3	14196360	14196388	672	1	+	-
chr3	16239400	16239422	chr3	16241203	16241213	673	7	+	-
chr3	17189940	17190222	chr3	17190142	17190424	674	1	+	-
chr3	17731685	17731696	chr3	17731998	17732013	675	6	+	-
chr3	18729944	18729967	chr3	18730768	18730783	676	6	+	-
chr3	18839775	18840057	chr3	18839948	18840230	677	1	+	-
chr3	21723693	21723719	chr3	21725952	21725970	679	6	+	-
chr3	22092360	22092361	chr3	22097793	22097795	680	6	+	-
chr3	22145152	22145170	chr3	22145229	22145247	681	4	+	-
chr3	23764061	23764094	chr3	23764367	23764403	682	3	+	-
chr3	24090789	24090800	chr3	24091028	24091056	683	6	+	-
chr3	25030882	25030900	chr3	25032238	25032255	685	6	+	-
chr3	26123833	26123861	chr3	26123961	26123989	686	2	+	-
chr3	26450968	26450972	chr3	26452288	26452305	687	7	+	-
chr3	26469873	26469901	chr3	26469968	26469996	688	2	+	-
chr3	26786707	26786719	chr3	26787032	26787035	689	6	+	-
chr3	32102042	32102064	chr3	32107880	32107885	690	7	+	-
chr3	32420567	32420595	chr3	32420716	32420744	691	2	+	-
chr3	32667494	32667776	chr3	32667710	32667992	692	1	+	-
chr3	32806660	32807018	chr3	32807811	32808169	693	1	+	-
chr3	32940744	32940772	chr3	32940840	32940868	694	2	+	-
chr3	33300940	33300953	chr3	33301234	33301247	695	6	+	-
chr3	33553186	33553203	chr3	33554067	33554081	696	5	+	-
chr3	33553204	33553209	chr3	33554057	33554090	697	1	+	-
chr3	33822666	33822694	chr3	33822798	33822826	698	2	+	-
chr3	35051668	35051671	chr3	35051971	35051999	699	6	+	-
chr3	36108114	36108133	chr3	36108424	36108452	700	6	+	-
chr3	36439825	36440107	chr3	36439923	36440205	701	1	+	-
chr3	36495105	36495133	chr3	36495272	36495300	702	2	+	-
chr3	41336666	41336676	chr3	41337220	41337242	703	7	+	-
chr3	42838357	42838370	chr3	42840796	42840824	704	7	+	-
chr3	43031105	43031106	chr3	43031416	43031423	705	6	+	-
chr3	44075521	44075803	chr3	44075689	44075971	706	1	+	-
chr3	45609906	45609952	chr3	45610210	45610272	707	6	+	-
chr3	45768345	45768365	chr3	45768662	45768684	708	4	+	-
chr3	46045858	46045886	chr3	46046115	46046143	709	3	+	-
chr3	47490664	47490674	chr3	47493434	47493444	710	7	+	-
chr3	48197003	48197285	chr3	48197101	48197383	711	1	+	-
chr3	49494273	49494290	chr3	49494600	49494609	712	6	+	-
chr3	55358432	55358460	chr3	55358525	55358553	713	2	+	-
chr3	56604688	56604713	chr3	56604941	56604968	714	6	+	-
chr3	57003264	57003282	chr3	57003423	57003440	715	3	+	-
chr3	61475049	61475062	chr3	61475357	61475385	716	6	+	-
chr3	63299491	63299773	chr3	63299547	63299829	717	1	+	-
chr3	65188855	65188883	chr3	65214734	65214762	718	7	+	-
chr3	67493704	67493709	chr3	67496789	67496809	719	7	+	-
chr3	68634757	68634784	chr3	68640239	68640267	720	7	+	-
chr3	68739674	68739696	chr3	68747849	68747872	721	7	+	-
chr3	71242353	71242533	chr3	71242566	71242677	723	4	+	-
chr3	72480132	72480414	chr3	72480215	72480497	724	1	+	-
chr3	72551353	72551635	chr3	72551406	72551688	725	1	+	-
chr3	73063066	73063091	chr3	73063540	73063568	726	6	+	-
chr3	74765413	74765426	chr3	74765732	74765736	727	7	+	-
chr3	74789869	74789885	chr3	74789932	74789960	728	5	+	-
chr3	75778050	75778321	chr3	75778198	75778404	729	2	+	-
chr3	76779640	76779922	chr3	76779727	76780009	730	1	+	-
chr3	78779420	78779426	chr3	78779714	78779720	731	7	+	-
chr3	80925300	80925335	chr3	80926583	80926613	732	3	+	-
chr3	81025266	81025294	chr3	81025346	81025374	733	1	+	-
chr3	81346080	81346083	chr3	81346359	81346401	735	1	+	-
chr3	81907500	81907506	chr3	81907798	81907826	736	6	+	-
chr3	82691288	82691444	chr3	82691368	82691466	737	4	+	-
chr3	82936649	82936670	chr3	82936943	82936971	738	6	+	-
chr3	82957391	82957515	chr3	82957440	82957625	739	5	+	-
chr3	83853126	83853129	chr3	83855345	83855352	740	6	+	-
chr3	84957908	84958190	chr3	84958064	84958346	741	1	+	-
chr3	86400922	86401204	chr3	86401114	86401396	742	1	+	-
chr3	86869168	86869450	chr3	86869610	86869892	743	1	+	-
chr3	89509950	89509978	chr3	89515992	89516020	744	2	+	-
chr3	95116205	95116206	chr3	95116518	95116524	745	6	+	-
chr3	95116207	95116208	chr3	95116521	95116522	746	1	+	-
chr3	95465750	95465778	chr3	95470749	95470777	747	5	+	-
chr3	98899051	98899074	chr3	98902375	98902399	748	6	+	-
chr3	98943791	98943817	chr3	98949501	98949528	749	7	+	-
chr3	99037438	99037459	chr3	99037754	99037759	750	6	+	-
chr3	99628775	99628789	chr3	99629622	99629636	751	7	+	-
chr3	99785346	99785364	chr3	99785653	99785658	752	6	+	-
chr3	100521624	100521634	chr3	100522493	100522519	753	7	+	-
chr3	101188361	101188383	chr3	101188678	101188703	754	7	+	-
chr3	101210069	101210238	chr3	101210139	101210298	755	2	+	-
chr3	102283776	102283788	chr3	102284098	102284118	756	6	+	-
chr3	102810339	102810363	chr3	102810649	102810677	757	6	+	-
chr3	103547919	103547924	chr3	103548228	103548233	758	7	+	-
chr3	104278196	104278204	chr3	104279042	104279050	759	6	+	-
chr3	104416300	104416315	chr3	104416438	104416452	760	4	+	-
chr3	104999482	104999764	chr3	104999578	104999860	761	1	+	-
chr3	106735963	106735991	chr3	106736218	106736246	762	6	+	-
chr3	106813611	106813639	chr3	106813775	106813803	763	2	+	-
chr3	108478300	108478582	chr3	108478353	108478635	764	1	+	-
chr3	109508797	109508825	chr3	109508847	109508875	765	1	+	-
chr3	109743982	109744010	chr3	109744050	109744078	766	1	+	-
chr3	110256966	110256976	chr3	110257242	110257270	767	6	+	-
chr3	112467368	112467396	chr3	112467698	112467726	768	3	+	-
chr3	112467400	112467401	chr3	112467708	112467714	769	4	+	-
chr3	113854020	113854035	chr3	113854333	113854360	770	6	+	-
chr3	114466479	114466488	chr3	114466786	114466796	771	7	+	-
chr3	116275269	116275285	chr3	116275581	116275606	772	7	+	-
chr3	117953499	117953781	chr3	117953597	117953879	773	1	+	-
chr3	118281590	118281618	chr3	118281814	118281842	774	7	+	-
chr3	119893976	119893997	chr3	119894438	119894445	775	7	+	-
chr3	121883540	121883740	chr3	121883777	121883918	776	5	+	-
chr3	122138436	122138456	chr3	122138754	122138782	777	6	+	-
chr3	123197591	123197720	chr3	123197832	123197887	778	6	+	-
chr3	123236755	123236758	chr3	123237054	123237066	779	6	+	-
chr3	124890039	124890063	chr3	124890805	124890832	780	6	+	-
chr3	124936289	124936309	chr3	124937149	124937173	781	7	+	-
chr3	125489404	125489560	chr3	125489681	125489794	782	5	+	-
chr3	126089985	126089994	chr3	126090045	126090054	783	4	+	-
chr3	127027559	127027841	chr3	127027731	127028013	785	1	+	-
chr3	129184466	129184481	chr3	129184763	129184790	786	7	+	-
chr3	129537225	129537372	chr3	129537427	129537574	787	2	+	-
chr3	129763367	129763394	chr3	129806731	129806750	788	7	+	-
chr3	129912673	129912697	chr3	129912985	129913013	789	6	+	-
chr3	130132014	130132038	chr3	130132890	130132911	790	7	+	-
chr3	131677807	131677816	chr3	131678129	131678143	791	5	+	-
chr3	131708239	131708267	chr3	131713370	131713398	792	7	+	-
chr3	132776255	132776283	chr3	132776305	132776333	793	1	+	-
chr3	133503778	133503780	chr3	133505077	133505085	794	6	+	-
chr3	134673904	134673930	chr3	134674534	134674568	795	3	+	-
chr3	135467271	135467553	chr3	135467484	135467766	796	1	+	-
chr3	135902211	135902493	chr3	135902340	135902622	797	1	+	-
chr3	136020999	136021027	chr3	136026185	136026213	798	7	+	-
chr3	137314440	137314468	chr3	137316428	137316455	799	7	+	-
chr3	137769524	137769660	chr3	137769830	137769891	800	4	+	-
chr3	140193787	140193799	chr3	140194000	140194028	801	5	+	-
chr3	140434260	140434542	chr3	140434481	140434763	802	1	+	-
chr3	140621368	140621396	chr3	140622345	140622370	803	6	+	-
chr3	141384655	141384674	chr3	141385004	141385028	804	4	+	-
chr3	144517896	144518073	chr3	144518316	144518452	805	6	+	-
chr3	144888440	144888457	chr3	144888896	144888924	806	6	+	-
chr3	145146455	145146483	chr3	145146957	145146985	807	1	+	-
chr3	145931903	145931912	chr3	145932196	145932224	808	7	+	-
chr3	146385179	146385202	chr3	146394847	146394869	809	5	+	-
chr3	148197090	148197372	chr3	148197254	148197412	810	5	+	-
chr3	148281432	148281448	chr3	148285416	148285421	811	6	+	-
chr3	148566800	148566803	chr3	148567108	148567111	812	6	+	-
chr3	148729866	148729880	chr3	148730096	148730110	813	5	+	-
chr3	148844384	148844386	chr3	148844698	148844701	814	6	+	-
chr3	149878051	149878079	chr3	149878361	149878389	815	5	+	-
chr3	152311736	152311737	chr3	152313152	152313156	816	6	+	-
chr3	154096727	154096919	chr3	154096939	154097063	817	5	+	-
chr3	154281889	154282171	chr3	154281950	154282232	818	1	+	-
chr3	155410956	155410971	chr3	155411280	155411283	819	6	+	-
chr3	156092158	156092184	chr3	156093677	156093700	820	7	+	-
chr3	158116906	158116931	chr3	158117229	158117255	821	3	+	-
chr3	158350731	158350753	chr3	158351897	158351923	822	7	+	-
chr3	159257014	159257033	chr3	159257676	159257697	823	7	+	-
chr3	159461391	159461417	chr3	159463417	159463439	824	5	+	-
chr3	161246713	161246726	chr3	161247033	161247061	825	6	+	-
chr3	161635529	161635534	chr3	161635670	161635674	826	5	+	-
chr3	162308609	162308812	chr3	162308664	162308860	827	3	+	-
chr3	162408308	162408310	chr3	162408605	162408618	828	7	+	-
chr3	162448951	162448979	chr3	162449822	162449849	829	6	+	-
chr3	162512123	162512147	chr3	162626320	162626348	830	7	+	-
chr3	162717292	162717320	chr3	162723540	162723568	831	2	+	-
chr3	162764896	162764915	chr3	162769070	162769098	832	7	+	-
chr3	163464158	163464181	chr3	163464459	163464487	833	6	+	-
chr3	165579048	165579160	chr3	165579146	165579256	834	6	+	-
chr3	166209444	166209726	chr3	166209561	166209843	835	1	+	-
chr3	166459971	166460253	chr3	166460157	166460439	836	1	+	-
chr3	168515926	168515964	chr3	168516004	168516042	837	2	+	-
chr3	168738451	168738463	chr3	168738832	168738837	838	7	+	-
chr3	170119562	170119578	chr3	170119863	170119888	839	7	+	-
chr3	171220714	171220847	chr3	171221026	171221101	840	5	+	-
chr3	171426083	171426365	chr3	171426163	171426445	841	1	+	-
chr3	171716207	171716489	chr3	171716379	171716661	842	1	+	-
chr3	172400892	172400910	chr3	172401203	172401231	843	7	+	-
chr3	176079428	176079710	chr3	176079604	176079886	844	1	+	-
chr3	176505947	176506229	chr3	176506048	176506330	845	1	+	-
chr3	177294495	177294523	chr3	177297465	177297478	846	7	+	-
chr3	177362963	177363531	chr3	177363016	177363584	847	1	+	-
chr3	177381306	177381329	chr3	177385399	177385427	848	7	+	-
chr3	178550120	178550144	chr3	178550857	178550885	849	5	+	-
chr3	179398595	179398623	chr3	179398784	179398812	850	7	+	-
chr3	179654339	179654343	chr3	179654798	179654809	851	7	+	-
chr3	180091655	180091683	chr3	180092900	180092928	852	1	+	-
chr3	180918067	180918077	chr3	180918777	180918805	853	7	+	-
chr3	183876812	183876993	chr3	183877220	183877392	854	5	+	-
chr3	184125358	184125386	chr3	184125554	184125582	855	5	+	-
chr3	184220290	184220733	chr3	184220452	184220764	856	1	+	-
chr3	184335110	184335209	chr3	184335205	184335314	857	5	+	-
chr3	185017333	185017342	chr3	185017646	185017659	858	6	+	-
chr3	185843772	185844054	chr3	185843966	185844248	859	1	+	-
chr3	186581001	186581029	chr3	186585270	186585298	860	3	+	-
chr3	186581032	186581033	chr3	186585283	186585284	861	3	+	-
chr3	187732885	187733049	chr3	187734688	187734842	862	5	+	-
chr3	188304836	188304845	chr3	188305162	188305165	863	4	+	-
chr3	188304846	188304851	chr3	188305161	188305166	864	2	+	-
chr3	189575906	189575908	chr3	189576202	189576227	865	6	+	-
chr3	189575910	189575993	chr3	189576167	189576227	866	1	+	-
chr3	189737345	189737350	chr3	189740520	189740525	867	7	+	-
chr3	189955419	189955422	chr3	189955703	189955714	868	7	+	-
chr3	190290645	190290653	chr3	190290926	190290945	869	6	+	-
chr3	190478448	190478467	chr3	190478625	190478643	870	5	+	-
chr3	190669803	190669810	chr3	190670106	190670132	871	6	+	-
chr3	191140996	191141024	chr3	191141053	191141081	872	1	+	-
chr3	191580956	191581084	chr3	191581066	191581227	873	5	+	-
chr3	191856090	191856099	chr3	191856415	191856431	874	6	+	-
chr3	192063184	192063195	chr3	192063486	192063495	875	6	+	-
chr3	192875329	192875334	chr3	192885395	192885415	876	7	+	-
chr3	193100123	193100405	chr3	193100230	193100512	877	1	+	-
chr3	194384144	194384261	chr3	194384418	194384486	878	6	+	-
chr3	194398736	194398910	chr3	194400273	194400333	879	5	+	-
chr3	194543276	194543304	chr3	194546248	194546263	880	6	+	-
chr3	194555640	194555664	chr3	194556266	194556294	881	6	+	-
chr3	194614735	194614737	chr3	194615025	194615053	882	6	+	-
chr3	195346018	195346148	chr3	195346227	195346280	883	5	+	-
chr3	195418030	195418194	chr3	195418113	195418331	884	4	+	-
chr3	195569202	195569230	chr3	195569918	195569946	885	6	+	-
chr3	195668037	195668201	chr3	195668145	195668326	886	4	+	-
chr3	196055926	196056108	chr3	196056729	196056862	887	4	+	-
chr3	196757091	196757248	chr3	196757135	196757279	888	2	+	-
chr3	196760415	196760549	chr3	196760538	196760670	889	3	+	-
chr3	196934561	196934587	chr3	196939241	196939266	890	7	+	-
chr3	197316800	197316828	chr3	197316877	197316905	891	1	+	-
chr4	46820	47165	chr4	47090	47239	892	1	+	-
chr4	64496	64888	chr4	67718	67909	893	1	+	-
chr4	401044	401053	chr4	401355	401380	894	6	+	-
chr4	605066	605348	chr4	605129	605411	895	1	+	-
chr4	701424	701560	chr4	701591	701676	896	4	+	-
chr4	752142	752442	chr4	753452	753719	897	4	+	-
chr4	1272624	1272906	chr4	1272907	1273189	898	1	+	-
chr4	1289703	1289985	chr4	1289930	1290212	899	1	+	-
chr4	1357812	1358094	chr4	1357902	1358184	900	1	+	-
chr4	1366425	1366694	chr4	1366495	1366715	901	1	+	-
chr4	1373399	1373681	chr4	1373484	1373766	902	1	+	-
chr4	1388824	1388971	chr4	1388828	1389101	903	2	+	-
chr4	1559254	1559417	chr4	1559375	1559482	904	5	+	-
chr4	1602944	1602970	chr4	1603661	1603674	905	7	+	-
chr4	2397838	2397903	chr4	2398388	2398448	906	6	+	-
chr4	2512878	2513160	chr4	2513188	2513470	907	1	+	-
chr4	2550367	2550601	chr4	2551207	2551359	908	5	+	-
chr4	2629098	2629126	chr4	2629245	2629273	909	2	+	-
chr4	2810530	2810690	chr4	2810789	2810942	910	5	+	-
chr4	3101093	3101375	chr4	3101446	3101728	911	1	+	-
chr4	3827582	3827864	chr4	3827904	3828186	912	1	+	-
chr4	4041217	4041245	chr4	4041556	4041576	913	5	+	-
chr4	6651584	6651603	chr4	6652896	6652924	914	7	+	-
chr4	6881630	6881686	chr4	6881754	6881759	915	2	+	-
chr4	6881707	6882076	chr4	6881922	6882118	916	2	+	-
chr4	6894856	6894966	chr4	6895936	6896057	917	4	+	-
chr4	6897363	6897561	chr4	6900270	6900406	918	4	+	-
chr4	7338218	7338394	chr4	7338368	7338415	919	5	+	-
chr4	7524460	7524493	chr4	7524641	7524671	920	6	+	-
chr4	7567575	7567744	chr4	7567790	7567930	921	3	+	-
chr4	7902057	7902068	chr4	7902086	7902127	922	3	+	-
chr4	8843964	8844246	chr4	8844174	8844456	923	1	+	-
chr4	9573048	9573076	chr4	9573156	9573184	924	2	+	-
chr4	9576965	9576991	chr4	9577434	9577457	925	7	+	-
chr4	9952289	9952304	chr4	9952526	9952554	926	5	+	-
chr4	9956812	9956835	chr4	9957125	9957153	927	6	+	-
chr4	10136190	10136487	chr4	10136401	10136652	928	2	+	-
chr4	10147017	10147299	chr4	10147150	10147432	929	1	+	-
chr4	10211259	10211274	chr4	10234563	10234569	930	7	+	-
chr4	10392416	10392444	chr4	10402167	10402180	931	4	+	-
chr4	16426940	16426957	chr4	16426985	16427013	932	4	+	-
chr4	16812117	16812399	chr4	16812260	16812542	933	1	+	-
chr4	17202763	17202767	chr4	17203055	17203074	934	7	+	-
chr4	18754550	18754809	chr4	18754791	18755073	935	2	+	-
chr4	21292914	21292942	chr4	21293033	21293061	937	1	+	-
chr4	21694726	21694732	chr4	21694836	21694864	938	4	+	-
chr4	25241035	25241063	chr4	25241176	25241204	939	3	+	-
chr4	25497162	25497164	chr4	25497460	25497465	940	5	+	-
chr4	26494118	26494531	chr4	26494196	26494553	941	2	+	-
chr4	26528312	26528437	chr4	26528446	26528604	942	5	+	-
chr4	27627524	27627552	chr4	27627574	27627602	943	1	+	-
chr4	28421587	28421594	chr4	28421927	28421949	944	6	+	-
chr4	29661121	29661123	chr4	29661435	29661437	945	6	+	-
chr4	30057526	30057539	chr4	30057888	30057894	946	6	+	-
chr4	30163742	30164024	chr4	30163834	30164116	947	1	+	-
chr4	31205824	31205829	chr4	31206123	31206144	948	6	+	-
chr4	31338490	31338493	chr4	31338684	31338687	949	6	+	-
chr4	31406671	31406707	chr4	31406984	31407011	950	3	+	-
chr4	31492857	31492877	chr4	31493285	31493313	951	6	+	-
chr4	32065857	32065898	chr4	32074490	32074531	952	3	+	-
chr4	32540612	32540614	chr4	32540911	32540917	953	6	+	-
chr4	32540616	32540636	chr4	32540913	32540916	954	1	+	-
chr4	33382619	33382901	chr4	33382720	33383002	955	1	+	-
chr4	34779869	34780122	chr4	34828831	34828969	956	4	+	-
chr4	36469905	36469918	chr4	36470234	36470239	957	4	+	-
chr4	36469922	36469923	chr4	36470236	36470237	958	3	+	-
chr4	36842756	36842760	chr4	36843075	36843103	959	7	+	-
chr4	37332448	37332612	chr4	37333028	37333157	960	5	+	-
chr4	37603962	37603983	chr4	37604039	37604067	961	4	+	-
chr4	37807674	37807956	chr4	37807767	37808049	962	1	+	-
chr4	37885496	37885794	chr4	37885634	37885904	963	1	+	-
chr4	39031078	39031090	chr4	39031355	39031360	964	6	+	-
chr4	40024942	40025060	chr4	40026234	40026291	965	4	+	-
chr4	40034479	40034761	chr4	40034532	40034814	966	1	+	-
chr4	41445207	41445208	chr4	41445289	41445298	967	4	+	-
chr4	41957493	41957775	chr4	41957599	41957881	968	1	+	-
chr4	42023921	42023949	chr4	42024105	42024133	969	2	+	-
chr4	43931489	43931509	chr4	43931822	43931850	970	7	+	-
chr4	44507267	44507289	chr4	44507715	44507743	971	6	+	-
chr4	44509390	44509391	chr4	44509681	44509709	972	5	+	-
chr4	44509392	44509395	chr4	44509674	44509715	973	1	+	-
chr4	44971982	44972010	chr4	44972154	44972182	974	3	+	-
chr4	46055998	46056004	chr4	46058192	46058197	975	6	+	-
chr4	48094568	48094577	chr4	48094632	48094641	976	4	+	-
chr4	48661451	48661701	chr4	48661828	48661969	977	6	+	-
chr4	49177169	49177514	chr4	49249789	49249985	978	1	+	-
chr4	49189149	49189163	chr4	49189453	49189481	979	4	+	-
chr4	49646281	49646556	chr4	49655868	49656041	980	1	+	-
chr4	49647617	49647800	chr4	49648796	49648999	981	1	+	-
chr4	53275379	53275661	chr4	53275533	53275815	982	1	+	-
chr4	55808681	55808688	chr4	55808914	55808921	983	7	+	-
chr4	55998566	55998568	chr4	55998874	55998902	984	6	+	-
chr4	56311066	56311348	chr4	56311303	56311585	985	1	+	-
chr4	58087345	58087350	chr4	58087730	58087737	986	6	+	-
chr4	58148024	58148040	chr4	58148331	58148350	987	3	+	-
chr4	59379535	59379817	chr4	59379691	59379973	988	1	+	-
chr4	59944562	59944568	chr4	59950593	59950598	989	6	+	-
chr4	60589075	60589103	chr4	60589193	60589221	990	2	+	-
chr4	61289264	61289466	chr4	61289491	61289631	991	5	+	-
chr4	61330092	61330120	chr4	61333172	61333200	992	7	+	-
chr4	61569239	61569242	chr4	61569544	61569572	993	6	+	-
chr4	61939175	61939203	chr4	61942229	61942255	994	7	+	-
chr4	63553980	63554162	chr4	63554144	63554326	995	1	+	-
chr4	64651084	64651105	chr4	64651115	64651136	996	1	+	-
chr4	64783586	64783598	chr4	64784540	64784563	997	7	+	-
chr4	65719062	65719272	chr4	65719427	65719564	998	6	+	-
chr4	65734253	65734345	chr4	65734318	65734404	999	1	+	-
chr4	65734386	65734668	chr4	65734587	65734869	1000	1	+	-
chr4	66040154	66040436	chr4	66040294	66040576	1001	1	+	-
chr4	66641114	66641122	chr4	66641407	66641431	1002	6	+	-
chr4	67122054	67122082	chr4	67123477	67123505	1003	7	+	-
chr4	68873174	68873183	chr4	68873241	68873250	1004	2	+	-
chr4	69036890	69036906	chr4	69037211	69037214	1005	6	+	-
chr4	69597926	69597951	chr4	69598276	69598294	1006	7	+	-
chr4	69790849	69790869	chr4	69791161	69791185	1007	6	+	-
chr4	69959832	69959855	chr4	69960151	69960179	1008	6	+	-
chr4	72741971	72742253	chr4	72742198	72742480	1009	1	+	-
chr4	72785699	72785714	chr4	72786010	72786035	1010	6	+	-
chr4	72829639	72829640	chr4	72829941	72829969	1011	5	+	-
chr4	72829641	72829644	chr4	72829939	72829970	1012	1	+	-
chr4	73418750	73418763	chr4	73418835	73418848	1013	5	+	-
chr4	73831237	73831262	chr4	73831806	73831825	1014	7	+	-
chr4	74701540	74701822	chr4	74701709	74701991	1015	1	+	-
chr4	75642727	75642755	chr4	75648785	75648813	1016	5	+	-
chr4	75945218	75945246	chr4	76993795	76993823	1017	1	+	-
chr4	79269134	79269155	chr4	79275191	79275198	1018	3	+	-
chr4	80205741	80205742	chr4	80206054	80206057	1019	6	+	-
chr4	80888059	80888060	chr4	80894077	80894105	1020	6	+	-
chr4	81302525	81302540	chr4	81302862	81302866	1021	6	+	-
chr4	81703625	81703907	chr4	81703779	81704061	1022	1	+	-
chr4	81991513	81991529	chr4	81991823	81991847	1023	7	+	-
chr4	82674864	82674879	chr4	82675459	82675474	1024	6	+	-
chr4	82890642	82890806	chr4	82890824	82890985	1025	5	+	-
chr4	84221715	84221718	chr4	84221988	84221997	1026	7	+	-
chr4	86238962	86238990	chr4	86239044	86239072	1027	4	+	-
chr4	86310517	86310533	chr4	86310816	86310844	1028	6	+	-
chr4	86660765	86660769	chr4	86661073	86661080	1029	7	+	-
chr4	86976372	86976381	chr4	86979946	86979955	1030	7	+	-
chr4	87066347	87066367	chr4	87066528	87066541	1031	4	+	-
chr4	87827662	87827944	chr4	87827734	87828016	1032	1	+	-
chr4	88032150	88032151	chr4	88032455	88032483	1033	6	+	-
chr4	88118335	88118363	chr4	88118388	88118416	1034	1	+	-
chr4	88268246	88268257	chr4	88274284	88274312	1035	6	+	-
chr4	88775640	88775649	chr4	88775943	88775960	1036	6	+	-
chr4	89037684	89037687	chr4	89037990	89038017	1038	1	+	-
chr4	89681468	89681474	chr4	89681780	89681783	1039	7	+	-
chr4	91596795	91596799	chr4	91602905	91602910	1040	4	+	-
chr4	91931545	91931570	chr4	91935822	91935844	1041	7	+	-
chr4	91933839	91933877	chr4	91936084	91936122	1042	2	+	-
chr4	94165674	94165702	chr4	94165767	94165795	1043	1	+	-
chr4	94439067	94439095	chr4	94439163	94439191	1044	1	+	-
chr4	94663936	94664218	chr4	94664054	94664336	1045	1	+	-
chr4	95498972	95498975	chr4	95499278	95499281	1046	6	+	-
chr4	95870443	95870462	chr4	95870752	95870778	1047	6	+	-
chr4	97572111	97572116	chr4	97572417	97572424	1048	7	+	-
chr4	98110653	98110658	chr4	98110966	98110974	1049	6	+	-
chr4	98133361	98133389	chr4	98133675	98133703	1050	2	+	-
chr4	98181262	98181275	chr4	98181576	98181578	1051	6	+	-
chr4	99632247	99632529	chr4	99632361	99632643	1052	1	+	-
chr4	100023043	100023069	chr4	100023350	100023388	1053	3	+	-
chr4	100068711	100068739	chr4	100068785	100068813	1054	1	+	-
chr4	100070285	100070302	chr4	100070590	100070618	1055	7	+	-
chr4	100419934	100420216	chr4	100420174	100420456	1056	1	+	-
chr4	101244849	101244853	chr4	101245107	101245112	1057	7	+	-
chr4	101390620	101390648	chr4	101390798	101390826	1058	6	+	-
chr4	102787785	102787893	chr4	102788271	102788362	1059	3	+	-
chr4	103329465	103329696	chr4	103331998	103332207	1060	4	+	-
chr4	103331325	103331350	chr4	103331854	103331882	1061	5	+	-
chr4	103873087	103873115	chr4	103875593	103875621	1062	6	+	-
chr4	104894038	104894060	chr4	104894669	104894694	1063	6	+	-
chr4	105502924	105503070	chr4	105503016	105503094	1064	6	+	-
chr4	107437714	107437858	chr4	107438408	107438514	1065	6	+	-
chr4	107604297	107604302	chr4	107609247	107609258	1066	7	+	-
chr4	107974327	107974330	chr4	107974482	107974491	1067	6	+	-
chr4	108127814	108127822	chr4	108131711	108131716	1068	6	+	-
chr4	108276698	108276704	chr4	108279500	108279506	1069	6	+	-
chr4	109632804	109633086	chr4	109632860	109633142	1070	1	+	-
chr4	110498753	110498754	chr4	110499061	110499068	1071	6	+	-
chr4	110498755	110498758	chr4	110499063	110499066	1072	1	+	-
chr4	111383200	111383203	chr4	111383526	111383536	1073	7	+	-
chr4	111516306	111516333	chr4	111516495	111516523	1074	6	+	-
chr4	111808753	111808764	chr4	111809056	111809061	1075	6	+	-
chr4	111808768	111808769	chr4	111809058	111809059	1076	1	+	-
chr4	113469987	113469988	chr4	113470278	113470283	1077	7	+	-
chr4	113985951	113986020	chr4	113986266	113986337	1078	6	+	-
chr4	114135105	114135106	chr4	114135573	114135580	1079	6	+	-
chr4	115437735	115437763	chr4	115437852	115437880	1080	2	+	-
chr4	115624606	115624609	chr4	115624868	115624871	1081	7	+	-
chr4	115743873	115743901	chr4	115744118	115744146	1082	6	+	-
chr4	115928714	115928733	chr4	115931859	115931887	1083	7	+	-
chr4	116421834	116422116	chr4	116421914	116422196	1084	1	+	-
chr4	117251469	117251510	chr4	117251774	117251795	1085	3	+	-
chr4	117367788	117367807	chr4	117368478	117368497	1086	7	+	-
chr4	117420624	117420768	chr4	117420809	117420932	1087	3	+	-
chr4	117700183	117700299	chr4	117700999	117701132	1088	6	+	-
chr4	117940367	117940801	chr4	117940699	117940823	1089	1	+	-
chr4	119296322	119296536	chr4	119296540	119296695	1090	3	+	-
chr4	120017237	120017249	chr4	120017551	120017558	1091	7	+	-
chr4	120244544	120244572	chr4	120244889	120244917	1092	3	+	-
chr4	120263650	120263812	chr4	120264585	120264726	1093	5	+	-
chr4	120780790	120780807	chr4	120781061	120781073	1094	6	+	-
chr4	121087073	121087101	chr4	121087278	121087306	1095	2	+	-
chr4	121808927	121808943	chr4	121809241	121809250	1096	6	+	-
chr4	122234656	122234938	chr4	122234726	122235008	1097	1	+	-
chr4	123242571	123242584	chr4	123242694	123242696	1098	4	+	-
chr4	125867358	125867375	chr4	125867685	125867693	1099	7	+	-
chr4	127605051	127605333	chr4	127605242	127605524	1100	1	+	-
chr4	129130300	129130582	chr4	129130441	129130723	1101	1	+	-
chr4	130143122	130143404	chr4	130143276	130143558	1102	1	+	-
chr4	130407539	130407567	chr4	130407664	130407676	1103	4	+	-
chr4	130592520	130592688	chr4	130592579	130592735	1104	4	+	-
chr4	131611203	131611206	chr4	131611346	131611374	1105	5	+	-
chr4	131694834	131694839	chr4	131695066	131695081	1106	6	+	-
chr4	133068166	133068194	chr4	133068254	133068282	1107	2	+	-
chr4	133113952	133114208	chr4	133114193	133114462	1108	2	+	-
chr4	133365456	133365484	chr4	133365550	133365578	1109	1	+	-
chr4	133445420	133445445	chr4	133445687	133445711	1110	7	+	-
chr4	133619884	133619890	chr4	133620173	133620187	1111	7	+	-
chr4	133819599	133819611	chr4	133819906	133819934	1112	6	+	-
chr4	134132401	134132801	chr4	134132899	134133269	1113	1	+	-
chr4	134141615	134141616	chr4	134141908	134141912	1114	7	+	-
chr4	139347259	139347272	chr4	139347349	139347377	1115	4	+	-
chr4	139468852	139469075	chr4	139473128	139473262	1116	3	+	-
chr4	139948007	139948028	chr4	139948319	139948338	1117	6	+	-
chr4	143167000	143167153	chr4	143167130	143167174	1118	4	+	-
chr4	145316431	145316459	chr4	145319891	145319919	1119	7	+	-
chr4	146242459	146242481	chr4	146242523	146242551	1120	2	+	-
chr4	149311278	149311306	chr4	149311336	149311364	1121	1	+	-
chr4	150161037	150161053	chr4	150161367	150161395	1122	6	+	-
chr4	150951038	150951041	chr4	150951344	150951352	1123	6	+	-
chr4	152135605	152135887	chr4	152135808	152136090	1124	1	+	-
chr4	152340715	152340719	chr4	152341544	152341558	1125	5	+	-
chr4	152340720	152340724	chr4	152341531	152341571	1126	1	+	-
chr4	157002037	157002046	chr4	157002334	157002350	1127	7	+	-
chr4	157977380	157977662	chr4	157977461	157977743	1128	1	+	-
chr4	158523797	158524079	chr4	158523962	158524244	1129	1	+	-
chr4	160670093	160670375	chr4	160670163	160670445	1130	1	+	-
chr4	161879029	161879039	chr4	161884929	161884952	1131	7	+	-
chr4	162053254	162053450	chr4	162053518	162053665	1132	5	+	-
chr4	162776129	162776138	chr4	162776207	162776216	1133	4	+	-
chr4	163214309	163214337	chr4	163214429	163214457	1134	2	+	-
chr4	163393999	163394011	chr4	163396417	163396422	1135	7	+	-
chr4	164501942	164501954	chr4	164502241	164502264	1136	6	+	-
chr4	164516250	164516330	chr4	164516262	164516423	1137	4	+	-
chr4	164658306	164658312	chr4	164659118	164659146	1138	7	+	-
chr4	165823214	165823227	chr4	165823321	165823335	1139	4	+	-
chr4	166002651	166002703	chr4	166004948	166005051	1140	5	+	-
chr4	167004304	167004330	chr4	167004905	167004926	1141	7	+	-
chr4	167108088	167108101	chr4	167108427	167108429	1142	7	+	-
chr4	167412041	167412043	chr4	167412137	167412140	1143	4	+	-
chr4	167677043	167677050	chr4	167683064	167683075	1144	6	+	-
chr4	167892547	167892561	chr4	167893727	167893745	1145	7	+	-
chr4	168708822	168709001	chr4	168708999	168709354	1146	1	+	-
chr4	169120835	169120844	chr4	169120919	169120928	1147	4	+	-
chr4	170278446	170278474	chr4	170278867	170278889	1148	6	+	-
chr4	170808439	170808451	chr4	170808703	170808716	1149	6	+	-
chr4	171355619	171355792	chr4	171355894	171356005	1150	5	+	-
chr4	171549649	171549665	chr4	171549976	171549990	1151	6	+	-
chr4	172988634	172988644	chr4	172992924	172992935	1152	6	+	-
chr4	173425018	173425046	chr4	173433506	173433525	1153	7	+	-
chr4	177869316	177869332	chr4	177869626	177869642	1154	6	+	-
chr4	178156835	178156839	chr4	178157142	178157170	1155	6	+	-
chr4	178514255	178514258	chr4	178514549	178514577	1156	6	+	-
chr4	179956840	179956855	chr4	179957146	179957174	1157	7	+	-
chr4	180063799	180063926	chr4	180064020	180064182	1158	5	+	-
chr4	180097863	180097890	chr4	180098493	180098513	1159	7	+	-
chr4	180600102	180600384	chr4	180600278	180600560	1160	1	+	-
chr4	180799591	180799873	chr4	180799868	180800150	1161	1	+	-
chr4	181549437	181549442	chr4	181549738	181549744	1163	5	+	-
chr4	182056559	182056563	chr4	182057126	182057130	1165	7	+	-
chr4	182961099	182961381	chr4	182961238	182961499	1166	2	+	-
chr4	183736448	183736494	chr4	183736483	183736585	1167	4	+	-
chr4	184257938	184258368	chr4	184258247	184258522	1168	1	+	-
chr4	184303586	184303828	chr4	184303818	184304085	1169	2	+	-
chr4	184474169	184474451	chr4	184474263	184474545	1170	1	+	-
chr4	184563303	184563544	chr4	184563379	184563661	1171	5	+	-
chr4	184632819	184632828	chr4	184632900	184632928	1172	2	+	-
chr4	185140993	185141284	chr4	185141129	185141304	1173	3	+	-
chr4	185665773	185665785	chr4	185666075	185666103	1174	7	+	-
chr4	185779436	185779711	chr4	185779692	185779853	1175	4	+	-
chr4	185872894	185873176	chr4	185873136	185873418	1176	1	+	-
chr4	186143094	186143376	chr4	186143275	186143557	1177	1	+	-
chr4	186155538	186155554	chr4	186155847	186155853	1178	6	+	-
chr4	186198857	186198879	chr4	186199170	186199198	1179	6	+	-
chr4	186441634	186441639	chr4	186444065	186444078	1180	6	+	-
chr4	186450475	186450757	chr4	186450514	186450796	1181	1	+	-
chr4	187129535	187129572	chr4	187129632	187129784	1182	3	+	-
chr4	187160589	187160831	chr4	187160761	187161043	1183	2	+	-
chr4	187213967	187213968	chr4	187214723	187214739	1184	7	+	-
chr4	187292918	187293200	chr4	187293011	187293293	1185	1	+	-
chr4	187349217	187349387	chr4	187349388	187349467	1186	4	+	-
chr4	187795710	187795711	chr4	187796015	187796018	1187	7	+	-
chr4	187987814	187987975	chr4	187988306	187988409	1188	5	+	-
chr4	188959352	188959380	chr4	188959474	188959502	1189	2	+	-
chr4	189190218	189190501	chr4	189190599	189190994	1190	1	+	-
chr4	189793246	189793253	chr4	189793544	189793572	1191	6	+	-
chr4	189795287	189795499	chr4	189795714	189795996	1192	2	+	-
chr4	189826131	189826413	chr4	189826224	189826506	1193	1	+	-
chr4	189969691	189969699	chr4	189970025	189970034	1194	4	+	-
chr4	189972075	189972535	chr4	189972649	189973042	1195	3	+	-
chr4	190058004	190058012	chr4	190064258	190064286	1196	6	+	-
chr4	190076560	190076714	chr4	190076838	190076963	1197	3	+	-
chr4	190105440	190105598	chr4	190106113	190106259	1198	6	+	-
chr4	190253842	190253852	chr4	190254146	190254165	1199	6	+	-
chr4	190285024	190285171	chr4	190285200	190285290	1200	5	+	-
chr4	190291429	190291432	chr4	190291723	190291751	1201	6	+	-
chr4	190302400	190302521	chr4	190302612	190302731	1202	6	+	-
chr4	190471635	190471814	chr4	190471666	190471880	1203	3	+	-
chr4	190522087	190522251	chr4	190522123	190522355	1204	2	+	-
chr4	190682692	190683095	chr4	190682771	190683140	1205	1	+	-
chr4	190741522	190741615	chr4	190741697	190741788	1206	5	+	-
chr5	53319	53347	chr5	53552	53580	1207	2	+	-
chr5	176107	176326	chr5	176332	176437	1208	4	+	-
chr5	307199	307481	chr5	307360	307642	1209	1	+	-
chr5	444825	444853	chr5	444915	444943	1210	1	+	-
chr5	484249	484327	chr5	484437	484519	1211	5	+	-
chr5	487032	487216	chr5	487530	487646	1212	5	+	-
chr5	557674	558038	chr5	557891	558059	1213	3	+	-
chr5	836132	836158	chr5	837031	837059	1214	6	+	-
chr5	1043248	1043530	chr5	1043607	1043889	1215	1	+	-
chr5	1061186	1061350	chr5	1061548	1061668	1216	4	+	-
chr5	1170436	1170604	chr5	1170630	1170758	1217	5	+	-
chr5	1178287	1178307	chr5	1180718	1180735	1218	7	+	-
chr5	1627125	1627153	chr5	1628823	1628849	1219	7	+	-
chr5	1644700	1644809	chr5	1644865	1645061	1220	2	+	-
chr5	1663768	1663924	chr5	1664196	1664288	1221	5	+	-
chr5	1682471	1682477	chr5	1682762	1682787	1222	6	+	-
chr5	1769017	1769150	chr5	1769175	1769247	1223	5	+	-
chr5	1924588	1924594	chr5	1925198	1925204	1224	7	+	-
chr5	1951017	1951026	chr5	1951441	1951469	1225	6	+	-
chr5	1951027	1951046	chr5	1951436	1951469	1226	1	+	-
chr5	1968413	1968434	chr5	1971578	1971587	1227	3	+	-
chr5	2564505	2564787	chr5	2564649	2564931	1228	1	+	-
chr5	2769419	2769437	chr5	2769626	2769654	1229	4	+	-
chr5	3141441	3141457	chr5	3141535	3141557	1230	3	+	-
chr5	3202278	3202560	chr5	3202524	3202806	1231	1	+	-
chr5	3499254	3499275	chr5	3499568	3499596	1232	6	+	-
chr5	3502309	3502348	chr5	3502634	3502645	1233	4	+	-
chr5	3700767	3701049	chr5	3701043	3701325	1234	1	+	-
chr5	3785520	3786035	chr5	3785790	3786060	1235	2	+	-
chr5	5610706	5610988	chr5	5610936	5611218	1236	1	+	-
chr5	7221928	7221942	chr5	7222242	7222254	1237	6	+	-
chr5	8318150	8318684	chr5	8318357	8318889	1238	1	+	-
chr5	9400616	9400621	chr5	9400877	9400882	1239	7	+	-
chr5	9411771	9411774	chr5	9412066	9412071	1240	7	+	-
chr5	9990097	9990100	chr5	9990297	9990325	1241	7	+	-
chr5	10005268	10005292	chr5	10005568	10005581	1242	6	+	-
chr5	10574955	10575055	chr5	10575193	10575302	1243	6	+	-
chr5	10756185	10756194	chr5	10756501	10756529	1244	5	+	-
chr5	11120470	11120752	chr5	11120683	11120965	1245	1	+	-
chr5	11339025	11339039	chr5	11339335	11339363	1246	5	+	-
chr5	11339040	11339043	chr5	11339332	11339364	1247	1	+	-
chr5	11816768	11817001	chr5	11817399	11817541	1248	1	+	-
chr5	11880660	11880942	chr5	11880818	11881100	1249	1	+	-
chr5	12769656	12769661	chr5	12769707	12769712	1250	4	+	-
chr5	12811004	12811031	chr5	12820509	12820537	1251	7	+	-
chr5	13416591	13416605	chr5	13422847	13422857	1252	6	+	-
chr5	13855311	13855314	chr5	13855601	13855629	1253	3	+	-
chr5	13895087	13895096	chr5	13895356	13895392	1254	5	+	-
chr5	13967736	13968018	chr5	13967800	13968082	1255	1	+	-
chr5	16124805	16124824	chr5	16125477	16125502	1256	6	+	-
chr5	19375259	19375284	chr5	19376383	19376403	1257	7	+	-
chr5	20990969	20990997	chr5	20991167	20991195	1258	2	+	-
chr5	21338235	21338394	chr5	21338465	21338569	1259	6	+	-
chr5	21450198	21450388	chr5	21452371	21452455	1260	5	+	-
chr5	21543029	21543170	chr5	21543047	21543190	1261	2	+	-
chr5	22315060	22315395	chr5	22315203	22315417	1262	3	+	-
chr5	23903035	23903097	chr5	23905144	23905234	1263	5	+	-
chr5	24091607	24091621	chr5	24091918	24091946	1264	7	+	-
chr5	24370536	24370551	chr5	24373415	24373438	1265	3	+	-
chr5	24452848	24452853	chr5	24453147	24453175	1266	6	+	-
chr5	25275408	25275409	chr5	25275717	25275722	1267	6	+	-
chr5	25314617	25314634	chr5	25314937	25314953	1268	3	+	-
chr5	25316201	25316211	chr5	25316494	25316513	1269	6	+	-
chr5	25480159	25480305	chr5	25480288	25480442	1270	2	+	-
chr5	25777319	25777320	chr5	25777616	25777644	1271	7	+	-
chr5	26111197	26111200	chr5	26111510	26111513	1272	7	+	-
chr5	26186241	26186269	chr5	26186301	26186329	1273	1	+	-
chr5	26653892	26653916	chr5	26653953	26653978	1274	4	+	-
chr5	26796689	26796711	chr5	26801884	26801902	1275	7	+	-
chr5	27524875	27524898	chr5	27526203	27526222	1276	7	+	-
chr5	28813576	28813581	chr5	28813826	28813831	1277	7	+	-
chr5	31677431	31677438	chr5	31677731	31677751	1278	6	+	-
chr5	32856517	32856799	chr5	32856647	32856929	1279	1	+	-
chr5	33200867	33200872	chr5	33201159	33201179	1280	6	+	-
chr5	33355556	33355577	chr5	33355891	33355895	1281	6	+	-
chr5	34304780	34304803	chr5	34307890	34307918	1282	6	+	-
chr5	35191136	35191148	chr5	35191465	35191478	1283	6	+	-
chr5	35614166	35614187	chr5	35614472	35614500	1284	5	+	-
chr5	36461522	36461551	chr5	36461536	36461565	1285	3	+	-
chr5	36486016	36486042	chr5	36486293	36486309	1286	6	+	-
chr5	39374329	39374357	chr5	39374463	39374491	1287	1	+	-
chr5	42165925	42165942	chr5	42167766	42167771	1288	6	+	-
chr5	44125508	44125536	chr5	44125698	44125726	1289	2	+	-
chr5	44688608	44688890	chr5	44688761	44689043	1290	1	+	-
chr5	45313346	45313628	chr5	45313445	45313727	1291	1	+	-
chr5	46270638	46270666	chr5	46275822	46275846	1292	5	+	-
chr5	49537887	49538169	chr5	49538002	49538284	1293	1	+	-
chr5	49835846	49836128	chr5	49835917	49836199	1294	1	+	-
chr5	51521178	51521206	chr5	51521282	51521310	1295	1	+	-
chr5	52231772	52231785	chr5	52232100	52232107	1296	5	+	-
chr5	52231786	52231789	chr5	52232102	52232105	1297	1	+	-
chr5	53176934	53176942	chr5	53177226	53177238	1298	6	+	-
chr5	53755517	53755545	chr5	53755605	53755633	1299	1	+	-
chr5	54081751	54081764	chr5	54081894	54081919	1300	4	+	-
chr5	54401814	54402077	chr5	54401924	54402111	1301	5	+	-
chr5	57323476	57323480	chr5	57333775	57333779	1302	7	+	-
chr5	57679988	57680006	chr5	57686090	57686097	1303	6	+	-
chr5	57858890	57859054	chr5	57858974	57859163	1304	5	+	-
chr5	57923159	57923201	chr5	57923323	57923364	1305	1	+	-
chr5	58729899	58730035	chr5	58730003	58730102	1306	5	+	-
chr5	60001695	60001718	chr5	60003659	60003668	1307	7	+	-
chr5	61293636	61293640	chr5	61293948	61293955	1308	6	+	-
chr5	62704449	62704452	chr5	62704759	62704762	1309	7	+	-
chr5	63698332	63698357	chr5	63701348	63701362	1310	7	+	-
chr5	64286067	64286068	chr5	64286384	64286397	1311	6	+	-
chr5	65028083	65028097	chr5	65030366	65030394	1312	7	+	-
chr5	68724035	68724056	chr5	68724480	68724494	1314	6	+	-
chr5	70853467	70853495	chr5	70853534	70853562	1315	1	+	-
chr5	71157660	71157688	chr5	71157726	71157754	1316	1	+	-
chr5	71916544	71916562	chr5	71916844	71916858	1317	6	+	-
chr5	73648993	73648998	chr5	73649299	73649305	1318	7	+	-
chr5	75435675	75435677	chr5	75435776	75435785	1319	4	+	-
chr5	75435678	75435681	chr5	75435779	75435782	1320	1	+	-
chr5	77048343	77048359	chr5	77048667	77048687	1321	6	+	-
chr5	77062314	77062322	chr5	77062604	77062632	1322	6	+	-
chr5	77105230	77105232	chr5	77105545	77105549	1323	6	+	-
chr5	77574167	77574193	chr5	77574442	77574469	1324	2	+	-
chr5	77725776	77726058	chr5	77725919	77726201	1325	1	+	-
chr5	77880802	77880818	chr5	77881113	77881141	1326	7	+	-
chr5	77888229	77888511	chr5	77888406	77888688	1327	1	+	-
chr5	78109792	78109806	chr5	78111861	78111875	1328	7	+	-
chr5	78276761	78276762	chr5	78277070	78277073	1329	6	+	-
chr5	78277737	78277740	chr5	78278043	78278046	1330	6	+	-
chr5	79013703	79013716	chr5	79014000	79014018	1331	5	+	-
chr5	79557196	79557201	chr5	79557500	79557503	1332	7	+	-
chr5	79893665	79893947	chr5	79893808	79894090	1333	1	+	-
chr5	79896088	79896370	chr5	79896426	79896708	1334	1	+	-
chr5	80039378	80039383	chr5	80039669	80039687	1335	7	+	-
chr5	80372324	80372352	chr5	80372451	80372479	1336	1	+	-
chr5	81008164	81008178	chr5	81008423	81008451	1337	6	+	-
chr5	81182474	81182493	chr5	81182817	81182823	1338	6	+	-
chr5	82482748	82482770	chr5	82483048	82483076	1339	4	+	-
chr5	83614991	83615123	chr5	83615250	83615360	1340	3	+	-
chr5	84814475	84814484	chr5	84814549	84814558	1341	4	+	-
chr5	86115334	86115342	chr5	86117844	86117871	1342	7	+	-
chr5	86245997	86246014	chr5	86247130	86247149	1343	7	+	-
chr5	87328646	87328674	chr5	87328793	87328821	1344	2	+	-
chr5	88032025	88032026	chr5	88032338	88032345	1345	6	+	-
chr5	88032027	88032030	chr5	88032340	88032343	1346	1	+	-
chr5	88043139	88043152	chr5	88043457	88043472	1347	6	+	-
chr5	88606290	88606573	chr5	88606842	88607073	1348	1	+	-
chr5	88606680	88606763	chr5	88606847	88606930	1349	1	+	-
chr5	89860432	89860435	chr5	89860728	89860751	1350	7	+	-
chr5	90499770	90499786	chr5	90502081	90502095	1351	7	+	-
chr5	90574687	90574707	chr5	90574972	90575000	1352	7	+	-
chr5	91480779	91480794	chr5	91481110	91481142	1353	3	+	-
chr5	93916290	93916311	chr5	93916599	93916641	1354	3	+	-
chr5	94109624	94109639	chr5	94109940	94109967	1355	6	+	-
chr5	95343310	95343347	chr5	95343644	95343682	1356	3	+	-
chr5	95909727	95909729	chr5	95910054	95910063	1357	6	+	-
chr5	95966535	95966549	chr5	95967347	95967375	1358	6	+	-
chr5	97401560	97401568	chr5	97402746	97402769	1359	7	+	-
chr5	97413937	97413956	chr5	97414025	97414053	1360	4	+	-
chr5	98345103	98345115	chr5	98347468	98347487	1361	7	+	-
chr5	98839875	98839903	chr5	98842892	98842920	1362	4	+	-
chr5	99174325	99174328	chr5	99174625	99174629	1363	5	+	-
chr5	99400865	99400893	chr5	99714998	99715026	1364	6	+	-
chr5	99608153	99608161	chr5	99608445	99608467	1365	7	+	-
chr5	99834363	99834645	chr5	99834418	99834700	1367	1	+	-
chr5	99923545	99923547	chr5	99923835	99923840	1368	7	+	-
chr5	101693710	101694137	chr5	101694382	101694819	1369	3	+	-
chr5	102163361	102163368	chr5	102163593	102163621	1370	6	+	-
chr5	103030562	103030568	chr5	103030870	103030888	1371	5	+	-
chr5	103854276	103854288	chr5	103860312	103860340	1372	6	+	-
chr5	104432099	104432127	chr5	104503658	104503686	1373	7	+	-
chr5	106892808	106893090	chr5	106892963	106893245	1374	1	+	-
chr5	107045548	107045830	chr5	107045769	107046051	1375	1	+	-
chr5	107162820	107163102	chr5	107162990	107163272	1376	1	+	-
chr5	110694928	110694956	chr5	110695250	110695278	1377	5	+	-
chr5	112441742	112442024	chr5	112441967	112442249	1378	1	+	-
chr5	112477819	112477841	chr5	112478359	112478370	1379	6	+	-
chr5	112881412	112881430	chr5	112881734	112881737	1380	6	+	-
chr5	114393649	114393677	chr5	114393916	114393944	1381	6	+	-
chr5	114731314	114731326	chr5	114731616	114731644	1382	7	+	-
chr5	114969412	114969523	chr5	114969741	114969832	1384	4	+	-
chr5	115130461	115130471	chr5	115130792	115130820	1385	6	+	-
chr5	115894145	115894150	chr5	115894443	115894471	1386	7	+	-
chr5	116222059	116222087	chr5	116222118	116222146	1387	1	+	-
chr5	116428176	116428196	chr5	116428494	116428504	1388	6	+	-
chr5	117381724	117381752	chr5	117382075	117382103	1389	2	+	-
chr5	117387088	117387112	chr5	117393869	117393897	1390	7	+	-
chr5	117868210	117868236	chr5	117868520	117868548	1391	6	+	-
chr5	119015154	119015158	chr5	119015450	119015478	1392	6	+	-
chr5	119380132	119380160	chr5	119382666	119382688	1393	7	+	-
chr5	120313020	120313032	chr5	120313319	120313347	1394	6	+	-
chr5	120727422	120727450	chr5	120727545	120727573	1395	2	+	-
chr5	121059217	121059245	chr5	121059996	121060024	1396	7	+	-
chr5	121259835	121260117	chr5	121259891	121260173	1397	1	+	-
chr5	122274352	122274355	chr5	122274663	122274666	1398	7	+	-
chr5	124717338	124717359	chr5	124717653	124717681	1399	6	+	-
chr5	125841103	125841131	chr5	125841313	125841341	1400	3	+	-
chr5	126458373	126458384	chr5	126458801	126458827	1401	6	+	-
chr5	126942342	126942346	chr5	126942645	126942673	1402	6	+	-
chr5	127172321	127172344	chr5	127173266	127173292	1403	7	+	-
chr5	127335989	127336014	chr5	127336915	127336943	1404	6	+	-
chr5	128378688	128378695	chr5	128378988	128378995	1405	6	+	-
chr5	129704375	129704657	chr5	129704558	129704840	1406	1	+	-
chr5	129729006	129729034	chr5	129729158	129729186	1407	1	+	-
chr5	134969522	134969804	chr5	134969832	134970114	1408	1	+	-
chr5	135114353	135114635	chr5	135114449	135114731	1409	1	+	-
chr5	135115189	135115313	chr5	135120586	135120722	1410	5	+	-
chr5	136854702	136854793	chr5	136856298	136856380	1411	5	+	-
chr5	137022575	137022576	chr5	137023883	137023888	1412	6	+	-
chr5	137807509	137807527	chr5	137816786	137816883	1413	5	+	-
chr5	138734484	138734585	chr5	138734680	138734745	1414	5	+	-
chr5	141459203	141459214	chr5	141459491	141459518	1415	6	+	-
chr5	142935377	142935380	chr5	142935674	142935680	1416	7	+	-
chr5	143080242	143080270	chr5	143080444	143080472	1417	5	+	-
chr5	143353642	143353657	chr5	143353789	143353830	1418	1	+	-
chr5	143512853	143512881	chr5	143515033	143515059	1419	6	+	-
chr5	144473263	144473272	chr5	144473626	144473654	1420	6	+	-
chr5	144871890	144871918	chr5	144872791	144872819	1421	6	+	-
chr5	146380167	146380195	chr5	146380242	146380270	1422	1	+	-
chr5	147462149	147462169	chr5	147462457	147462481	1423	6	+	-
chr5	149188629	149188911	chr5	149188740	149189022	1424	1	+	-
chr5	149463913	149463941	chr5	149464016	149464044	1425	1	+	-
chr5	149746202	149746205	chr5	149746512	149746521	1426	7	+	-
chr5	150534039	150534321	chr5	150534141	150534423	1427	1	+	-
chr5	150857840	150857865	chr5	150860607	150860635	1428	6	+	-
chr5	151736896	151737178	chr5	151736950	151737232	1429	1	+	-
chr5	151760909	151760924	chr5	151761214	151761232	1430	6	+	-
chr5	151894884	151895166	chr5	151895084	151895366	1431	1	+	-
chr5	152986414	152986442	chr5	152986506	152986534	1432	1	+	-
chr5	153092127	153092155	chr5	153092190	153092218	1433	4	+	-
chr5	154315903	154315931	chr5	154315988	154316016	1434	1	+	-
chr5	155311784	155311794	chr5	155312565	155312582	1435	7	+	-
chr5	156751071	156751353	chr5	156751155	156751437	1436	1	+	-
chr5	158592391	158592429	chr5	158592735	158592746	1437	3	+	-
chr5	158596522	158596804	chr5	158596663	158596945	1438	1	+	-
chr5	159742542	159742570	chr5	159742648	159742676	1439	1	+	-
chr5	160210369	160210397	chr5	160210433	160210461	1440	1	+	-
chr5	160431303	160431319	chr5	160431622	160431650	1441	6	+	-
chr5	164366293	164366311	chr5	164366593	164366621	1442	6	+	-
chr5	164468642	164468670	chr5	164468715	164468743	1443	1	+	-
chr5	166150758	166150762	chr5	166151070	166151076	1444	6	+	-
chr5	166402762	166402770	chr5	166403624	166403633	1445	7	+	-
chr5	166885243	166885271	chr5	166885396	166885424	1446	1	+	-
chr5	167401091	167401192	chr5	167401248	167401346	1447	4	+	-
chr5	168742520	168742537	chr5	168742743	168742769	1448	6	+	-
chr5	170129812	170130101	chr5	170131199	170131459	1449	1	+	-
chr5	170158823	170158830	chr5	170158892	170158920	1450	4	+	-
chr5	171514600	171514620	chr5	171514917	171514945	1451	7	+	-
chr5	172889725	172889727	chr5	172890032	172890060	1452	6	+	-
chr5	175460589	175460753	chr5	175460747	175460899	1453	5	+	-
chr5	176387580	176387598	chr5	176390170	176390189	1454	4	+	-
chr5	176410998	176411280	chr5	176411233	176411515	1455	1	+	-
chr5	176823476	176823570	chr5	176823497	176823617	1456	2	+	-
chr5	177666491	177666773	chr5	177666709	177666991	1457	1	+	-
chr5	177821903	177822067	chr5	177823654	177823815	1458	6	+	-
chr5	177952077	177952235	chr5	177952573	177952685	1459	6	+	-
chr5	178109066	178109075	chr5	178113399	178113425	1460	7	+	-
chr5	178856611	178856812	chr5	178856776	178856879	1461	5	+	-
chr5	179120319	179120347	chr5	179120453	179120481	1462	2	+	-
chr5	179523040	179523322	chr5	179523253	179523535	1463	1	+	-
chr5	179617413	179617441	chr5	179617591	179617619	1464	2	+	-
chr5	179847327	179847683	chr5	179848399	179848660	1465	3	+	-
chr5	180066093	180066375	chr5	180066144	180066426	1466	1	+	-
chr5	180184440	180184468	chr5	180184708	180184736	1467	6	+	-
chr6	380324	380352	chr6	380400	380428	1468	4	+	-
chr6	425666	425948	chr6	425858	426140	1469	1	+	-
chr6	469263	469364	chr6	469447	469504	1470	4	+	-
chr6	666370	666390	chr6	667807	667831	1471	7	+	-
chr6	857160	857267	chr6	857495	857597	1472	4	+	-
chr6	1205604	1206048	chr6	1205670	1206070	1473	2	+	-
chr6	1358142	1358629	chr6	1358309	1358796	1474	1	+	-
chr6	1478357	1478583	chr6	1478522	1478604	1475	5	+	-
chr6	1682795	1682805	chr6	1683100	1683103	1476	7	+	-
chr6	1745405	1745687	chr6	1745621	1745903	1477	1	+	-
chr6	2883465	2883747	chr6	2883687	2883969	1478	1	+	-
chr6	4050238	4050255	chr6	4050557	4050562	1479	6	+	-
chr6	4050256	4050257	chr6	4050559	4050560	1480	1	+	-
chr6	5037246	5037255	chr6	5039178	5039189	1481	7	+	-
chr6	5135298	5135400	chr6	5135645	5135746	1482	5	+	-
chr6	5898436	5898461	chr6	5898861	5898889	1483	6	+	-
chr6	6277338	6277354	chr6	6277588	6277616	1484	6	+	-
chr6	7012316	7012598	chr6	7012580	7012862	1485	1	+	-
chr6	7741556	7741838	chr6	7741733	7742015	1487	1	+	-
chr6	7968992	7969004	chr6	7969094	7969104	1488	3	+	-
chr6	8717403	8717685	chr6	8717481	8717763	1489	1	+	-
chr6	9014829	9014830	chr6	9014919	9014928	1490	5	+	-
chr6	9075284	9075301	chr6	9075594	9075622	1491	6	+	-
chr6	9460376	9460391	chr6	9460704	9460722	1492	6	+	-
chr6	10070802	10070806	chr6	10071101	10071106	1493	7	+	-
chr6	10264458	10264522	chr6	10265206	10265261	1494	5	+	-
chr6	11444325	11444353	chr6	11444637	11444665	1495	5	+	-
chr6	11616271	11616287	chr6	11616390	11616418	1497	5	+	-
chr6	11903447	11903450	chr6	11903734	11903762	1498	6	+	-
chr6	11903451	11903452	chr6	11903747	11903748	1499	1	+	-
chr6	13231408	13231690	chr6	13231481	13231763	1500	1	+	-
chr6	13542224	13542506	chr6	13542335	13542617	1501	1	+	-
chr6	13882535	13882563	chr6	13883838	13883864	1502	7	+	-
chr6	14745271	14745299	chr6	14745683	14745711	1503	7	+	-
chr6	15984004	15984286	chr6	15984305	15984587	1504	1	+	-
chr6	17472278	17472283	chr6	17472568	17472596	1505	6	+	-
chr6	18402088	18402092	chr6	18402864	18402868	1506	7	+	-
chr6	18943621	18943649	chr6	18943671	18943699	1507	1	+	-
chr6	19155627	19155645	chr6	19155958	19155971	1508	6	+	-
chr6	19347465	19347561	chr6	19347673	19347834	1509	5	+	-
chr6	19423591	19423616	chr6	19423822	19423850	1510	3	+	-
chr6	19952976	19953004	chr6	19953108	19953136	1511	2	+	-
chr6	20765371	20765380	chr6	20765683	20765688	1512	6	+	-
chr6	20864450	20864459	chr6	20864488	20864497	1513	3	+	-
chr6	22227480	22227486	chr6	22227752	22227755	1514	7	+	-
chr6	23300365	23300397	chr6	23300663	23300692	1515	4	+	-
chr6	23743257	23743262	chr6	23745940	23745948	1516	7	+	-
chr6	23948730	23948755	chr6	23948968	23948996	1517	3	+	-
chr6	24811876	24811889	chr6	24817948	24817951	1518	6	+	-
chr6	25529880	25529884	chr6	25530001	25530010	1519	5	+	-
chr6	28190208	28190209	chr6	28190518	28190545	1520	6	+	-
chr6	28972216	28972224	chr6	28972310	28972319	1521	5	+	-
chr6	29332272	29332291	chr6	29332581	29332609	1522	6	+	-
chr6	29363899	29363911	chr6	29364038	29364041	1523	5	+	-
chr6	29650409	29650433	chr6	29651071	29651099	1524	7	+	-
chr6	29685479	29685509	chr6	29688059	29688093	1525	3	+	-
chr6	29763304	29763473	chr6	29763364	29763494	1526	4	+	-
chr6	29815056	29815218	chr6	29815358	29815518	1527	5	+	-
chr6	29893660	29893688	chr6	29893717	29893745	1528	1	+	-
chr6	29899772	29899782	chr6	29901512	29901540	1529	7	+	-
chr6	29900667	29900827	chr6	29900857	29901017	1530	5	+	-
chr6	29903717	29903745	chr6	29903862	29903890	1531	2	+	-
chr6	30783439	30783721	chr6	30783652	30783934	1532	1	+	-
chr6	30886426	30886439	chr6	30886563	30886576	1533	5	+	-
chr6	31211622	31211630	chr6	31213102	31213119	1534	6	+	-
chr6	31274627	31274909	chr6	31274864	31275146	1535	1	+	-
chr6	31291995	31292301	chr6	31293699	31294111	1536	1	+	-
chr6	31421499	31421506	chr6	31424380	31424388	1537	7	+	-
chr6	31922345	31922359	chr6	31922461	31922480	1538	2	+	-
chr6	32313781	32313782	chr6	32314089	32314092	1539	7	+	-
chr6	32377849	32377860	chr6	32378639	32378667	1540	2	+	-
chr6	32377884	32377925	chr6	32378650	32378655	1541	3	+	-
chr6	32499275	32499301	chr6	32500718	32500823	1542	6	+	-
chr6	32506094	32506376	chr6	32506472	32506754	1543	1	+	-
chr6	32512642	32512824	chr6	32512897	32513099	1544	4	+	-
chr6	32547580	32547600	chr6	32547895	32547923	1545	6	+	-
chr6	32561963	32561967	chr6	32564602	32564612	1546	7	+	-
chr6	32571335	32571360	chr6	32571604	32571629	1547	2	+	-
chr6	32592292	32592574	chr6	32592393	32592675	1548	1	+	-
chr6	32593701	32593733	chr6	32593997	32594034	1549	3	+	-
chr6	32594388	32594609	chr6	32596174	32596488	1550	1	+	-
chr6	32676559	32676587	chr6	32677016	32677040	1551	6	+	-
chr6	32749231	32749244	chr6	32749527	32749555	1552	7	+	-
chr6	32778740	32778768	chr6	32779806	32779834	1553	6	+	-
chr6	33026720	33026732	chr6	33028586	33028614	1554	6	+	-
chr6	33093408	33093421	chr6	33093735	33093740	1555	6	+	-
chr6	33475604	33475886	chr6	33475720	33476002	1556	1	+	-
chr6	33583183	33583211	chr6	33585830	33585858	1557	7	+	-
chr6	33937829	33937843	chr6	33942683	33942711	1558	7	+	-
chr6	38498264	38498292	chr6	38498401	38498429	1559	2	+	-
chr6	38922196	38922202	chr6	38922481	38922523	1560	3	+	-
chr6	41404056	41404074	chr6	41404369	41404397	1561	5	+	-
chr6	41953352	41953424	chr6	41953558	41953624	1562	6	+	-
chr6	43614832	43614860	chr6	43614897	43614925	1563	1	+	-
chr6	45256278	45256306	chr6	45256336	45256364	1564	1	+	-
chr6	45967457	45967472	chr6	45967771	45967799	1565	7	+	-
chr6	46667037	46667319	chr6	46667181	46667463	1566	1	+	-
chr6	47091748	47091977	chr6	47091909	47092169	1567	4	+	-
chr6	48930931	48930959	chr6	48938522	48938539	1568	7	+	-
chr6	50765953	50765970	chr6	50766262	50766271	1569	7	+	-
chr6	50787263	50787545	chr6	50787392	50787674	1570	1	+	-
chr6	51517362	51517363	chr6	51517667	51517681	1571	6	+	-
chr6	51736096	51736123	chr6	51736796	51736808	1572	6	+	-
chr6	51739550	51739790	chr6	51745418	51745632	1573	3	+	-
chr6	53924802	53924807	chr6	53934814	53934842	1574	6	+	-
chr6	54556438	54556449	chr6	54556756	54556783	1575	7	+	-
chr6	55341728	55341752	chr6	55342319	55342347	1577	6	+	-
chr6	55825943	55825971	chr6	55846698	55846722	1578	7	+	-
chr6	56898480	56898493	chr6	56898544	56898549	1579	4	+	-
chr6	57239097	57239223	chr6	57239267	57239405	1580	5	+	-
chr6	57284907	57284914	chr6	57289345	57289366	1581	4	+	-
chr6	57381847	57381883	chr6	57382092	57382104	1582	1	+	-
chr6	57618676	57618689	chr6	57618872	57618885	1583	5	+	-
chr6	58423854	58423863	chr6	58428850	58428878	1584	7	+	-
chr6	62053988	62053991	chr6	62054284	62054300	1585	7	+	-
chr6	62278868	62278896	chr6	62278944	62278972	1586	1	+	-
chr6	64667001	64667021	chr6	64668332	64668357	1587	7	+	-
chr6	65006407	65006435	chr6	65006501	65006529	1588	2	+	-
chr6	65185141	65185166	chr6	65185452	65185480	1589	5	+	-
chr6	66260037	66260040	chr6	66262007	66262034	1590	6	+	-
chr6	66274848	66274855	chr6	66275151	66275179	1591	7	+	-
chr6	66595045	66595050	chr6	66595828	66595831	1592	6	+	-
chr6	67008718	67008741	chr6	67048904	67048924	1593	7	+	-
chr6	67040786	67040814	chr6	67043175	67043187	1594	6	+	-
chr6	67942626	67942654	chr6	67942780	67942808	1595	2	+	-
chr6	68101517	68101545	chr6	68112152	68112179	1596	6	+	-
chr6	68223037	68223048	chr6	68223307	68223318	1597	6	+	-
chr6	70142508	70142787	chr6	70142626	70142908	1598	2	+	-
chr6	72571437	72571442	chr6	72571743	72571754	1599	6	+	-
chr6	72862468	72862750	chr6	72862722	72863004	1600	1	+	-
chr6	72863839	72863865	chr6	72873526	72873551	1601	7	+	-
chr6	73152026	73152049	chr6	73152142	73152165	1602	4	+	-
chr6	74156157	74156264	chr6	74156385	74156486	1603	6	+	-
chr6	74421251	74421267	chr6	74421545	74421566	1604	6	+	-
chr6	74832495	74832515	chr6	74833456	74833461	1605	7	+	-
chr6	74849684	74849712	chr6	74849799	74849827	1606	1	+	-
chr6	74865446	74865447	chr6	74866581	74866585	1607	5	+	-
chr6	74932708	74932736	chr6	74933059	74933078	1608	7	+	-
chr6	75957783	75957797	chr6	75958088	75958110	1609	7	+	-
chr6	76053690	76053703	chr6	76053808	76053821	1610	5	+	-
chr6	76746500	76746509	chr6	76746578	76746587	1611	4	+	-
chr6	77097480	77097506	chr6	77102627	77102655	1612	7	+	-
chr6	77920102	77920328	chr6	77920296	77920424	1613	6	+	-
chr6	78967180	78967205	chr6	79036462	79036489	1614	6	+	-
chr6	83541564	83541846	chr6	83541685	83541967	1615	1	+	-
chr6	85318154	85318157	chr6	85324218	85324221	1616	7	+	-
chr6	86026354	86026366	chr6	86026653	86026675	1617	7	+	-
chr6	86708731	86708753	chr6	86714777	86714805	1618	5	+	-
chr6	87012208	87012236	chr6	87013618	87013646	1619	7	+	-
chr6	88118174	88118216	chr6	88118301	88118310	1620	4	+	-
chr6	89424165	89424166	chr6	89424455	89424465	1621	6	+	-
chr6	91237586	91237589	chr6	91237892	91237899	1622	7	+	-
chr6	92807988	92808008	chr6	92808306	92808334	1623	6	+	-
chr6	94657356	94657377	chr6	94657516	94657544	1624	3	+	-
chr6	96580133	96580140	chr6	96580227	96580242	1625	5	+	-
chr6	96852878	96853063	chr6	96853118	96853303	1626	4	+	-
chr6	97487376	97487404	chr6	97487593	97487621	1627	2	+	-
chr6	97505045	97505055	chr6	97505343	97505368	1628	6	+	-
chr6	100034492	100034515	chr6	100035307	100035327	1629	7	+	-
chr6	101934546	101934573	chr6	101939019	101939034	1630	7	+	-
chr6	102741326	102741608	chr6	102741457	102741739	1631	1	+	-
chr6	103737453	103737478	chr6	103762875	103762902	1632	7	+	-
chr6	103939852	103939880	chr6	103943206	103943234	1633	2	+	-
chr6	104183180	104183198	chr6	104183495	104183518	1634	7	+	-
chr6	105260817	105260840	chr6	105263743	105263771	1635	7	+	-
chr6	105567840	105567874	chr6	105568151	105568193	1636	3	+	-
chr6	106983633	106983636	chr6	106983937	106983942	1637	7	+	-
chr6	107124510	107124535	chr6	107124820	107124842	1638	7	+	-
chr6	108031328	108031356	chr6	108032388	108032416	1639	7	+	-
chr6	108266119	108266122	chr6	108266410	108266419	1640	7	+	-
chr6	108352532	108352560	chr6	108352656	108352684	1641	1	+	-
chr6	115624536	115624715	chr6	115624736	115624887	1642	3	+	-
chr6	116750811	116750827	chr6	116751129	116751134	1643	6	+	-
chr6	116750829	116750830	chr6	116751131	116751132	1644	1	+	-
chr6	117780541	117780569	chr6	117780643	117780671	1645	2	+	-
chr6	119012280	119012302	chr6	119013913	119013941	1646	6	+	-
chr6	119167259	119167541	chr6	119167400	119167682	1647	1	+	-
chr6	119417516	119417517	chr6	119417827	119417833	1648	6	+	-
chr6	120119451	120119479	chr6	120119523	120119551	1649	1	+	-
chr6	121179085	121179113	chr6	121179229	121179257	1650	1	+	-
chr6	121319304	121319306	chr6	121319602	121319630	1651	6	+	-
chr6	122301641	122301657	chr6	122301948	122301976	1652	7	+	-
chr6	123515067	123515072	chr6	123515371	123515374	1653	7	+	-
chr6	124498919	124498920	chr6	124499226	124499231	1654	7	+	-
chr6	124836842	124836870	chr6	124836967	124836995	1655	2	+	-
chr6	126468001	126468016	chr6	126468230	126468258	1656	5	+	-
chr6	128827773	128827791	chr6	128829575	128829603	1657	6	+	-
chr6	128976333	128976361	chr6	128976550	128976578	1658	5	+	-
chr6	128989820	128989830	chr6	128990141	128990158	1659	6	+	-
chr6	129319525	129319529	chr6	129325563	129325582	1660	6	+	-
chr6	130959385	130959408	chr6	130959700	130959728	1661	6	+	-
chr6	131417988	131418016	chr6	131418973	131418994	1662	7	+	-
chr6	132106594	132106615	chr6	132108774	132108791	1663	7	+	-
chr6	132114231	132114237	chr6	132118536	132118557	1664	7	+	-
chr6	132375180	132375189	chr6	132378887	132378912	1665	7	+	-
chr6	132697637	132697642	chr6	132697947	132697953	1666	6	+	-
chr6	132707475	132707640	chr6	132712273	132712432	1667	5	+	-
chr6	133371496	133371505	chr6	133371810	133371845	1668	3	+	-
chr6	134154532	134154560	chr6	134154660	134154688	1669	1	+	-
chr6	134268962	134268990	chr6	134269720	134269727	1670	6	+	-
chr6	136235611	136235629	chr6	136235911	136235939	1672	6	+	-
chr6	137313688	137313707	chr6	137314172	137314187	1673	7	+	-
chr6	139602572	139602814	chr6	139607008	139607249	1674	2	+	-
chr6	139602577	139602914	chr6	139602769	139603106	1675	1	+	-
chr6	139602649	139602737	chr6	139606914	139607169	1676	3	+	-
chr6	139602655	139602885	chr6	139602782	139603027	1677	2	+	-
chr6	140399334	140399616	chr6	140399470	140399752	1678	1	+	-
chr6	140756944	140757226	chr6	140757136	140757418	1679	1	+	-
chr6	140952886	140952904	chr6	140953176	140953179	1680	6	+	-
chr6	141325717	141325721	chr6	141326029	141326036	1681	7	+	-
chr6	141548617	141548631	chr6	141550024	141550033	1682	7	+	-
chr6	142120340	142120622	chr6	142120461	142120743	1683	1	+	-
chr6	143161420	143161441	chr6	143161506	143161524	1684	5	+	-
chr6	144453412	144453574	chr6	144453572	144453655	1685	5	+	-
chr6	149498764	149498979	chr6	149498986	149499186	1686	2	+	-
chr6	149632764	149632792	chr6	149632930	149632958	1687	4	+	-
chr6	149765255	149765537	chr6	149765495	149765777	1688	1	+	-
chr6	150302644	150302672	chr6	150302790	150302818	1689	1	+	-
chr6	150518934	150519335	chr6	150519251	150519356	1690	1	+	-
chr6	151097558	151097722	chr6	151097731	151097872	1691	5	+	-
chr6	151485884	151486028	chr6	151486843	151486961	1692	4	+	-
chr6	153029957	153029985	chr6	153033775	153033803	1693	3	+	-
chr6	153029988	153029991	chr6	153033773	153033801	1694	3	+	-
chr6	154463225	154463253	chr6	154463316	154463344	1696	1	+	-
chr6	154584825	154585156	chr6	154584846	154585177	1697	1	+	-
chr6	154686512	154686531	chr6	154686779	154686807	1698	6	+	-
chr6	157699906	157700042	chr6	157703119	157703247	1699	5	+	-
chr6	157704005	157704121	chr6	157704144	157704286	1700	5	+	-
chr6	157943611	157943893	chr6	157943742	157944024	1701	1	+	-
chr6	157957844	157957854	chr6	157958133	157958161	1702	6	+	-
chr6	158108046	158108328	chr6	158108156	158108438	1703	1	+	-
chr6	158112895	158113177	chr6	158113022	158113304	1704	1	+	-
chr6	158509023	158509051	chr6	158509083	158509111	1705	1	+	-
chr6	158876089	158876090	chr6	158876402	158876405	1707	6	+	-
chr6	158992396	158992517	chr6	158992468	158992572	1708	4	+	-
chr6	159126112	159126565	chr6	159126326	159126586	1709	2	+	-
chr6	159652118	159652123	chr6	159652418	159652424	1710	7	+	-
chr6	159690236	159690597	chr6	159690343	159690628	1712	2	+	-
chr6	161089834	161090116	chr6	161089982	161090264	1713	1	+	-
chr6	161511559	161511742	chr6	161511660	161511792	1714	5	+	-
chr6	161684122	161684150	chr6	161684224	161684252	1715	2	+	-
chr6	162112861	162112869	chr6	162113088	162113095	1716	6	+	-
chr6	163434406	163434425	chr6	163434558	163434577	1717	5	+	-
chr6	163721928	163721956	chr6	163722027	163722055	1718	3	+	-
chr6	164250806	164250810	chr6	164250913	164250917	1719	4	+	-
chr6	165550053	165550335	chr6	165550222	165550504	1720	1	+	-
chr6	165724653	165724680	chr6	165732118	165732146	1721	7	+	-
chr6	166696582	166696723	chr6	166696684	166696770	1722	5	+	-
chr6	167488058	167488084	chr6	167489562	167489584	1723	7	+	-
chr6	167708873	167709155	chr6	167708956	167709238	1724	1	+	-
chr6	168059211	168059226	chr6	168059522	168059550	1725	6	+	-
chr6	168171724	168172006	chr6	168171797	168172079	1726	1	+	-
chr6	168716974	168717350	chr6	168718437	168718790	1727	5	+	-
chr6	169115399	169115681	chr6	169115533	169115815	1728	1	+	-
chr6	169223066	169223347	chr6	169223274	169223470	1729	2	+	-
chr6	169391465	169391977	chr6	169391572	169392084	1730	1	+	-
chr6	169662916	169663198	chr6	169663077	169663359	1731	1	+	-
chr6	169714441	169714723	chr6	169714692	169714974	1732	1	+	-
chr6	169725586	169725868	chr6	169725874	169726156	1733	1	+	-
chr6	170229028	170229304	chr6	170229230	170229388	1734	6	+	-
chr6	170253168	170253450	chr6	170253350	170253632	1735	1	+	-
chr6	170465076	170465358	chr6	170465250	170465532	1736	1	+	-
chr6	170575891	170576030	chr6	170576674	170576787	1737	5	+	-
chr6	170744200	170744482	chr6	170744484	170744766	1738	1	+	-
chr7	117483	117765	chr7	117601	117883	1739	1	+	-
chr7	140184	140466	chr7	140282	140564	1740	1	+	-
chr7	206762	207189	chr7	206921	207348	1741	1	+	-
chr7	208396	208621	chr7	208469	208649	1742	2	+	-
chr7	224245	224463	chr7	225816	225985	1743	4	+	-
chr7	309234	309516	chr7	309353	309635	1744	1	+	-
chr7	349048	349153	chr7	349078	349175	1745	3	+	-
chr7	515337	515501	chr7	515420	515549	1746	3	+	-
chr7	522702	523059	chr7	522809	523167	1747	3	+	-
chr7	948675	948957	chr7	948779	949061	1748	1	+	-
chr7	976810	977184	chr7	976899	977205	1749	1	+	-
chr7	1185060	1185099	chr7	1187637	1187675	1750	3	+	-
chr7	1195695	1195977	chr7	1196020	1196302	1751	1	+	-
chr7	1334920	1334940	chr7	1335185	1335213	1752	5	+	-
chr7	1856029	1856057	chr7	1863562	1863589	1753	7	+	-
chr7	1922494	1922776	chr7	1922594	1922876	1754	1	+	-
chr7	2417132	2417553	chr7	2417439	2417833	1755	1	+	-
chr7	4256787	4257025	chr7	4257045	4257238	1756	1	+	-
chr7	4931186	4931468	chr7	4931279	4931561	1757	1	+	-
chr7	5488867	5488994	chr7	5488967	5489113	1758	5	+	-
chr7	5842897	5842951	chr7	5843040	5843105	1759	6	+	-
chr7	7593219	7593238	chr7	7593356	7593375	1760	3	+	-
chr7	8698626	8698633	chr7	8698841	8698849	1761	5	+	-
chr7	9634643	9634648	chr7	9635963	9635991	1762	6	+	-
chr7	10118188	10118470	chr7	10118330	10118612	1763	1	+	-
chr7	10504291	10504313	chr7	10506119	10506147	1764	5	+	-
chr7	10834743	10834771	chr7	10834865	10834893	1765	2	+	-
chr7	11864510	11864792	chr7	11864603	11864885	1766	1	+	-
chr7	12024216	12024244	chr7	12024485	12024513	1767	5	+	-
chr7	13022089	13022115	chr7	13028536	13028563	1768	7	+	-
chr7	13663189	13663197	chr7	13663450	13663459	1769	7	+	-
chr7	14449036	14449054	chr7	14449347	14449368	1770	6	+	-
chr7	14451264	14451269	chr7	14451427	14451432	1771	5	+	-
chr7	14910422	14910433	chr7	14910723	14910750	1772	7	+	-
chr7	15229696	15229712	chr7	15229844	15229872	1773	3	+	-
chr7	15885445	15885461	chr7	15885861	15885869	1774	6	+	-
chr7	16936285	16936301	chr7	16936612	16936640	1775	6	+	-
chr7	18144692	18144974	chr7	18144990	18145272	1776	1	+	-
chr7	21587692	21587720	chr7	21587813	21587841	1777	1	+	-
chr7	22068698	22068980	chr7	22068779	22069061	1778	1	+	-
chr7	22434798	22434814	chr7	22436747	22436766	1779	7	+	-
chr7	22467755	22468192	chr7	22467771	22468213	1780	2	+	-
chr7	22472935	22473121	chr7	22473007	22473145	1781	2	+	-
chr7	23095952	23095980	chr7	23096004	23096032	1782	1	+	-
chr7	24038161	24038168	chr7	24040065	24040072	1783	7	+	-
chr7	24258073	24258101	chr7	24258469	24258497	1784	5	+	-
chr7	24677930	24677939	chr7	24678243	24678253	1785	5	+	-
chr7	25044610	25044615	chr7	25044928	25044931	1786	7	+	-
chr7	25057457	25057458	chr7	25059847	25059856	1787	7	+	-
chr7	26137011	26137149	chr7	26145409	26145506	1788	6	+	-
chr7	26246098	26246262	chr7	26247872	26248033	1789	4	+	-
chr7	26248163	26248319	chr7	26251565	26251717	1790	5	+	-
chr7	27783394	27783550	chr7	27783604	27783736	1791	3	+	-
chr7	28574302	28574386	chr7	28575085	28575138	1792	5	+	-
chr7	28596628	28596656	chr7	28596845	28596873	1793	5	+	-
chr7	29185452	29185734	chr7	29185576	29185858	1794	1	+	-
chr7	29688439	29688465	chr7	29690129	29690157	1795	7	+	-
chr7	31315564	31315614	chr7	31318914	31318955	1796	4	+	-
chr7	31523759	31523779	chr7	31525239	31525266	1797	5	+	-
chr7	32390163	32390165	chr7	32393109	32393114	1798	6	+	-
chr7	32459719	32460001	chr7	32459814	32460096	1799	1	+	-
chr7	32478961	32478989	chr7	32479088	32479116	1800	1	+	-
chr7	32774924	32775120	chr7	32777528	32777688	1801	5	+	-
chr7	32826449	32826469	chr7	32826530	32826558	1802	2	+	-
chr7	32946885	32946913	chr7	32946958	32946986	1803	1	+	-
chr7	33403534	33403545	chr7	33403849	33403868	1804	6	+	-
chr7	33708072	33708354	chr7	33708288	33708570	1805	1	+	-
chr7	33711999	33712027	chr7	33712060	33712088	1806	1	+	-
chr7	35607967	35607995	chr7	35608027	35608055	1808	1	+	-
chr7	36441177	36441340	chr7	36441800	36441938	1809	4	+	-
chr7	36526453	36526464	chr7	36526602	36526613	1810	4	+	-
chr7	37477266	37477291	chr7	37477590	37477618	1811	6	+	-
chr7	37998511	37998521	chr7	37998815	37998826	1812	7	+	-
chr7	38508452	38508473	chr7	38508773	38508801	1813	5	+	-
chr7	38513017	38513020	chr7	38513333	38513350	1814	6	+	-
chr7	39820083	39820101	chr7	39825187	39825215	1815	7	+	-
chr7	42549706	42549714	chr7	42550008	42550036	1816	7	+	-
chr7	42604635	42604636	chr7	42604959	42604967	1817	6	+	-
chr7	44962395	44962406	chr7	44962704	44962731	1818	6	+	-
chr7	45775809	45775962	chr7	45776053	45776214	1819	6	+	-
chr7	47219064	47219092	chr7	47219160	47219188	1820	4	+	-
chr7	49552068	49552079	chr7	49552369	49552397	1821	6	+	-
chr7	49719833	49719852	chr7	49725883	49725911	1822	3	+	-
chr7	50638550	50638578	chr7	50638641	50638669	1823	1	+	-
chr7	51486231	51486259	chr7	55677774	55677802	1824	1	+	-
chr7	51594298	51594326	chr7	51598675	51598696	1825	7	+	-
chr7	52094956	52094976	chr7	52095273	52095276	1826	7	+	-
chr7	52107106	52107121	chr7	52107410	52107435	1827	6	+	-
chr7	52520157	52520185	chr7	52520359	52520387	1828	4	+	-
chr7	53196026	53196107	chr7	53196251	53196343	1829	5	+	-
chr7	53376025	53376032	chr7	53376066	53376091	1830	4	+	-
chr7	54370317	54370345	chr7	54370378	54370406	1831	1	+	-
chr7	54668964	54668987	chr7	54669525	54669553	1832	6	+	-
chr7	55286752	55286757	chr7	55289054	55289068	1833	6	+	-
chr7	55409847	55409875	chr7	55410092	55410120	1834	6	+	-
chr7	55676869	55676897	chr7	55677774	55677801	1835	7	+	-
chr7	55789635	55789663	chr7	55789789	55789817	1836	1	+	-
chr7	55971762	55971784	chr7	55972120	55972148	1837	7	+	-
chr7	56217731	56217754	chr7	56220234	56220249	1838	7	+	-
chr7	56761967	56761994	chr7	56769933	56769960	1839	7	+	-
chr7	57568820	57568836	chr7	57569147	57569174	1840	7	+	-
chr7	57721524	57721806	chr7	57721688	57721970	1841	1	+	-
chr7	61510618	61510997	chr7	61510749	61511018	1842	1	+	-
chr7	61848977	61849005	chr7	61857654	61857682	1843	6	+	-
chr7	61880577	61880859	chr7	61880668	61880950	1844	1	+	-
chr7	61910993	61911225	chr7	61914743	61914905	1845	1	+	-
chr7	64315814	64315821	chr7	64318044	64318067	1846	7	+	-
chr7	65316671	65316831	chr7	65317020	65317132	1847	5	+	-
chr7	65532111	65532393	chr7	65532172	65532454	1848	1	+	-
chr7	65857638	65857657	chr7	65860090	65860117	1849	6	+	-
chr7	66188670	66188698	chr7	66188804	66188832	1850	2	+	-
chr7	66644832	66644860	chr7	66645378	66645406	1851	4	+	-
chr7	66649586	66649614	chr7	66649651	66649679	1852	1	+	-
chr7	66697494	66697499	chr7	66699277	66699305	1853	6	+	-
chr7	66697506	66697622	chr7	66699216	66699345	1854	1	+	-
chr7	66939885	66940167	chr7	66940025	66940307	1855	1	+	-
chr7	67131784	67131809	chr7	67132133	67132153	1856	7	+	-
chr7	67643402	67643430	chr7	67643528	67643556	1857	1	+	-
chr7	68129051	68129079	chr7	68129184	68129212	1858	2	+	-
chr7	68462077	68462084	chr7	68462382	68462395	1859	7	+	-
chr7	70447775	70447939	chr7	70447867	70447988	1860	5	+	-
chr7	71211908	71211912	chr7	71212941	71212969	1861	6	+	-
chr7	72270248	72270276	chr7	72275828	72275856	1862	7	+	-
chr7	72788898	72789201	chr7	72789194	72789409	1863	2	+	-
chr7	73190194	73190359	chr7	73190420	73190564	1864	3	+	-
chr7	73549758	73549931	chr7	73550879	73550975	1865	4	+	-
chr7	73784046	73784300	chr7	73784241	73784510	1866	5	+	-
chr7	73828491	73828617	chr7	73831212	73831279	1867	5	+	-
chr7	76607160	76607188	chr7	76607440	76607468	1868	6	+	-
chr7	76870528	76870556	chr7	76870782	76870810	1869	3	+	-
chr7	77163036	77163318	chr7	77163316	77163598	1870	1	+	-
chr7	78357855	78357866	chr7	78358176	78358183	1871	6	+	-
chr7	79742086	79742090	chr7	79742405	79742410	1872	6	+	-
chr7	80801676	80801703	chr7	80802011	80802036	1873	6	+	-
chr7	81358328	81358347	chr7	81358601	81358620	1874	6	+	-
chr7	81438181	81438209	chr7	81438235	81438263	1875	1	+	-
chr7	81441513	81441734	chr7	81442337	81442532	1876	5	+	-
chr7	82910892	82910899	chr7	82910954	82910961	1877	4	+	-
chr7	82946475	82946476	chr7	82946778	82946781	1878	6	+	-
chr7	83050157	83050183	chr7	83051182	83051209	1879	7	+	-
chr7	83709861	83709875	chr7	83710183	83710190	1880	6	+	-
chr7	83709876	83709879	chr7	83710169	83710203	1881	1	+	-
chr7	83750947	83750957	chr7	83751253	83751268	1882	7	+	-
chr7	86615455	86615483	chr7	86615744	86615772	1883	1	+	-
chr7	86836623	86836628	chr7	86836916	86836929	1884	7	+	-
chr7	88049145	88049173	chr7	88049211	88049239	1885	1	+	-
chr7	88069030	88069058	chr7	88069231	88069259	1886	5	+	-
chr7	88091304	88091309	chr7	88091745	88091750	1887	7	+	-
chr7	89554171	89554252	chr7	89554432	89554515	1888	6	+	-
chr7	89598867	89598886	chr7	89599182	89599192	1889	6	+	-
chr7	89810400	89810421	chr7	89812585	89812613	1890	6	+	-
chr7	90022134	90022151	chr7	90022440	90022468	1891	6	+	-
chr7	90260974	90261256	chr7	90261094	90261376	1892	1	+	-
chr7	90373983	90374007	chr7	90374102	90374173	1893	4	+	-
chr7	90583939	90583946	chr7	90584228	90584243	1894	6	+	-
chr7	93169989	93170026	chr7	93170085	93170122	1895	3	+	-
chr7	93416931	93416941	chr7	93422977	93422998	1896	6	+	-
chr7	93541811	93541825	chr7	93542533	93542543	1897	7	+	-
chr7	95386265	95386267	chr7	95386575	95386590	1898	6	+	-
chr7	96067510	96067526	chr7	96067813	96067839	1899	6	+	-
chr7	96475889	96475900	chr7	96481980	96482008	1900	6	+	-
chr7	96505531	96505559	chr7	96505609	96505637	1901	2	+	-
chr7	96522740	96522757	chr7	96523062	96523076	1902	6	+	-
chr7	97496323	97496347	chr7	97496651	97496671	1903	7	+	-
chr7	97678827	97678855	chr7	97678976	97679004	1904	1	+	-
chr7	100610974	100611256	chr7	100611109	100611391	1905	1	+	-
chr7	101001237	101001265	chr7	101005474	101005502	1906	6	+	-
chr7	101334200	101334209	chr7	101334501	101334529	1907	7	+	-
chr7	102009645	102009673	chr7	102009857	102009885	1908	4	+	-
chr7	102343421	102343721	chr7	102343680	102343923	1909	4	+	-
chr7	102488702	102488741	chr7	102489022	102489064	1910	1	+	-
chr7	102800564	102800800	chr7	102801100	102801356	1911	4	+	-
chr7	103463078	103463080	chr7	103463383	103463391	1912	7	+	-
chr7	103856444	103856448	chr7	103856743	103856759	1913	6	+	-
chr7	103874949	103874951	chr7	103875242	103875245	1914	6	+	-
chr7	104129501	104129529	chr7	104129782	104129810	1915	5	+	-
chr7	104129531	104129549	chr7	104129775	104129812	1916	1	+	-
chr7	104187394	104187398	chr7	104187708	104187722	1917	6	+	-
chr7	104474027	104474157	chr7	104474287	104474361	1918	5	+	-
chr7	104590118	104590146	chr7	104590222	104590250	1919	1	+	-
chr7	107377200	107377482	chr7	107377321	107377603	1920	1	+	-
chr7	107683981	107684004	chr7	107684114	107684137	1921	1	+	-
chr7	107818060	107818088	chr7	107818152	107818180	1922	1	+	-
chr7	108352845	108352860	chr7	108353157	108353182	1923	6	+	-
chr7	108501444	108501447	chr7	108501543	108501546	1924	4	+	-
chr7	108884714	108884731	chr7	108884838	108884855	1925	4	+	-
chr7	109232044	109232072	chr7	109235953	109235981	1926	6	+	-
chr7	110181963	110181979	chr7	110188418	110188446	1927	7	+	-
chr7	110536519	110536547	chr7	110536706	110536734	1928	2	+	-
chr7	113416172	113416175	chr7	113422202	113422210	1929	6	+	-
chr7	113953516	113953519	chr7	113953811	113953814	1931	1	+	-
chr7	116842014	116842017	chr7	116842305	116842322	1932	6	+	-
chr7	117893961	117893964	chr7	117894250	117894253	1933	6	+	-
chr7	118343811	118343819	chr7	118344150	118344158	1934	3	+	-
chr7	120181447	120181729	chr7	120181474	120181756	1935	1	+	-
chr7	120290074	120290401	chr7	120291099	120291445	1936	1	+	-
chr7	120881108	120881110	chr7	120881420	120881448	1937	5	+	-
chr7	120881112	120881119	chr7	120881414	120881453	1938	1	+	-
chr7	121062227	121062509	chr7	121062314	121062596	1939	1	+	-
chr7	121083566	121083742	chr7	121083677	121083905	1940	3	+	-
chr7	123636921	123636962	chr7	123637238	123637280	1941	3	+	-
chr7	124268812	124269094	chr7	124268968	124269250	1942	1	+	-
chr7	125265108	125265109	chr7	125265420	125265430	1943	7	+	-
chr7	126045885	126045894	chr7	126051441	126051450	1944	6	+	-
chr7	126775618	126775624	chr7	126775695	126775704	1945	4	+	-
chr7	127214962	127214977	chr7	127217967	127217995	1946	7	+	-
chr7	127620158	127620168	chr7	127620458	127620480	1947	6	+	-
chr7	127766426	127766428	chr7	127766725	127766729	1948	7	+	-
chr7	128309223	128309224	chr7	128309525	128309531	1949	6	+	-
chr7	128552674	128552702	chr7	128553613	128553641	1950	6	+	-
chr7	130398280	130398562	chr7	130398652	130398934	1951	1	+	-
chr7	131339143	131339425	chr7	131339259	131339541	1952	1	+	-
chr7	132669561	132669923	chr7	132670232	132670619	1953	1	+	-
chr7	133107673	133107686	chr7	133107990	133108017	1954	5	+	-
chr7	133107688	133107691	chr7	133107989	133108017	1955	1	+	-
chr7	138039705	138039987	chr7	138039845	138040127	1956	1	+	-
chr7	138296432	138296468	chr7	138297195	138297236	1957	4	+	-
chr7	138300244	138300272	chr7	138300483	138300511	1958	6	+	-
chr7	138322174	138322202	chr7	138322238	138322266	1959	1	+	-
chr7	138742273	138742282	chr7	138742571	138742599	1960	6	+	-
chr7	139109581	139109623	chr7	139109931	139109963	1961	3	+	-
chr7	140181753	140181794	chr7	140190218	140190335	1962	2	+	-
chr7	141113872	141113877	chr7	141114174	141114189	1963	5	+	-
chr7	141113883	141113901	chr7	141114161	141114203	1964	1	+	-
chr7	141491696	141491724	chr7	141491884	141491912	1965	2	+	-
chr7	142360537	142360560	chr7	142361999	142362027	1966	7	+	-
chr7	142587743	142588025	chr7	142588016	142588298	1967	1	+	-
chr7	144034767	144034795	chr7	144036502	144036530	1968	1	+	-
chr7	144361167	144361484	chr7	144361337	144361512	1969	3	+	-
chr7	144382739	144382781	chr7	144382896	144382918	1970	3	+	-
chr7	145019667	145019813	chr7	145019826	145019996	1971	5	+	-
chr7	146883952	146883965	chr7	146884166	146884171	1972	5	+	-
chr7	148062778	148063101	chr7	148062999	148063307	1973	1	+	-
chr7	148072857	148072877	chr7	148076309	148076337	1974	7	+	-
chr7	148106758	148107040	chr7	148106962	148107244	1975	1	+	-
chr7	148682026	148682308	chr7	148682094	148682376	1976	1	+	-
chr7	148818181	148818188	chr7	148818472	148818500	1977	7	+	-
chr7	149688896	149689178	chr7	149688992	149689274	1978	1	+	-
chr7	149807327	149807609	chr7	149807537	149807819	1979	1	+	-
chr7	150463048	150463063	chr7	150463376	150463404	1980	6	+	-
chr7	151013492	151013774	chr7	151013563	151013845	1981	1	+	-
chr7	151230188	151230211	chr7	151231829	151231857	1982	7	+	-
chr7	151434956	151435105	chr7	151435213	151435338	1983	5	+	-
chr7	152281690	152281706	chr7	152284291	152284317	1984	6	+	-
chr7	153310132	153310141	chr7	153310814	153310818	1985	7	+	-
chr7	153820674	153820956	chr7	153820829	153821111	1986	1	+	-
chr7	154153818	154153825	chr7	154155057	154155078	1987	7	+	-
chr7	154448801	154449112	chr7	154449138	154449388	1988	1	+	-
chr7	154467884	154468166	chr7	154468034	154468316	1989	1	+	-
chr7	154932141	154932247	chr7	154932362	154932453	1990	6	+	-
chr7	154941930	154941933	chr7	154942242	154942245	1992	1	+	-
chr7	155725239	155725387	chr7	155725297	155725580	1993	1	+	-
chr7	155726647	155726716	chr7	155726943	155727007	1994	3	+	-
chr7	155726689	155726781	chr7	155726880	155726899	1995	2	+	-
chr7	155926177	155926205	chr7	155926270	155926298	1996	1	+	-
chr7	157072427	157072751	chr7	157072478	157072880	1997	1	+	-
chr7	157272687	157272880	chr7	157272920	157273075	1998	5	+	-
chr7	157388033	157388315	chr7	157388168	157388450	1999	1	+	-
chr7	157719791	157719986	chr7	157719929	157720108	2000	2	+	-
chr7	157725506	157725934	chr7	157725566	157725994	2001	1	+	-
chr7	157787509	157787743	chr7	157787684	157787867	2002	2	+	-
chr7	158029478	158029486	chr7	158030434	158030459	2003	7	+	-
chr7	158046602	158046737	chr7	158047259	158047329	2004	5	+	-
chr7	158087861	158088101	chr7	158087980	158088214	2005	2	+	-
chr7	158210268	158210590	chr7	158210389	158210648	2006	4	+	-
chr7	158245850	158246076	chr7	158245990	158246231	2007	2	+	-
chr7	158250202	158250366	chr7	158250269	158250420	2008	4	+	-
chr7	158441051	158441459	chr7	158441125	158441486	2009	1	+	-
chr7	158589508	158589790	chr7	158589579	158589861	2010	1	+	-
chr7	158798818	158798846	chr7	158799236	158799264	2011	1	+	-
chr7	158945050	158945308	chr7	158945304	158945586	2012	2	+	-
chr7	159001347	159001629	chr7	159001398	159001680	2013	1	+	-
chr7	159001601	159001851	chr7	159001697	159001872	2014	1	+	-
chr8	453746	454006	chr8	453842	454028	2015	4	+	-
chr8	594393	594410	chr8	599400	599428	2016	7	+	-
chr8	915375	915456	chr8	915414	915486	2017	5	+	-
chr8	1048490	1048772	chr8	1048624	1048906	2018	1	+	-
chr8	1130916	1131198	chr8	1131033	1131315	2019	1	+	-
chr8	1516656	1516764	chr8	1516777	1516885	2020	1	+	-
chr8	1746446	1746610	chr8	1746745	1746932	2021	1	+	-
chr8	1823004	1823340	chr8	1823077	1823402	2022	1	+	-
chr8	1901263	1901519	chr8	1901380	1901540	2023	2	+	-
chr8	1903374	1903512	chr8	1903494	1903573	2024	3	+	-
chr8	2003059	2003204	chr8	2003110	2003234	2025	4	+	-
chr8	2033709	2033991	chr8	2033739	2034021	2026	1	+	-
chr8	2122068	2122096	chr8	2122332	2122358	2027	6	+	-
chr8	2215346	2215510	chr8	2215952	2216099	2028	5	+	-
chr8	2215988	2216203	chr8	2216170	2216286	2029	5	+	-
chr8	2480534	2480573	chr8	2480797	2480901	2030	6	+	-
chr8	2778549	2778577	chr8	2778773	2778801	2031	2	+	-
chr8	3485754	3485782	chr8	3485875	3485903	2032	1	+	-
[truncated: 2,095 more rows]
