# Supplementary material for: LUMPY: a probabilistic framework for structural variant discovery
Source: Genome Biol. 2014 Jun 26;15(6):R84. doi: 10.1186/gb-2014-15-6-r84 (PMC4197822; doi:10.1186/gb-2014-15-6-r84)
Supplement: Additional file 5 — This file contains the calls made by LUMPY for NA12878 with paired-end and split-read evidence that were also validated with PacBio/Moleculo data. The format is BEDPE and the score field is the total amount of supporting evidence. This file contains extra fields that are described at [16]. [file gb-2014-15-6-r84-S5.zip]

Archive with 1 entries (1 files):
- 3717462611446476_add5.bedpe
