# Supplementary material for: LUMPY: a probabilistic framework for structural variant discovery
Source: Genome Biol. 2014 Jun 26;15(6):R84. doi: 10.1186/gb-2014-15-6-r84 (PMC4197822; doi:10.1186/gb-2014-15-6-r84)
Supplement: Additional file 5 — This file contains the calls made by LUMPY for NA12878 with paired-end and split-read evidence that were also validated with PacBio/Moleculo data. The format is BEDPE and the score field is the total amount of supporting evidence. This file contains extra fields that are described at [16]. [file gb-2014-15-6-r84-S5.zip › 3717462611446476_add5.bedpe]

chr1	756009	756501	chr1	756091	756538	2	6	+	-	TYPE:DELETION	MAX:chr1:756030;chr1:756538	95:chr1:756027-756196;chr1:756092-756538	SIGNAL_TYPE:PE_ALONE	SIGNAL_AMT:NA12878_PE,6;NA12878_SR,0	STRANDS:+-,6	VALIDATION:PB,4;MOL,0
chr1	869401	869594	chr1	870076	870286	3	22	+	-	TYPE:DELETION	MAX:chr1:869422;chr1:870286	95:chr1:869418-869462;chr1:870077-870286	SIGNAL_TYPE:PE_ALONE	SIGNAL_AMT:NA12878_PE,22;NA12878_SR,0	STRANDS:+-,22	VALIDATION:PB,14;MOL,2
chr1	2566137	2566511	chr1	2566412	2566600	12	15	+	-	TYPE:DELETION	MAX:chr1:2566511;chr1:2566600	95:chr1:2566511-2566511;chr1:2566413-2566600	SIGNAL_TYPE:PE_ALONE	SIGNAL_AMT:NA12878_PE,15;NA12878_SR,0	STRANDS:+-,15	VALIDATION:PB,6;MOL,1
chr1	2765752	2766179	chr1	2765940	2766201	13	5	+	-	TYPE:DELETION	MAX:chr1:2765773;chr1:2766201	95:chr1:2765771-2765938;chr1:2765941-2766201	SIGNAL_TYPE:PE_ALONE	SIGNAL_AMT:NA12878_PE,5;NA12878_SR,0	STRANDS:+-,5	VALIDATION:PB,2;MOL,0
chr1	2911538	2911560	chr1	2911838	2911860	14	23	+	-	TYPE:DELETION	MAX:chr1:2911557;chr1:2911859	95:chr1:2911557-2911558;chr1:2911858-2911859	SIGNAL_TYPE:PE_SR	SIGNAL_AMT:NA12878_PE,17;NA12878_SR,6	STRANDS:+-,23	VALIDATION:PB,0;MOL,15
chr1	2919018	2919055	chr1	2919358	2919373	15	22	+	-	TYPE:DELETION	MAX:chr1:2919035;chr1:2919373	95:chr1:2919035-2919035;chr1:2919359-2919373	SIGNAL_TYPE:PE_SR	SIGNAL_AMT:NA12878_PE,13;NA12878_SR,9	STRANDS:+-,22	VALIDATION:PB,4;MOL,4
chr1	4692845	4693103	chr1	4692998	4693140	19	9	+	-	TYPE:DELETION	MAX:chr1:4692866;chr1:4693140	95:chr1:4692860-4692916;chr1:4692999-4693140	SIGNAL_TYPE:PE_ALONE	SIGNAL_AMT:NA12878_PE,9;NA12878_SR,0	STRANDS:+-,9	VALIDATION:PB,0;MOL,1
chr1	7570053	7570333	chr1	7571307	7571548	22	9	+	-	TYPE:DELETION	MAX:chr1:7570074;chr1:7571548	95:chr1:7570070-7570146;chr1:7571308-7571548	SIGNAL_TYPE:PE_ALONE	SIGNAL_AMT:NA12878_PE,9;NA12878_SR,0	STRANDS:+-,9	VALIDATION:PB,8;MOL,8
chr1	7963058	7963357	chr1	7963079	7963386	24	6	+	-	TYPE:DELETION	MAX:chr1:7963079;chr1:7963365	95:chr1:7963074-7963136;chr1:7963273-7963366	SIGNAL_TYPE:PE_ALONE	SIGNAL_AMT:NA12878_PE,6;NA12878_SR,0	STRANDS:+-,6	VALIDATION:PB,4;MOL,5
chr1	9595605	9595791	chr1	9597459	9597666	25	18	+	-	TYPE:DELETION	MAX:chr1:9595626;chr1:9597666	95:chr1:9595620-9595661;chr1:9597460-9597666	SIGNAL_TYPE:PE_ALONE	SIGNAL_AMT:NA12878_PE,18;NA12878_SR,0	STRANDS:+-,18	VALIDATION:PB,17;MOL,1
chr1	10482491	10482789	chr1	10483619	10483783	27	18	+	-	TYPE:DELETION	MAX:chr1:10482789;chr1:10483783	95:chr1:10482789-10482789;chr1:10483620-10483783	SIGNAL_TYPE:PE_ALONE	SIGNAL_AMT:NA12878_PE,18;NA12878_SR,0	STRANDS:+-,18	VALIDATION:PB,6;MOL,5
chr1	11051172	11051285	chr1	11054611	11054949	28	30	-	+	TYPE:TANDEMDUP	MAX:chr1:11051266;chr1:11054949	95:chr1:11051244-11051269;chr1:11054949-11054949	SIGNAL_TYPE:PE_ALONE	SIGNAL_AMT:NA12878_PE,30;NA12878_SR,0	STRANDS:-+,30	VALIDATION:PB,6;MOL,3
chr1	11682879	11682908	chr1	11683169	11683210	29	10	+	-	TYPE:DELETION	MAX:chr1:11682900;chr1:11683190	95:chr1:11682899-11682901;chr1:11683189-11683191	SIGNAL_TYPE:PE_SR	SIGNAL_AMT:NA12878_PE,5;NA12878_SR,5	STRANDS:+-,10	VALIDATION:PB,8;MOL,8
chr1	12947639	12948003	chr1	12947708	12948059	31	13	+	-	TYPE:DELETION	MAX:chr1:12948003;chr1:12948038	95:chr1:12948003-12948003;chr1:12947991-12948043	SIGNAL_TYPE:PE_ALONE	SIGNAL_AMT:NA12878_PE,13;NA12878_SR,0	STRANDS:+-,13	VALIDATION:PB,0;MOL,4
chr1	16151922	16152255	chr1	16155076	16155455	34	5	+	-	TYPE:DELETION	MAX:chr1:16151943;chr1:16155451	95:chr1:16151938-16152038;chr1:16155334-16155454	SIGNAL_TYPE:PE_ALONE	SIGNAL_AMT:NA12878_PE,5;NA12878_SR,0	STRANDS:+-,5	VALIDATION:PB,3;MOL,2
chr1	17009517	17009754	chr1	17012486	17012783	37	16	+	-	TYPE:DELETION	MAX:chr1:17009538;chr1:17012783	95:chr1:17009533-17009599;chr1:17012487-17012783	SIGNAL_TYPE:PE_ALONE	SIGNAL_AMT:NA12878_PE,16;NA12878_SR,0	STRANDS:+-,16	VALIDATION:PB,0;MOL,1
chr1	19151819	19152136	chr1	19151988	19152261	39	9	+	-	TYPE:DELETION	MAX:chr1:19151840;chr1:19152261	95:chr1:19151837-19151937;chr1:19151989-19152261	SIGNAL_TYPE:PE_ALONE	SIGNAL_AMT:NA12878_PE,9;NA12878_SR,0	STRANDS:+-,9	VALIDATION:PB,0;MOL,18
chr1	20931944	20932210	chr1	20932503	20932711	41	13	+	-	TYPE:DELETION	MAX:chr1:20931965;chr1:20932711	95:chr1:20931961-20932041;chr1:20932504-20932711	SIGNAL_TYPE:PE_ALONE	SIGNAL_AMT:NA12878_PE,13;NA12878_SR,0	STRANDS:+-,13	VALIDATION:PB,9;MOL,7
chr1	21786405	21786680	chr1	21786538	21786731	43	11	+	-	TYPE:DELETION	MAX:chr1:21786426;chr1:21786731	95:chr1:21786423-21786480;chr1:21786539-21786731	SIGNAL_TYPE:PE_ALONE	SIGNAL_AMT:NA12878_PE,11;NA12878_SR,0	STRANDS:+-,11	VALIDATION:PB,15;MOL,51
chr1	24538514	24538724	chr1	24538535	24538820	47	4	+	-	TYPE:DELETION	MAX:chr1:24538535;chr1:24538820	95:chr1:24538528-24538578;chr1:24538820-24538820	SIGNAL_TYPE:PE_ALONE	SIGNAL_AMT:NA12878_PE,4;NA12878_SR,0	STRANDS:+-,4	VALIDATION:PB,0;MOL,3
chr1	25126280	25126713	chr1	25126498	25126778	48	5	+	-	TYPE:DELETION	MAX:chr1:25126301;chr1:25126778	95:chr1:25126298-25126450;chr1:25126499-25126778	SIGNAL_TYPE:PE_ALONE	SIGNAL_AMT:NA12878_PE,5;NA12878_SR,0	STRANDS:+-,5	VALIDATION:PB,4;MOL,0
chr1	25158699	25158708	chr1	25161502	25161513	49	62	+	-	TYPE:DELETION	MAX:chr1:25158708;chr1:25161513	95:chr1:25158700-25158708;chr1:25161503-25161513	SIGNAL_TYPE:PE_SR	SIGNAL_AMT:NA12878_PE,48;NA12878_SR,14	STRANDS:+-,62	VALIDATION:PB,11;MOL,38
chr1	26489804	26489844	chr1	26490117	26490156	50	46	+	-	TYPE:DELETION	MAX:chr1:26489825;chr1:26490156	95:chr1:26489825-26489825;chr1:26490156-26490156	SIGNAL_TYPE:PE_SR	SIGNAL_AMT:NA12878_PE,35;NA12878_SR,11	STRANDS:+-,46	VALIDATION:PB,16;MOL,0
chr1	28247803	28247810	chr1	28248103	28248111	51	46	+	-	TYPE:DELETION	MAX:chr1:28247810;chr1:28248111	95:chr1:28247804-28247810;chr1:28248104-28248111	SIGNAL_TYPE:PE_SR	SIGNAL_AMT:NA12878_PE,28;NA12878_SR,18	STRANDS:+-,46	VALIDATION:PB,7;MOL,10
chr1	31124110	31124388	chr1	31124721	31125051	52	9	-	+	TYPE:TANDEMDUP	MAX:chr1:31124388;chr1:31124742	95:chr1:31124111-31124388;chr1:31124739-31124849	SIGNAL_TYPE:PE_ALONE	SIGNAL_AMT:NA12878_PE,9;NA12878_SR,0	STRANDS:-+,9	VALIDATION:PB,7;MOL,0
chr1	31575057	31575328	chr1	31577164	31577331	53	26	+	-	TYPE:DELETION	MAX:chr1:31575078;chr1:31577310	95:chr1:31575075-31575106;chr1:31577276-31577316	SIGNAL_TYPE:PE_ALONE	SIGNAL_AMT:NA12878_PE,26;NA12878_SR,0	STRANDS:+-,26	VALIDATION:PB,3;MOL,7
chr1	58343208	58343244	chr1	58343518	58343556	55	10	+	-	TYPE:DELETION	MAX:chr1:58343229;chr1:58343539	95:chr1:58343223-58343235;chr1:58343533-58343546	SIGNAL_TYPE:PE_SR	SIGNAL_AMT:NA12878_PE,9;NA12878_SR,1	STRANDS:+-,10	VALIDATION:PB,6;MOL,31
chr1	35101393	35101609	chr1	35111805	35112000	58	18	+	-	TYPE:DELETION	MAX:chr1:35101414;chr1:35112000	95:chr1:35101409-35101458;chr1:35111806-35112000	SIGNAL_TYPE:PE_ALONE	SIGNAL_AMT:NA12878_PE,18;NA12878_SR,0	STRANDS:+-,18	VALIDATION:PB,7;MOL,14
chr1	35627092	35627312	chr1	35627300	35627462	59	28	+	-	TYPE:DELETION	MAX:chr1:35627312;chr1:35627462	95:chr1:35627312-35627312;chr1:35627301-35627462	SIGNAL_TYPE:PE_ALONE	SIGNAL_AMT:NA12878_PE,28;NA12878_SR,0	STRANDS:+-,28	VALIDATION:PB,2;MOL,0
chr1	36733216	36733512	chr1	36733434	36733591	60	11	+	-	TYPE:DELETION	MAX:chr1:36733512;chr1:36733591	95:chr1:36733512-36733512;chr1:36733435-36733591	SIGNAL_TYPE:PE_ALONE	SIGNAL_AMT:NA12878_PE,11;NA12878_SR,0	STRANDS:+-,11	VALIDATION:PB,7;MOL,7
chr1	36733216	36733487	chr1	36734623	36734928	61	13	+	+	TYPE:INVERSION	MAX:chr1:36733237;chr1:36734644	95:chr1:36733233-36733308;chr1:36734642-36734767	SIGNAL_TYPE:PE_ALONE	SIGNAL_AMT:NA12878_PE,13;NA12878_SR,0	STRANDS:++,13	VALIDATION:PB,0;MOL,4
chr1	37816446	37816732	chr1	37816603	37816766	64	9	+	-	TYPE:DELETION	MAX:chr1:37816467;chr1:37816766	95:chr1:37816462-37816535;chr1:37816604-37816766	SIGNAL_TYPE:PE_ALONE	SIGNAL_AMT:NA12878_PE,9;NA12878_SR,0	STRANDS:+-,9	VALIDATION:PB,5;MOL,44
chr1	38077333	38077364	chr1	38077404	38077435	65	5	+	-	TYPE:DELETION	MAX:chr1:38077354;chr1:38077425	95:chr1:38077353-38077355;chr1:38077424-38077426	SIGNAL_TYPE:SR_ALONE	SIGNAL_AMT:NA12878_PE,0;NA12878_SR,5	STRANDS:+-,5	VALIDATION:PB,2;MOL,0
chr1	39969782	39970117	chr1	39970441	39970905	67	7	-	+	TYPE:TANDEMDUP	MAX:chr1:39970117;chr1:39970905	95:chr1:39969783-39970117;chr1:39970905-39970905	SIGNAL_TYPE:PE_ALONE	SIGNAL_AMT:NA12878_PE,7;NA12878_SR,0	STRANDS:-+,7	VALIDATION:PB,4;MOL,4
chr1	39998219	39998469	chr1	40001065	40001291	68	14	+	-	TYPE:DELETION	MAX:chr1:39998240;chr1:40001291	95:chr1:39998237-39998306;chr1:40001066-40001291	SIGNAL_TYPE:PE_ALONE	SIGNAL_AMT:NA12878_PE,14;NA12878_SR,0	STRANDS:+-,14	VALIDATION:PB,4;MOL,0
chr1	42743160	42743335	chr1	42743404	42743502	69	26	+	-	TYPE:DELETION	MAX:chr1:42743181;chr1:42743487	95:chr1:42743177-42743218;chr1:42743469-42743491	SIGNAL_TYPE:PE_ALONE	SIGNAL_AMT:NA12878_PE,26;NA12878_SR,0	STRANDS:+-,26	VALIDATION:PB,8;MOL,6
chr1	43857453	43857667	chr1	43857657	43857828	70	19	+	-	TYPE:DELETION	MAX:chr1:43857474;chr1:43857828	95:chr1:43857469-43857526;chr1:43857658-43857828	SIGNAL_TYPE:PE_ALONE	SIGNAL_AMT:NA12878_PE,19;NA12878_SR,0	STRANDS:+-,19	VALIDATION:PB,0;MOL,9
chr1	44059279	44059317	chr1	44059880	44059892	71	39	+	+	TYPE:INVERSION	MAX:chr1:44059317;chr1:44059892	95:chr1:44059317-44059317;chr1:44059881-44059892	SIGNAL_TYPE:PE_SR	SIGNAL_AMT:NA12878_PE,28;NA12878_SR,11	STRANDS:++,39	VALIDATION:PB,20;MOL,5
chr1	45417606	45417838	chr1	45417825	45417954	72	13	+	-	TYPE:DELETION	MAX:chr1:45417627;chr1:45417954	95:chr1:45417623-45417679;chr1:45417826-45417954	SIGNAL_TYPE:PE_ALONE	SIGNAL_AMT:NA12878_PE,13;NA12878_SR,0	STRANDS:+-,13	VALIDATION:PB,0;MOL,14
chr1	46207277	46207316	chr1	46207591	46207603	73	33	+	-	TYPE:DELETION	MAX:chr1:46207296;chr1:46207603	95:chr1:46207296-46207296;chr1:46207592-46207603	SIGNAL_TYPE:PE_SR	SIGNAL_AMT:NA12878_PE,22;NA12878_SR,11	STRANDS:+-,33	VALIDATION:PB,9;MOL,13
chr1	46366110	46366275	chr1	46366306	46366459	74	26	+	-	TYPE:DELETION	MAX:chr1:46366131;chr1:46366459	95:chr1:46366124-46366160;chr1:46366307-46366459	SIGNAL_TYPE:PE_ALONE	SIGNAL_AMT:NA12878_PE,26;NA12878_SR,0	STRANDS:+-,26	VALIDATION:PB,9;MOL,35
chr1	53594039	53594298	chr1	53594730	53594962	76	13	+	-	TYPE:DELETION	MAX:chr1:53594060;chr1:53594962	95:chr1:53594055-53594128;chr1:53594731-53594962	SIGNAL_TYPE:PE_ALONE	SIGNAL_AMT:NA12878_PE,13;NA12878_SR,0	STRANDS:+-,13	VALIDATION:PB,8;MOL,2
chr1	53595120	53595136	chr1	53595583	53595624	77	22	+	-	TYPE:DELETION	MAX:chr1:53595136;chr1:53595604	95:chr1:53595121-53595136;chr1:53595604-53595604	SIGNAL_TYPE:PE_SR	SIGNAL_AMT:NA12878_PE,14;NA12878_SR,8	STRANDS:+-,22	VALIDATION:PB,4;MOL,2
chr1	56401289	56401297	chr1	56401599	56401606	82	49	+	-	TYPE:DELETION	MAX:chr1:56401297;chr1:56401606	95:chr1:56401290-56401297;chr1:56401600-56401606	SIGNAL_TYPE:PE_SR	SIGNAL_AMT:NA12878_PE,31;NA12878_SR,18	STRANDS:+-,49	VALIDATION:PB,9;MOL,32
chr1	56831108	56831176	chr1	56834784	56834986	83	25	+	-	TYPE:DELETION	MAX:chr1:56831129;chr1:56834986	95:chr1:56831122-56831150;chr1:56834785-56834986	SIGNAL_TYPE:PE_ALONE	SIGNAL_AMT:NA12878_PE,25;NA12878_SR,0	STRANDS:+-,25	VALIDATION:PB,11;MOL,22
chr1	56887695	56887732	chr1	56888002	56888034	85	45	+	-	TYPE:DELETION	MAX:chr1:56887732;chr1:56888023	95:chr1:56887732-56887732;chr1:56888023-56888023	SIGNAL_TYPE:PE_SR	SIGNAL_AMT:NA12878_PE,33;NA12878_SR,12	STRANDS:+-,45	VALIDATION:PB,8;MOL,34
chr1	56996011	56996051	chr1	56996338	56996354	86	14	-	+	TYPE:TANDEMDUP	MAX:chr1:56996051;chr1:56996354	95:chr1:56996051-56996051;chr1:56996339-56996354	SIGNAL_TYPE:PE_SR	SIGNAL_AMT:NA12878_PE,5;NA12878_SR,9	STRANDS:-+,14	VALIDATION:PB,9;MOL,8
chr1	57242607	57242817	chr1	57242785	57242981	87	21	+	-	TYPE:DELETION	MAX:chr1:57242628;chr1:57242981	95:chr1:57242622-57242669;chr1:57242786-57242981	SIGNAL_TYPE:PE_ALONE	SIGNAL_AMT:NA12878_PE,21;NA12878_SR,0	STRANDS:+-,21	VALIDATION:PB,8;MOL,66
chr1	58743893	58744189	chr1	58744594	58744835	88	35	+	-	TYPE:DELETION	MAX:chr1:58744189;chr1:58744814	95:chr1:58744189-58744189;chr1:58744789-58744818	SIGNAL_TYPE:PE_ALONE	SIGNAL_AMT:NA12878_PE,35;NA12878_SR,0	STRANDS:+-,35	VALIDATION:PB,10;MOL,43
chr1	60048622	60048896	chr1	60049457	60049676	89	23	+	-	TYPE:DELETION	MAX:chr1:60048896;chr1:60049676	95:chr1:60048896-60048896;chr1:60049458-60049676	SIGNAL_TYPE:PE_ALONE	SIGNAL_AMT:NA12878_PE,23;NA12878_SR,0	STRANDS:+-,23	VALIDATION:PB,7;MOL,23
chr1	62390574	62390830	chr1	62390839	62390971	92	13	+	-	TYPE:DELETION	MAX:chr1:62390595;chr1:62390971	95:chr1:62390592-62390660;chr1:62390840-62390971	SIGNAL_TYPE:PE_ALONE	SIGNAL_AMT:NA12878_PE,13;NA12878_SR,0	STRANDS:+-,13	VALIDATION:PB,4;MOL,25
chr1	63151818	63151856	chr1	63152153	63152161	94	55	+	-	TYPE:DELETION	MAX:chr1:63151837;chr1:63152161	95:chr1:63151837-63151837;chr1:63152154-63152161	SIGNAL_TYPE:PE_SR	SIGNAL_AMT:NA12878_PE,38;NA12878_SR,17	STRANDS:+-,55	VALIDATION:PB,7;MOL,6
chr1	63705360	63705372	chr1	63708125	63708167	96	38	+	-	TYPE:DELETION	MAX:chr1:63705372;chr1:63708167	95:chr1:63705361-63705372;chr1:63708167-63708167	SIGNAL_TYPE:PE_SR	SIGNAL_AMT:NA12878_PE,27;NA12878_SR,11	STRANDS:+-,38	VALIDATION:PB,8;MOL,25
chr1	91914092	91914132	chr1	91914536	91914556	98	45	+	-	TYPE:DELETION	MAX:chr1:91914113;chr1:91914556	95:chr1:91914112-91914114;chr1:91914537-91914556	SIGNAL_TYPE:PE_SR	SIGNAL_AMT:NA12878_PE,40;NA12878_SR,5	STRANDS:+-,45	VALIDATION:PB,15;MOL,27
chr1	66024185	66024190	chr1	66030264	66030269	100	73	+	-	TYPE:DELETION	MAX:chr1:66024190;chr1:66030269	95:chr1:66024186-66024190;chr1:66030265-66030269	SIGNAL_TYPE:PE_SR	SIGNAL_AMT:NA12878_PE,44;NA12878_SR,29	STRANDS:+-,73	VALIDATION:PB,23;MOL,42
chr1	66263903	66264237	chr1	66264147	66264258	101	23	+	-	TYPE:DELETION	MAX:chr1:66264237;chr1:66264258	95:chr1:66264237-66264237;chr1:66264148-66264258	SIGNAL_TYPE:PE_ALONE	SIGNAL_AMT:NA12878_PE,23;NA12878_SR,0	STRANDS:+-,23	VALIDATION:PB,0;MOL,11
chr1	67201207	67201416	chr1	67201389	67201570	102	24	+	-	TYPE:DELETION	MAX:chr1:67201228;chr1:67201570	95:chr1:67201223-67201272;chr1:67201390-67201570	SIGNAL_TYPE:PE_ALONE	SIGNAL_AMT:NA12878_PE,24;NA12878_SR,0	STRANDS:+-,24	VALIDATION:PB,10;MOL,22
chr1	68007978	68008103	chr1	68008695	68008833	104	52	+	-	TYPE:DELETION	MAX:chr1:68007999;chr1:68008833	95:chr1:68007995-68008017;chr1:68008696-68008833	SIGNAL_TYPE:PE_ALONE	SIGNAL_AMT:NA12878_PE,52;NA12878_SR,0	STRANDS:+-,52	VALIDATION:PB,8;MOL,42
chr1	69135224	69135463	chr1	69135270	69135485	106	4	+	-	TYPE:DELETION	MAX:chr1:69135245;chr1:69135485	95:chr1:69135240-69135332;chr1:69135271-69135485	SIGNAL_TYPE:PE_ALONE	SIGNAL_AMT:NA12878_PE,4;NA12878_SR,0	STRANDS:+-,4	VALIDATION:PB,0;MOL,1
chr1	69806985	69807301	chr1	69807245	69807329	107	43	+	-	TYPE:DELETION	MAX:chr1:69807301;chr1:69807329	95:chr1:69807301-69807301;chr1:69807246-69807329	SIGNAL_TYPE:PE_ALONE	SIGNAL_AMT:NA12878_PE,43;NA12878_SR,0	STRANDS:+-,43	VALIDATION:PB,12;MOL,29
chr1	69943707	69943746	chr1	69944015	69944025	109	41	+	-	TYPE:DELETION	MAX:chr1:69943746;chr1:69944025	95:chr1:69943746-69943746;chr1:69944016-69944025	SIGNAL_TYPE:PE_SR	SIGNAL_AMT:NA12878_PE,28;NA12878_SR,13	STRANDS:+-,41	VALIDATION:PB,4;MOL,3
chr1	70027293	70027526	chr1	70027429	70027699	110	14	+	-	TYPE:DELETION	MAX:chr1:70027314;chr1:70027699	95:chr1:70027309-70027367;chr1:70027430-70027699	SIGNAL_TYPE:PE_ALONE	SIGNAL_AMT:NA12878_PE,14;NA12878_SR,0	STRANDS:+-,14	VALIDATION:PB,0;MOL,15
chr1	70768111	70768148	chr1	70768413	70768455	112	26	+	-	TYPE:DELETION	MAX:chr1:70768148;chr1:70768455	95:chr1:70768148-70768148;chr1:70768455-70768455	SIGNAL_TYPE:PE_SR	SIGNAL_AMT:NA12878_PE,16;NA12878_SR,10	STRANDS:+-,26	VALIDATION:PB,3;MOL,24
chr1	70911769	70912019	chr1	70912420	70912785	113	7	-	+	TYPE:TANDEMDUP	MAX:chr1:70912019;chr1:70912441	95:chr1:70911770-70912019;chr1:70912438-70912571	SIGNAL_TYPE:PE_ALONE	SIGNAL_AMT:NA12878_PE,7;NA12878_SR,0	STRANDS:-+,7	VALIDATION:PB,2;MOL,1
chr1	70946201	70946208	chr1	70946500	70946538	114	37	+	-	TYPE:DELETION	MAX:chr1:70946208;chr1:70946521	95:chr1:70946202-70946208;chr1:70946521-70946521	SIGNAL_TYPE:PE_SR	SIGNAL_AMT:NA12878_PE,17;NA12878_SR,20	STRANDS:+-,37	VALIDATION:PB,10;MOL,48
chr1	71741329	71741334	chr1	71741626	71741631	116	62	+	-	TYPE:DELETION	MAX:chr1:71741334;chr1:71741631	95:chr1:71741330-71741334;chr1:71741627-71741631	SIGNAL_TYPE:PE_SR	SIGNAL_AMT:NA12878_PE,30;NA12878_SR,32	STRANDS:+-,62	VALIDATION:PB,9;MOL,52
chr1	72766316	72766332	chr1	72811831	72811845	118	45	+	-	TYPE:DELETION	MAX:chr1:72766332;chr1:72811845	95:chr1:72766317-72766332;chr1:72811832-72811845	SIGNAL_TYPE:PE_SR	SIGNAL_AMT:NA12878_PE,35;NA12878_SR,10	STRANDS:+-,45	VALIDATION:PB,11;MOL,27
chr1	73753599	73753616	chr1	73753894	73753936	119	29	+	-	TYPE:DELETION	MAX:chr1:73753616;chr1:73753936	95:chr1:73753600-73753616;chr1:73753936-73753936	SIGNAL_TYPE:PE_SR	SIGNAL_AMT:NA12878_PE,22;NA12878_SR,7	STRANDS:+-,29	VALIDATION:PB,12;MOL,17
chr1	73768780	73768818	chr1	73769131	73769136	120	59	+	-	TYPE:DELETION	MAX:chr1:73768799;chr1:73769136	95:chr1:73768799-73768799;chr1:73769132-73769136	SIGNAL_TYPE:PE_SR	SIGNAL_AMT:NA12878_PE,35;NA12878_SR,24	STRANDS:+-,59	VALIDATION:PB,9;MOL,30
chr1	74312414	74312451	chr1	74312666	74312696	122	27	+	-	TYPE:DELETION	MAX:chr1:74312435;chr1:74312687	95:chr1:74312435-74312435;chr1:74312687-74312687	SIGNAL_TYPE:PE_SR	SIGNAL_AMT:NA12878_PE,11;NA12878_SR,16	STRANDS:+-,27	VALIDATION:PB,10;MOL,47
chr1	74755149	74755191	chr1	74755269	74755310	124	19	+	-	TYPE:DELETION	MAX:chr1:74755191;chr1:74755290	95:chr1:74755191-74755191;chr1:74755290-74755290	SIGNAL_TYPE:PE_SR	SIGNAL_AMT:NA12878_PE,1;NA12878_SR,18	STRANDS:+-,19	VALIDATION:PB,5;MOL,27
chr1	76011861	76011902	chr1	76012174	76012216	126	41	+	-	TYPE:DELETION	MAX:chr1:76011882;chr1:76012216	95:chr1:76011882-76011882;chr1:76012216-76012216	SIGNAL_TYPE:PE_SR	SIGNAL_AMT:NA12878_PE,20;NA12878_SR,21	STRANDS:+-,41	VALIDATION:PB,19;MOL,37
chr1	77100362	77100396	chr1	77100643	77100654	127	26	+	-	TYPE:DELETION	MAX:chr1:77100396;chr1:77100654	95:chr1:77100396-77100396;chr1:77100644-77100654	SIGNAL_TYPE:PE_SR	SIGNAL_AMT:NA12878_PE,12;NA12878_SR,14	STRANDS:+-,26	VALIDATION:PB,6;MOL,20
chr1	77240046	77240077	chr1	77240122	77240153	128	5	+	-	TYPE:DELETION	MAX:chr1:77240067;chr1:77240143	95:chr1:77240066-77240068;chr1:77240142-77240144	SIGNAL_TYPE:SR_ALONE	SIGNAL_AMT:NA12878_PE,0;NA12878_SR,5	STRANDS:+-,5	VALIDATION:PB,2;MOL,0
chr1	78649141	78649394	chr1	78653950	78654176	129	10	+	-	TYPE:DELETION	MAX:chr1:78649394;chr1:78654176	95:chr1:78649394-78649394;chr1:78653951-78654176	SIGNAL_TYPE:PE_ALONE	SIGNAL_AMT:NA12878_PE,10;NA12878_SR,0	STRANDS:+-,10	VALIDATION:PB,4;MOL,12
chr1	79401519	79401532	chr1	79401809	79401851	130	18	+	-	TYPE:DELETION	MAX:chr1:79401532;chr1:79401851	95:chr1:79401520-79401532;chr1:79401851-79401851	SIGNAL_TYPE:PE_SR	SIGNAL_AMT:NA12878_PE,7;NA12878_SR,11	STRANDS:+-,18	VALIDATION:PB,3;MOL,19
chr1	79650136	79650151	chr1	79650266	79650281	131	10	-	+	TYPE:TANDEMDUP	MAX:chr1:79650151;chr1:79650281	95:chr1:79650137-79650151;chr1:79650267-79650281	SIGNAL_TYPE:SR_ALONE	SIGNAL_AMT:NA12878_PE,0;NA12878_SR,10	STRANDS:-+,10	VALIDATION:PB,6;MOL,0
chr1	80114175	80114206	chr1	80114468	80114510	133	22	+	-	TYPE:DELETION	MAX:chr1:80114194;chr1:80114510	95:chr1:80114194-80114197;chr1:80114510-80114510	SIGNAL_TYPE:PE_SR	SIGNAL_AMT:NA12878_PE,19;NA12878_SR,3	STRANDS:+-,22	VALIDATION:PB,6;MOL,8
chr1	80221761	80222000	chr1	80222843	80223076	134	13	+	-	TYPE:DELETION	MAX:chr1:80221782;chr1:80223076	95:chr1:80221779-80221836;chr1:80222844-80223076	SIGNAL_TYPE:PE_ALONE	SIGNAL_AMT:NA12878_PE,13;NA12878_SR,0	STRANDS:+-,13	VALIDATION:PB,5;MOL,2
chr1	81404735	81404944	chr1	81410711	81410960	136	15	+	-	TYPE:DELETION	MAX:chr1:81404756;chr1:81410960	95:chr1:81404753-81404798;chr1:81410712-81410960	SIGNAL_TYPE:PE_ALONE	SIGNAL_AMT:NA12878_PE,15;NA12878_SR,0	STRANDS:+-,15	VALIDATION:PB,14;MOL,36
chr1	81660113	81660382	chr1	81661096	81661391	137	13	-	-	TYPE:INVERSION	MAX:chr1:81660382;chr1:81661391	95:chr1:81660114-81660382;chr1:81661097-81661391	SIGNAL_TYPE:PE_ALONE	SIGNAL_AMT:NA12878_PE,13;NA12878_SR,0	STRANDS:--,13	VALIDATION:PB,3;MOL,7
chr1	81660333	81660372	chr1	81661541	81661579	138	15	+	+	TYPE:INVERSION	MAX:chr1:81660354;chr1:81661562	95:chr1:81660352-81660356;chr1:81661560-81661564	SIGNAL_TYPE:PE_SR	SIGNAL_AMT:NA12878_PE,12;NA12878_SR,3	STRANDS:++,15	VALIDATION:PB,2;MOL,13
chr1	81687776	81687980	chr1	81687930	81688136	139	16	+	-	TYPE:DELETION	MAX:chr1:81687797;chr1:81688136	95:chr1:81687793-81687831;chr1:81687931-81688136	SIGNAL_TYPE:PE_ALONE	SIGNAL_AMT:NA12878_PE,16;NA12878_SR,0	STRANDS:+-,16	VALIDATION:PB,4;MOL,19
chr1	82963268	82963519	chr1	82963478	82963632	140	11	+	-	TYPE:DELETION	MAX:chr1:82963289;chr1:82963632	95:chr1:82963284-82963343;chr1:82963632-82963632	SIGNAL_TYPE:PE_ALONE	SIGNAL_AMT:NA12878_PE,11;NA12878_SR,0	STRANDS:+-,11	VALIDATION:PB,3;MOL,28
chr1	83042598	83042958	chr1	83042754	83042979	141	14	+	-	TYPE:DELETION	MAX:chr1:83042958;chr1:83042979	95:chr1:83042958-83042958;chr1:83042755-83042979	SIGNAL_TYPE:PE_ALONE	SIGNAL_AMT:NA12878_PE,14;NA12878_SR,0	STRANDS:+-,14	VALIDATION:PB,9;MOL,0
chr1	83125962	83125997	chr1	83127548	83127590	143	27	+	-	TYPE:DELETION	MAX:chr1:83125979;chr1:83127590	95:chr1:83125978-83125981;chr1:83127590-83127590	SIGNAL_TYPE:PE_SR	SIGNAL_AMT:NA12878_PE,23;NA12878_SR,4	STRANDS:+-,27	VALIDATION:PB,6;MOL,25
chr1	84517925	84517960	chr1	84524616	84524639	144	25	+	-	TYPE:DELETION	MAX:chr1:84517945;chr1:84524637	95:chr1:84517945-84517946;chr1:84524636-84524637	SIGNAL_TYPE:PE_SR	SIGNAL_AMT:NA12878_PE,19;NA12878_SR,6	STRANDS:+-,25	VALIDATION:PB,7;MOL,23
chr1	85748619	85748655	chr1	85748929	85748971	146	57	+	-	TYPE:DELETION	MAX:chr1:85748655;chr1:85748971	95:chr1:85748655-85748655;chr1:85748971-85748971	SIGNAL_TYPE:PE_SR	SIGNAL_AMT:NA12878_PE,34;NA12878_SR,23	STRANDS:+-,57	VALIDATION:PB,13;MOL,28
chr1	86405798	86405811	chr1	86406097	86406139	147	27	+	-	TYPE:DELETION	MAX:chr1:86405811;chr1:86406139	95:chr1:86405799-86405811;chr1:86406139-86406139	SIGNAL_TYPE:PE_SR	SIGNAL_AMT:NA12878_PE,17;NA12878_SR,10	STRANDS:+-,27	VALIDATION:PB,6;MOL,9
chr1	86740961	86741230	chr1	86741576	86741723	148	12	+	-	TYPE:DELETION	MAX:chr1:86740982;chr1:86741723	95:chr1:86740978-86741055;chr1:86741577-86741723	SIGNAL_TYPE:PE_ALONE	SIGNAL_AMT:NA12878_PE,12;NA12878_SR,0	STRANDS:+-,12	VALIDATION:PB,11;MOL,23
chr1	89475909	89476064	chr1	89478505	89478630	151	25	+	-	TYPE:DELETION	MAX:chr1:89475930;chr1:89478630	95:chr1:89475926-89475962;chr1:89478506-89478630	SIGNAL_TYPE:PE_ALONE	SIGNAL_AMT:NA12878_PE,25;NA12878_SR,0	STRANDS:+-,25	VALIDATION:PB,5;MOL,20
chr1	91624766	91625079	chr1	91625000	91625105	153	21	+	-	TYPE:DELETION	MAX:chr1:91625079;chr1:91625105	95:chr1:91625079-91625079;chr1:91625001-91625105	SIGNAL_TYPE:PE_ALONE	SIGNAL_AMT:NA12878_PE,21;NA12878_SR,0	STRANDS:+-,21	VALIDATION:PB,7;MOL,30
chr1	92134221	92134513	chr1	92134667	92134905	154	9	+	-	TYPE:DELETION	MAX:chr1:92134242;chr1:92134905	95:chr1:92134238-92134318;chr1:92134668-92134905	SIGNAL_TYPE:PE_ALONE	SIGNAL_AMT:NA12878_PE,9;NA12878_SR,0	STRANDS:+-,9	VALIDATION:PB,14;MOL,42
chr1	92232044	92232084	chr1	92233320	92233342	155	17	+	-	TYPE:DELETION	MAX:chr1:92232065;chr1:92233341	95:chr1:92232064-92232066;chr1:92233340-92233341	SIGNAL_TYPE:PE_SR	SIGNAL_AMT:NA12878_PE,11;NA12878_SR,6	STRANDS:+-,17	VALIDATION:PB,5;MOL,18
chr1	94288357	94288396	chr1	94291243	94291268	157	44	+	-	TYPE:DELETION	MAX:chr1:94288378;chr1:94291264	95:chr1:94288378-94288378;chr1:94291264-94291264	SIGNAL_TYPE:PE_SR	SIGNAL_AMT:NA12878_PE,24;NA12878_SR,20	STRANDS:+-,44	VALIDATION:PB,10;MOL,41
chr1	95690518	95690529	chr1	95690808	95690850	158	37	+	-	TYPE:DELETION	MAX:chr1:95690529;chr1:95690850	95:chr1:95690519-95690529;chr1:95690850-95690850	SIGNAL_TYPE:PE_SR	SIGNAL_AMT:NA12878_PE,24;NA12878_SR,13	STRANDS:+-,37	VALIDATION:PB,5;MOL,48
chr1	99179934	99179953	chr1	99180029	99180070	159	9	+	-	TYPE:DELETION	MAX:chr1:99179953;chr1:99180050	95:chr1:99179935-99179953;chr1:99180050-99180050	SIGNAL_TYPE:PE_SR	SIGNAL_AMT:NA12878_PE,1;NA12878_SR,8	STRANDS:+-,9	VALIDATION:PB,2;MOL,24
chr1	103047673	103047713	chr1	103048004	103048011	165	52	+	-	TYPE:DELETION	MAX:chr1:103047694;chr1:103048011	95:chr1:103047694-103047694;chr1:103048005-103048011	SIGNAL_TYPE:PE_SR	SIGNAL_AMT:NA12878_PE,33;NA12878_SR,19	STRANDS:+-,52	VALIDATION:PB,6;MOL,7
chr1	103096075	103096084	chr1	103096379	103096388	166	43	+	-	TYPE:DELETION	MAX:chr1:103096084;chr1:103096388	95:chr1:103096076-103096084;chr1:103096380-103096388	SIGNAL_TYPE:PE_SR	SIGNAL_AMT:NA12878_PE,27;NA12878_SR,16	STRANDS:+-,43	VALIDATION:PB,7;MOL,43
chr1	105218630	105218873	chr1	105219302	105219475	167	15	+	-	TYPE:DELETION	MAX:chr1:105218651;chr1:105219475	95:chr1:105218647-105218714;chr1:105219303-105219475	SIGNAL_TYPE:PE_ALONE	SIGNAL_AMT:NA12878_PE,15;NA12878_SR,0	STRANDS:+-,15	VALIDATION:PB,10;MOL,12
chr1	105428314	105428467	chr1	105428569	105428655	168	33	+	-	TYPE:DELETION	MAX:chr1:105428335;chr1:105428655	95:chr1:105428332-105428362;chr1:105428570-105428655	SIGNAL_TYPE:PE_ALONE	SIGNAL_AMT:NA12878_PE,33;NA12878_SR,0	STRANDS:+-,33	VALIDATION:PB,13;MOL,33
chr1	105866678	105867020	chr1	105866866	105867067	169	7	+	-	TYPE:DELETION	MAX:chr1:105866699;chr1:105867067	95:chr1:105866695-105866800;chr1:105866867-105867067	SIGNAL_TYPE:PE_ALONE	SIGNAL_AMT:NA12878_PE,7;NA12878_SR,0	STRANDS:+-,7	VALIDATION:PB,3;MOL,32
chr1	108302775	108303152	chr1	108302890	108303292	170	4	+	-	TYPE:DELETION	MAX:chr1:108302796;chr1:108303292	95:chr1:108302792-108302944;chr1:108302891-108303292	SIGNAL_TYPE:PE_ALONE	SIGNAL_AMT:NA12878_PE,4;NA12878_SR,0	STRANDS:+-,4	VALIDATION:PB,2;MOL,0
chr1	108402963	108402992	chr1	108405463	108405501	171	23	+	-	TYPE:DELETION	MAX:chr1:108402980;chr1:108405501	95:chr1:108402979-108402983;chr1:108405501-108405501	SIGNAL_TYPE:PE_SR	SIGNAL_AMT:NA12878_PE,19;NA12878_SR,4	STRANDS:+-,23	VALIDATION:PB,8;MOL,26
chr1	108733311	108733576	chr1	108737150	108737264	172	14	+	-	TYPE:DELETION	MAX:chr1:108733332;chr1:108737264	95:chr1:108733328-108733410;chr1:108737151-108737264	SIGNAL_TYPE:PE_ALONE	SIGNAL_AMT:NA12878_PE,14;NA12878_SR,0	STRANDS:+-,14	VALIDATION:PB,5;MOL,20
chr1	109314590	109314959	chr1	109314762	109315031	173	7	+	-	TYPE:DELETION	MAX:chr1:109314611;chr1:109315031	95:chr1:109314608-109314741;chr1:109314763-109315031	SIGNAL_TYPE:PE_ALONE	SIGNAL_AMT:NA12878_PE,7;NA12878_SR,0	STRANDS:+-,7	VALIDATION:PB,2;MOL,0
chr1	109573220	109573253	chr1	109575159	109575195	174	23	+	-	TYPE:DELETION	MAX:chr1:109573241;chr1:109575195	95:chr1:109573238-109573247;chr1:109575195-109575195	SIGNAL_TYPE:PE_SR	SIGNAL_AMT:NA12878_PE,22;NA12878_SR,1	STRANDS:+-,23	VALIDATION:PB,9;MOL,12
chr1	109597680	109597903	chr1	109597926	109598061	175	21	+	-	TYPE:DELETION	MAX:chr1:109597701;chr1:109598061	95:chr1:109597698-109597762;chr1:109597927-109598061	SIGNAL_TYPE:PE_ALONE	SIGNAL_AMT:NA12878_PE,21;NA12878_SR,0	STRANDS:+-,21	VALIDATION:PB,5;MOL,1
chr1	112835080	112835370	chr1	112837522	112837678	178	38	+	-	TYPE:DELETION	MAX:chr1:112835370;chr1:112837678	95:chr1:112835370-112835370;chr1:112837523-112837678	SIGNAL_TYPE:PE_ALONE	SIGNAL_AMT:NA12878_PE,38;NA12878_SR,0	STRANDS:+-,38	VALIDATION:PB,6;MOL,6
chr1	113715595	113715823	chr1	113715769	113715940	179	13	+	-	TYPE:DELETION	MAX:chr1:113715616;chr1:113715940	95:chr1:113715611-113715668;chr1:113715770-113715940	SIGNAL_TYPE:PE_ALONE	SIGNAL_AMT:NA12878_PE,13;NA12878_SR,0	STRANDS:+-,13	VALIDATION:PB,12;MOL,11
chr1	114039810	114040011	chr1	114045764	114045924	180	19	+	-	TYPE:DELETION	MAX:chr1:114039831;chr1:114045924	95:chr1:114039826-114039876;chr1:114045765-114045924	SIGNAL_TYPE:PE_ALONE	SIGNAL_AMT:NA12878_PE,19;NA12878_SR,0	STRANDS:+-,19	VALIDATION:PB,6;MOL,9
chr1	114530753	114531153	chr1	114530873	114531272	181	4	+	-	TYPE:DELETION	MAX:chr1:114530774;chr1:114531272	95:chr1:114530770-114530932;chr1:114530874-114531272	SIGNAL_TYPE:PE_ALONE	SIGNAL_AMT:NA12878_PE,4;NA12878_SR,0	STRANDS:+-,4	VALIDATION:PB,3;MOL,0
chr1	114646020	114646039	chr1	114654341	114654360	182	8	+	+	TYPE:INVERSION	MAX:chr1:114646039;chr1:114654360	95:chr1:114646021-114646039;chr1:114654342-114654360	SIGNAL_TYPE:SR_ALONE	SIGNAL_AMT:NA12878_PE,0;NA12878_SR,8	STRANDS:++,8	VALIDATION:PB,0;MOL,1
chr1	115796889	115796913	chr1	115797151	115797190	183	23	+	-	TYPE:DELETION	MAX:chr1:115796910;chr1:115797190	95:chr1:115796909-115796911;chr1:115797190-115797190	SIGNAL_TYPE:PE_SR	SIGNAL_AMT:NA12878_PE,17;NA12878_SR,6	STRANDS:+-,23	VALIDATION:PB,7;MOL,60
chr1	116229472	116229740	chr1	116232717	116232862	184	16	+	-	TYPE:DELETION	MAX:chr1:116229493;chr1:116232862	95:chr1:116229491-116229576;chr1:116232718-116232862	SIGNAL_TYPE:PE_ALONE	SIGNAL_AMT:NA12878_PE,16;NA12878_SR,0	STRANDS:+-,16	VALIDATION:PB,2;MOL,25
chr1	118091046	118091055	chr1	118091238	118091279	185	29	+	-	TYPE:DELETION	MAX:chr1:118091055;chr1:118091259	95:chr1:118091047-118091055;chr1:118091259-118091259	SIGNAL_TYPE:PE_SR	SIGNAL_AMT:NA12878_PE,10;NA12878_SR,19	STRANDS:+-,29	VALIDATION:PB,6;MOL,39
chr1	120873021	120873441	chr1	120873042	120873473	187	4	+	-	TYPE:DELETION	MAX:chr1:120873042;chr1:120873453	95:chr1:120873039-120873172;chr1:120873278-120873455	SIGNAL_TYPE:PE_ALONE	SIGNAL_AMT:NA12878_PE,4;NA12878_SR,0	STRANDS:+-,4	VALIDATION:PB,0;MOL,8
chr1	233962165	233962466	chr1	233963378	233963623	188	12	+	-	TYPE:DELETION	MAX:chr1:233962186;chr1:233963623	95:chr1:233962183-233962287;chr1:233963379-233963623	SIGNAL_TYPE:PE_ALONE	SIGNAL_AMT:NA12878_PE,12;NA12878_SR,0	STRANDS:+-,12	VALIDATION:PB,14;MOL,15
chr1	232423129	232423136	chr1	232423425	232423467	192	52	+	-	TYPE:DELETION	MAX:chr1:232423136;chr1:232423467	95:chr1:232423130-232423136;chr1:232423467-232423467	SIGNAL_TYPE:PE_SR	SIGNAL_AMT:NA12878_PE,34;NA12878_SR,18	STRANDS:+-,52	VALIDATION:PB,12;MOL,30
chr1	246235334	246235465	chr1	246235355	246235520	194	6	+	-	TYPE:DELETION	MAX:chr1:246235465;chr1:246235520	95:chr1:246235465-246235465;chr1:246235520-246235520	SIGNAL_TYPE:PE_ALONE	SIGNAL_AMT:NA12878_PE,6;NA12878_SR,0	STRANDS:+-,6	VALIDATION:PB,0;MOL,4
chr1	143999430	143999686	chr1	143999615	143999852	196	14	+	-	TYPE:DELETION	MAX:chr1:143999451;chr1:143999852	95:chr1:143999447-143999524;chr1:143999616-143999852	SIGNAL_TYPE:PE_ALONE	SIGNAL_AMT:NA12878_PE,14;NA12878_SR,0	STRANDS:+-,14	VALIDATION:PB,0;MOL,1
chr1	144894147	144894298	chr1	144895017	144895220	197	28	+	-	TYPE:DELETION	MAX:chr1:144894168;chr1:144895220	95:chr1:144894163-144894209;chr1:144895018-144895220	SIGNAL_TYPE:PE_ALONE	SIGNAL_AMT:NA12878_PE,28;NA12878_SR,0	STRANDS:+-,28	VALIDATION:PB,16;MOL,52
chr1	144896260	144896548	chr1	144900727	144901064	198	9	+	-	TYPE:DELETION	MAX:chr1:144896281;chr1:144901064	95:chr1:144896276-144896354;chr1:144900728-144901064	SIGNAL_TYPE:PE_ALONE	SIGNAL_AMT:NA12878_PE,9;NA12878_SR,0	STRANDS:+-,9	VALIDATION:PB,12;MOL,49
chr1	144896281	144896674	chr1	144906593	144906829	199	5	+	-	TYPE:DELETION	MAX:chr1:144896674;chr1:144906829	95:chr1:144896674-144896674;chr1:144906594-144906829	SIGNAL_TYPE:PE_ALONE	SIGNAL_AMT:NA12878_PE,5;NA12878_SR,0	STRANDS:+-,5	VALIDATION:PB,7;MOL,0
chr1	144901161	144901659	chr1	144906631	144906865	200	9	+	-	TYPE:DELETION	MAX:chr1:144901659;chr1:144906865	95:chr1:144901659-144901659;chr1:144906632-144906865	SIGNAL_TYPE:PE_ALONE	SIGNAL_AMT:NA12878_PE,9;NA12878_SR,0	STRANDS:+-,9	VALIDATION:PB,16;MOL,46
chr1	120676326	120676686	chr1	145143273	145143606	201	4	-	-	TYPE:UNKNOWN	MAX:chr1:120676686;chr1:145143606	95:chr1:120676327-120676686;chr1:145143274-145143606	SIGNAL_TYPE:PE_ALONE	SIGNAL_AMT:NA12878_PE,4;NA12878_SR,0	STRANDS:--,4	VALIDATION:PB,17;MOL,28
chr1	86005656	86006048	chr1	146485656	146486180	203	5	+	-	TYPE:UNKNOWN	MAX:chr1:86005677;chr1:146486164	95:chr1:86005674-86005793;chr1:146485992-146486164	SIGNAL_TYPE:PE_ALONE	SIGNAL_AMT:NA12878_PE,5;NA12878_SR,0	STRANDS:+-,5	VALIDATION:PB,4;MOL,5
chr1	146960332	146960357	chr1	146960439	146960464	205	6	-	+	TYPE:TANDEMDUP	MAX:chr1:146960353;chr1:146960460	95:chr1:146960352-146960354;chr1:146960459-146960461	SIGNAL_TYPE:SR_ALONE	SIGNAL_AMT:NA12878_PE,0;NA12878_SR,6	STRANDS:-+,6	VALIDATION:PB,9;MOL,1
chr1	150037842	150037861	chr1	150037888	150037907	211	8	+	-	TYPE:DELETION	MAX:chr1:150037861;chr1:150037907	95:chr1:150037843-150037861;chr1:150037889-150037907	SIGNAL_TYPE:SR_ALONE	SIGNAL_AMT:NA12878_PE,0;NA12878_SR,8	STRANDS:+-,8	VALIDATION:PB,0;MOL,1
chr1	150383879	150384133	chr1	150384062	150384283	212	4	+	-	TYPE:DELETION	MAX:chr1:150383900;chr1:150384283	95:chr1:150383894-150384003;chr1:150384063-150384283	SIGNAL_TYPE:PE_ALONE	SIGNAL_AMT:NA12878_PE,4;NA12878_SR,0	STRANDS:+-,4	VALIDATION:PB,3;MOL,0
chr1	150691435	150691472	chr1	150691758	150691779	213	60	+	-	TYPE:DELETION	MAX:chr1:150691472;chr1:150691779	95:chr1:150691472-150691472;chr1:150691779-150691779	SIGNAL_TYPE:PE_SR	SIGNAL_AMT:NA12878_PE,38;NA12878_SR,22	STRANDS:+-,60	VALIDATION:PB,12;MOL,33
chr1	152555525	152555910	chr1	152587505	152587764	216	15	+	-	TYPE:DELETION	MAX:chr1:152555910;chr1:152587764	95:chr1:152555910-152555910;chr1:152587506-152587764	SIGNAL_TYPE:PE_ALONE	SIGNAL_AMT:NA12878_PE,15;NA12878_SR,0	STRANDS:+-,15	VALIDATION:PB,0;MOL,11
chr1	153215923	153216392	chr1	153216211	153216468	219	8	+	-	TYPE:DELETION	MAX:chr1:153216392;chr1:153216468	95:chr1:153216392-153216392;chr1:153216212-153216468	SIGNAL_TYPE:PE_ALONE	SIGNAL_AMT:NA12878_PE,8;NA12878_SR,0	STRANDS:+-,8	VALIDATION:PB,4;MOL,1
chr1	156526720	156526726	chr1	156528914	156528953	222	58	+	-	TYPE:DELETION	MAX:chr1:156526726;chr1:156528953	95:chr1:156526721-156526726;chr1:156528953-156528953	SIGNAL_TYPE:PE_SR	SIGNAL_AMT:NA12878_PE,37;NA12878_SR,21	STRANDS:+-,58	VALIDATION:PB,10;MOL,50
chr1	157018846	157019052	chr1	157019111	157019269	224	17	+	-	TYPE:DELETION	MAX:chr1:157018867;chr1:157019269	95:chr1:157018864-157018918;chr1:157019112-157019269	SIGNAL_TYPE:PE_ALONE	SIGNAL_AMT:NA12878_PE,17;NA12878_SR,0	STRANDS:+-,17	VALIDATION:PB,3;MOL,9
chr1	157540635	157540886	chr1	157540775	157540916	225	10	+	-	TYPE:DELETION	MAX:chr1:157540656;chr1:157540916	95:chr1:157540650-157540703;chr1:157540776-157540916	SIGNAL_TYPE:PE_ALONE	SIGNAL_AMT:NA12878_PE,10;NA12878_SR,0	STRANDS:+-,10	VALIDATION:PB,6;MOL,35
chr1	158867526	158867540	chr1	158869973	158869986	227	25	+	-	TYPE:DELETION	MAX:chr1:158867540;chr1:158869986	95:chr1:158867527-158867540;chr1:158869974-158869986	SIGNAL_TYPE:PE_SR	SIGNAL_AMT:NA12878_PE,15;NA12878_SR,10	STRANDS:+-,25	VALIDATION:PB,12;MOL,33
chr1	158961339	158961545	chr1	158966003	158966216	228	18	+	-	TYPE:DELETION	MAX:chr1:158961360;chr1:158966216	95:chr1:158961354-158961401;chr1:158966004-158966216	SIGNAL_TYPE:PE_ALONE	SIGNAL_AMT:NA12878_PE,18;NA12878_SR,0	STRANDS:+-,18	VALIDATION:PB,5;MOL,12
chr1	159648696	159648727	chr1	159649640	159649671	230	27	+	-	TYPE:DELETION	MAX:chr1:159648712;chr1:159649661	95:chr1:159648711-159648714;chr1:159649660-159649662	SIGNAL_TYPE:PE_SR	SIGNAL_AMT:NA12878_PE,23;NA12878_SR,4	STRANDS:+-,27	VALIDATION:PB,8;MOL,23
chr1	160935025	160935105	chr1	160935230	160935367	231	24	+	-	TYPE:DELETION	MAX:chr1:160935046;chr1:160935367	95:chr1:160935041-160935073;chr1:160935231-160935367	SIGNAL_TYPE:PE_ALONE	SIGNAL_AMT:NA12878_PE,24;NA12878_SR,0	STRANDS:+-,24	VALIDATION:PB,4;MOL,31
chr1	162052677	162052683	chr1	162052981	162052987	233	61	+	-	TYPE:DELETION	MAX:chr1:162052683;chr1:162052987	95:chr1:162052678-162052683;chr1:162052982-162052987	SIGNAL_TYPE:PE_SR	SIGNAL_AMT:NA12878_PE,41;NA12878_SR,20	STRANDS:+-,61	VALIDATION:PB,11;MOL,17
chr1	165731224	165731360	chr1	165731316	165731509	236	25	+	-	TYPE:DELETION	MAX:chr1:165731245;chr1:165731509	95:chr1:165731237-165731264;chr1:165731317-165731509	SIGNAL_TYPE:PE_ALONE	SIGNAL_AMT:NA12878_PE,25;NA12878_SR,0	STRANDS:+-,25	VALIDATION:PB,9;MOL,37
chr1	168024555	168024595	chr1	168025711	168025753	237	30	+	-	TYPE:DELETION	MAX:chr1:168024576;chr1:168025753	95:chr1:168024576-168024576;chr1:168025753-168025753	SIGNAL_TYPE:PE_SR	SIGNAL_AMT:NA12878_PE,22;NA12878_SR,8	STRANDS:+-,30	VALIDATION:PB,10;MOL,21
chr1	175200542	175200830	chr1	175201916	175202288	241	7	+	+	TYPE:INVERSION	MAX:chr1:175200563;chr1:175201937	95:chr1:175200559-175200633;chr1:175201934-175202068	SIGNAL_TYPE:PE_ALONE	SIGNAL_AMT:NA12878_PE,7;NA12878_SR,0	STRANDS:++,7	VALIDATION:PB,17;MOL,0
chr1	176478226	176478248	chr1	176478755	176478789	242	36	+	-	TYPE:DELETION	MAX:chr1:176478232;chr1:176478776	95:chr1:176478232-176478234;chr1:176478775-176478776	SIGNAL_TYPE:PE_SR	SIGNAL_AMT:NA12878_PE,30;NA12878_SR,6	STRANDS:+-,36	VALIDATION:PB,13;MOL,43
chr1	180183813	180184104	chr1	180183989	180184125	244	31	+	-	TYPE:DELETION	MAX:chr1:180184104;chr1:180184125	95:chr1:180184104-180184104;chr1:180183990-180184125	SIGNAL_TYPE:PE_ALONE	SIGNAL_AMT:NA12878_PE,31;NA12878_SR,0	STRANDS:+-,31	VALIDATION:PB,5;MOL,0
chr1	180292986	180293305	chr1	180293166	180293330	245	23	+	-	TYPE:DELETION	MAX:chr1:180293305;chr1:180293330	95:chr1:180293305-180293305;chr1:180293167-180293330	SIGNAL_TYPE:PE_ALONE	SIGNAL_AMT:NA12878_PE,23;NA12878_SR,0	STRANDS:+-,23	VALIDATION:PB,6;MOL,11
chr1	180749754	180749988	chr1	180755254	180755411	246	25	+	-	TYPE:DELETION	MAX:chr1:180749988;chr1:180755411	95:chr1:180749988-180749988;chr1:180755255-180755411	SIGNAL_TYPE:PE_ALONE	SIGNAL_AMT:NA12878_PE,25;NA12878_SR,0	STRANDS:+-,25	VALIDATION:PB,7;MOL,11
chr1	168185974	168186206	chr1	182274105	182274330	248	17	-	-	TYPE:UNKNOWN	MAX:chr1:168186206;chr1:182274330	95:chr1:168185975-168186206;chr1:182274106-182274330	SIGNAL_TYPE:PE_ALONE	SIGNAL_AMT:NA12878_PE,17;NA12878_SR,0	STRANDS:--,17	VALIDATION:PB,11;MOL,5
chr1	182289324	182289343	chr1	182289626	182289646	249	34	+	-	TYPE:DELETION	MAX:chr1:182289343;chr1:182289646	95:chr1:182289325-182289343;chr1:182289627-182289646	SIGNAL_TYPE:PE_SR	SIGNAL_AMT:NA12878_PE,27;NA12878_SR,7	STRANDS:+-,34	VALIDATION:PB,8;MOL,22
chr1	184814699	184814891	chr1	184820598	184820799	250	22	+	-	TYPE:DELETION	MAX:chr1:184814720;chr1:184820799	95:chr1:184814715-184814763;chr1:184820599-184820799	SIGNAL_TYPE:PE_ALONE	SIGNAL_AMT:NA12878_PE,22;NA12878_SR,0	STRANDS:+-,22	VALIDATION:PB,4;MOL,37
chr1	184937045	184937060	chr1	184937352	184937365	251	31	+	-	TYPE:DELETION	MAX:chr1:184937060;chr1:184937365	95:chr1:184937046-184937060;chr1:184937353-184937365	SIGNAL_TYPE:PE_SR	SIGNAL_AMT:NA12878_PE,21;NA12878_SR,10	STRANDS:+-,31	VALIDATION:PB,2;MOL,15
chr1	185009798	185009813	chr1	185011724	185011740	252	29	+	-	TYPE:DELETION	MAX:chr1:185009813;chr1:185011740	95:chr1:185009799-185009813;chr1:185011725-185011740	SIGNAL_TYPE:PE_SR	SIGNAL_AMT:NA12878_PE,20;NA12878_SR,9	STRANDS:+-,29	VALIDATION:PB,6;MOL,5
chr1	185373098	185373228	chr1	185373325	185373454	253	46	+	-	TYPE:DELETION	MAX:chr1:185373119;chr1:185373454	95:chr1:185373117-185373141;chr1:185373326-185373454	SIGNAL_TYPE:PE_ALONE	SIGNAL_AMT:NA12878_PE,46;NA12878_SR,0	STRANDS:+-,46	VALIDATION:PB,20;MOL,47
chr1	187464818	187464838	chr1	187466710	187466748	255	20	+	+	TYPE:INVERSION	MAX:chr1:187464838;chr1:187466731	95:chr1:187464819-187464838;chr1:187466730-187466731	SIGNAL_TYPE:PE_SR	SIGNAL_AMT:NA12878_PE,13;NA12878_SR,7	STRANDS:++,20	VALIDATION:PB,6;MOL,22
chr1	187466461	187466484	chr1	187466708	187466750	256	24	-	-	TYPE:INVERSION	MAX:chr1:187466482;chr1:187466750	95:chr1:187466481-187466482;chr1:187466750-187466750	SIGNAL_TYPE:PE_SR	SIGNAL_AMT:NA12878_PE,18;NA12878_SR,6	STRANDS:--,24	VALIDATION:PB,5;MOL,23
chr1	187716091	187716127	chr1	187722525	187722536	257	48	+	-	TYPE:DELETION	MAX:chr1:187716108;chr1:187722536	95:chr1:187716108-187716108;chr1:187722526-187722536	SIGNAL_TYPE:PE_SR	SIGNAL_AMT:NA12878_PE,36;NA12878_SR,12	STRANDS:+-,48	VALIDATION:PB,20;MOL,24
chr1	188539445	188539467	chr1	188540216	188540237	258	35	+	-	TYPE:DELETION	MAX:chr1:188539466;chr1:188540237	95:chr1:188539465-188539467;chr1:188540236-188540237	SIGNAL_TYPE:PE_SR	SIGNAL_AMT:NA12878_PE,29;NA12878_SR,6	STRANDS:+-,35	VALIDATION:PB,12;MOL,32
chr1	188994951	188994985	chr1	188995276	188995288	260	32	+	-	TYPE:DELETION	MAX:chr1:188994985;chr1:188995288	95:chr1:188994985-188994985;chr1:188995277-188995288	SIGNAL_TYPE:PE_SR	SIGNAL_AMT:NA12878_PE,20;NA12878_SR,12	STRANDS:+-,32	VALIDATION:PB,7;MOL,4
chr1	189704495	189704719	chr1	189783155	189783373	262	18	+	-	TYPE:DELETION	MAX:chr1:189704516;chr1:189783373	95:chr1:189704512-189704572;chr1:189783156-189783373	SIGNAL_TYPE:PE_ALONE	SIGNAL_AMT:NA12878_PE,18;NA12878_SR,0	STRANDS:+-,18	VALIDATION:PB,9;MOL,8
chr1	193235411	193235451	chr1	193235640	193235673	267	23	+	-	TYPE:DELETION	MAX:chr1:193235432;chr1:193235661	95:chr1:193235432-193235432;chr1:193235661-193235661	SIGNAL_TYPE:PE_SR	SIGNAL_AMT:NA12878_PE,12;NA12878_SR,11	STRANDS:+-,23	VALIDATION:PB,5;MOL,43
chr1	194517591	194517745	chr1	194517797	194517886	268	24	+	-	TYPE:DELETION	MAX:chr1:194517612;chr1:194517886	95:chr1:194517605-194517636;chr1:194517798-194517886	SIGNAL_TYPE:PE_ALONE	SIGNAL_AMT:NA12878_PE,24;NA12878_SR,0	STRANDS:+-,24	VALIDATION:PB,6;MOL,30
chr1	195070555	195070597	chr1	195070610	195070621	269	15	+	-	TYPE:DELETION	MAX:chr1:195070597;chr1:195070621	95:chr1:195070597-195070597;chr1:195070611-195070621	SIGNAL_TYPE:PE_SR	SIGNAL_AMT:NA12878_PE,1;NA12878_SR,14	STRANDS:+-,15	VALIDATION:PB,0;MOL,1
chr1	195540796	195541209	chr1	195540943	195541230	270	7	+	-	TYPE:DELETION	MAX:chr1:195541209;chr1:195541230	95:chr1:195541209-195541209;chr1:195540944-195541230	SIGNAL_TYPE:PE_ALONE	SIGNAL_AMT:NA12878_PE,7;NA12878_SR,0	STRANDS:+-,7	VALIDATION:PB,0;MOL,8
chr1	196158023	196158279	chr1	196158183	196158367	271	13	+	-	TYPE:DELETION	MAX:chr1:196158044;chr1:196158367	95:chr1:196158039-196158109;chr1:196158184-196158367	SIGNAL_TYPE:PE_ALONE	SIGNAL_AMT:NA12878_PE,13;NA12878_SR,0	STRANDS:+-,13	VALIDATION:PB,0;MOL,2
chr1	197500516	197500523	chr1	197503250	197503291	273	66	+	-	TYPE:DELETION	MAX:chr1:197500523;chr1:197503291	95:chr1:197500517-197500523;chr1:197503291-197503291	SIGNAL_TYPE:PE_SR	SIGNAL_AMT:NA12878_PE,45;NA12878_SR,21	STRANDS:+-,66	VALIDATION:PB,16;MOL,35
chr1	197756769	197756808	chr1	197757968	197757999	274	43	-	-	TYPE:INVERSION	MAX:chr1:197756790;chr1:197757987	95:chr1:197756790-197756790;chr1:197757987-197757989	SIGNAL_TYPE:PE_SR	SIGNAL_AMT:NA12878_PE,33;NA12878_SR,10	STRANDS:++,24;--,19	VALIDATION:PB,22;MOL,23
chr1	197893998	197894039	chr1	197894293	197894327	275	17	+	-	TYPE:DELETION	MAX:chr1:197894019;chr1:197894314	95:chr1:197894016-197894022;chr1:197894309-197894316	SIGNAL_TYPE:PE_SR	SIGNAL_AMT:NA12878_PE,15;NA12878_SR,2	STRANDS:+-,17	VALIDATION:PB,6;MOL,16
chr1	199438712	199439008	chr1	199440079	199440262	276	25	+	-	TYPE:DELETION	MAX:chr1:199439008;chr1:199440262	95:chr1:199439008-199439008;chr1:199440080-199440262	SIGNAL_TYPE:PE_ALONE	SIGNAL_AMT:NA12878_PE,25;NA12878_SR,0	STRANDS:+-,25	VALIDATION:PB,19;MOL,33
chr1	204440259	204440653	chr1	204440431	204440788	282	4	+	-	TYPE:DELETION	MAX:chr1:204440280;chr1:204440788	95:chr1:204440278-204440412;chr1:204440432-204440788	SIGNAL_TYPE:PE_ALONE	SIGNAL_AMT:NA12878_PE,4;NA12878_SR,0	STRANDS:+-,4	VALIDATION:PB,3;MOL,11
chr1	205178629	205178631	chr1	205178774	205178795	284	53	-	-	TYPE:INVERSION	MAX:chr1:205178631;chr1:205178795	95:chr1:205178630-205178631;chr1:205178795-205178795	SIGNAL_TYPE:PE_SR	SIGNAL_AMT:NA12878_PE,26;NA12878_SR,27	STRANDS:++,24;--,29	VALIDATION:PB,3;MOL,1
chr1	207292352	207292371	chr1	207292419	207292438	285	8	+	+	TYPE:INVERSION	MAX:chr1:207292371;chr1:207292438	95:chr1:207292353-207292371;chr1:207292420-207292438	SIGNAL_TYPE:SR_ALONE	SIGNAL_AMT:NA12878_PE,0;NA12878_SR,8	STRANDS:++,8	VALIDATION:PB,4;MOL,53
chr1	207292347	207292626	chr1	207292986	207293210	286	12	+	-	TYPE:DELETION	MAX:chr1:207292368;chr1:207293210	95:chr1:207292364-207292457;chr1:207292987-207293210	SIGNAL_TYPE:PE_ALONE	SIGNAL_AMT:NA12878_PE,12;NA12878_SR,0	STRANDS:+-,12	VALIDATION:PB,9;MOL,53
chr1	207541999	207542141	chr1	207545477	207545583	287	26	+	-	TYPE:DELETION	MAX:chr1:207542020;chr1:207545583	95:chr1:207542015-207542049;chr1:207545478-207545583	SIGNAL_TYPE:PE_ALONE	SIGNAL_AMT:NA12878_PE,26;NA12878_SR,0	STRANDS:+-,26	VALIDATION:PB,4;MOL,14
chr1	212471147	212471158	chr1	212472610	212472622	292	29	+	-	TYPE:DELETION	MAX:chr1:212471158;chr1:212472622	95:chr1:212471148-212471158;chr1:212472611-212472622	SIGNAL_TYPE:PE_SR	SIGNAL_AMT:NA12878_PE,17;NA12878_SR,12	STRANDS:+-,29	VALIDATION:PB,11;MOL,19
chr1	214770077	214770377	chr1	214770176	214770468	294	9	+	-	TYPE:DELETION	MAX:chr1:214770098;chr1:214770468	95:chr1:214770094-214770172;chr1:214770177-214770468	SIGNAL_TYPE:PE_ALONE	SIGNAL_AMT:NA12878_PE,9;NA12878_SR,0	STRANDS:+-,9	VALIDATION:PB,4;MOL,9
chr1	217269939	217269980	chr1	217270003	217270044	295	4	+	-	TYPE:DELETION	MAX:chr1:217269960;chr1:217270024	95:chr1:217269958-217269962;chr1:217270022-217270026	SIGNAL_TYPE:PE_SR	SIGNAL_AMT:NA12878_PE,1;NA12878_SR,3	STRANDS:+-,4	VALIDATION:PB,0;MOL,1
chr1	217404396	217404622	chr1	217404576	217404718	296	18	+	-	TYPE:DELETION	MAX:chr1:217404417;chr1:217404718	95:chr1:217404414-217404466;chr1:217404577-217404718	SIGNAL_TYPE:PE_ALONE	SIGNAL_AMT:NA12878_PE,18;NA12878_SR,0	STRANDS:+-,18	VALIDATION:PB,2;MOL,21
chr1	217754072	217754107	chr1	217754356	217754394	297	17	+	-	TYPE:DELETION	MAX:chr1:217754093;chr1:217754394	95:chr1:217754092-217754094;chr1:217754394-217754394	SIGNAL_TYPE:PE_SR	SIGNAL_AMT:NA12878_PE,13;NA12878_SR,4	STRANDS:+-,17	VALIDATION:PB,2;MOL,7
chr1	218082644	218082684	chr1	218082876	218082918	299	13	+	-	TYPE:DELETION	MAX:chr1:218082665;chr1:218082918	95:chr1:218082664-218082666;chr1:218082918-218082918	SIGNAL_TYPE:PE_SR	SIGNAL_AMT:NA12878_PE,8;NA12878_SR,5	STRANDS:+-,13	VALIDATION:PB,3;MOL,19
chr1	218182485	218182652	chr1	218188438	218188605	300	26	+	-	TYPE:DELETION	MAX:chr1:218182506;chr1:218188605	95:chr1:218182503-218182536;chr1:218188439-218188605	SIGNAL_TYPE:PE_ALONE	SIGNAL_AMT:NA12878_PE,26;NA12878_SR,0	STRANDS:+-,26	VALIDATION:PB,7;MOL,17
chr1	218245621	218245659	chr1	218246469	218246510	301	20	+	-	TYPE:DELETION	MAX:chr1:218245642;chr1:218246490	95:chr1:218245639-218245645;chr1:218246487-218246493	SIGNAL_TYPE:PE_SR	SIGNAL_AMT:NA12878_PE,18;NA12878_SR,2	STRANDS:+-,20	VALIDATION:PB,11;MOL,16
chr1	218785909	218785951	chr1	218786212	218786254	302	54	+	-	TYPE:DELETION	MAX:chr1:218785951;chr1:218786254	95:chr1:218785951-218785951;chr1:218786254-218786254	SIGNAL_TYPE:PE_SR	SIGNAL_AMT:NA12878_PE,25;NA12878_SR,29	STRANDS:+-,54	VALIDATION:PB,11;MOL,28
chr1	220226005	220226047	chr1	220226087	220226128	303	7	+	-	TYPE:DELETION	MAX:chr1:220226047;chr1:220226108	95:chr1:220226047-220226047;chr1:220226107-220226109	SIGNAL_TYPE:PE_SR	SIGNAL_AMT:NA12878_PE,1;NA12878_SR,6	STRANDS:+-,7	VALIDATION:PB,3;MOL,0
chr1	222034139	222034179	chr1	222034455	222034494	304	43	+	-	TYPE:DELETION	MAX:chr1:222034160;chr1:222034476	95:chr1:222034160-222034160;chr1:222034476-222034476	SIGNAL_TYPE:PE_SR	SIGNAL_AMT:NA12878_PE,25;NA12878_SR,18	STRANDS:+-,43	VALIDATION:PB,8;MOL,39
chr1	222374135	222374355	chr1	222380373	222380551	305	18	+	-	TYPE:DELETION	MAX:chr1:222374156;chr1:222380551	95:chr1:222374154-222374211;chr1:222380374-222380551	SIGNAL_TYPE:PE_ALONE	SIGNAL_AMT:NA12878_PE,18;NA12878_SR,0	STRANDS:+-,18	VALIDATION:PB,15;MOL,9
chr1	224247096	224247431	chr1	224247442	224247599	306	40	+	-	TYPE:DELETION	MAX:chr1:224247431;chr1:224247599	95:chr1:224247431-224247431;chr1:224247443-224247599	SIGNAL_TYPE:PE_ALONE	SIGNAL_AMT:NA12878_PE,40;NA12878_SR,0	STRANDS:+-,40	VALIDATION:PB,5;MOL,39
chr1	224261861	224261876	chr1	224261888	224261903	307	10	+	-	TYPE:DELETION	MAX:chr1:224261876;chr1:224261903	95:chr1:224261862-224261876;chr1:224261889-224261903	SIGNAL_TYPE:SR_ALONE	SIGNAL_AMT:NA12878_PE,0;NA12878_SR,10	STRANDS:+-,10	VALIDATION:PB,0;MOL,1
chr1	224392830	224392838	chr1	224393129	224393137	308	36	+	-	TYPE:DELETION	MAX:chr1:224392838;chr1:224393137	95:chr1:224392831-224392838;chr1:224393130-224393137	SIGNAL_TYPE:PE_SR	SIGNAL_AMT:NA12878_PE,19;NA12878_SR,17	STRANDS:+-,36	VALIDATION:PB,4;MOL,32
chr1	225256526	225256684	chr1	225256717	225256820	313	26	+	-	TYPE:DELETION	MAX:chr1:225256547;chr1:225256820	95:chr1:225256541-225256572;chr1:225256718-225256820	SIGNAL_TYPE:PE_ALONE	SIGNAL_AMT:NA12878_PE,26;NA12878_SR,0	STRANDS:+-,26	VALIDATION:PB,11;MOL,49
chr1	225344392	225344434	chr1	225344699	225344727	314	12	+	-	TYPE:DELETION	MAX:chr1:225344434;chr1:225344720	95:chr1:225344434-225344434;chr1:225344719-225344721	SIGNAL_TYPE:PE_SR	SIGNAL_AMT:NA12878_PE,7;NA12878_SR,5	STRANDS:+-,12	VALIDATION:PB,0;MOL,24
chr1	225762299	225762475	chr1	225762468	225762646	316	25	+	-	TYPE:DELETION	MAX:chr1:225762320;chr1:225762646	95:chr1:225762315-225762355;chr1:225762469-225762646	SIGNAL_TYPE:PE_ALONE	SIGNAL_AMT:NA12878_PE,25;NA12878_SR,0	STRANDS:+-,25	VALIDATION:PB,7;MOL,1
chr1	226006725	226007001	chr1	226006746	226007023	318	4	+	-	TYPE:DELETION	MAX:chr1:226006746;chr1:226007023	95:chr1:226006741-226006823;chr1:226007023-226007023	SIGNAL_TYPE:PE_ALONE	SIGNAL_AMT:NA12878_PE,4;NA12878_SR,0	STRANDS:+-,4	VALIDATION:PB,3;MOL,18
chr1	227166196	227166235	chr1	227166426	227166467	319	10	+	-	TYPE:DELETION	MAX:chr1:227166217;chr1:227166447	95:chr1:227166211-227166223;chr1:227166442-227166452	SIGNAL_TYPE:PE_SR	SIGNAL_AMT:NA12878_PE,9;NA12878_SR,1	STRANDS:+-,10	VALIDATION:PB,2;MOL,0
chr1	228024073	228024299	chr1	228024213	228024449	320	14	+	-	TYPE:DELETION	MAX:chr1:228024094;chr1:228024449	95:chr1:228024088-228024140;chr1:228024214-228024449	SIGNAL_TYPE:PE_ALONE	SIGNAL_AMT:NA12878_PE,14;NA12878_SR,0	STRANDS:+-,14	VALIDATION:PB,5;MOL,23
chr1	228272476	228272882	chr1	228272500	228272903	321	4	+	-	TYPE:DELETION	MAX:chr1:228272882;chr1:228272885	95:chr1:228272882-228272882;chr1:228272685-228272888	SIGNAL_TYPE:PE_ALONE	SIGNAL_AMT:NA12878_PE,4;NA12878_SR,0	STRANDS:+-,4	VALIDATION:PB,3;MOL,0
chr1	228361830	228362030	chr1	228362034	228362147	322	19	+	-	TYPE:DELETION	MAX:chr1:228361851;chr1:228362147	95:chr1:228361846-228361887;chr1:228362035-228362147	SIGNAL_TYPE:PE_ALONE	SIGNAL_AMT:NA12878_PE,19;NA12878_SR,0	STRANDS:+-,19	VALIDATION:PB,5;MOL,2
chr1	228572129	228572486	chr1	228572359	228572507	323	14	+	-	TYPE:DELETION	MAX:chr1:228572486;chr1:228572507	95:chr1:228572486-228572486;chr1:228572360-228572507	SIGNAL_TYPE:PE_ALONE	SIGNAL_AMT:NA12878_PE,14;NA12878_SR,0	STRANDS:+-,14	VALIDATION:PB,5;MOL,10
chr1	228814799	228815137	chr1	228815025	228815169	324	30	+	-	TYPE:DELETION	MAX:chr1:228815137;chr1:228815169	95:chr1:228815137-228815137;chr1:228815026-228815169	SIGNAL_TYPE:PE_ALONE	SIGNAL_AMT:NA12878_PE,30;NA12878_SR,0	STRANDS:+-,30	VALIDATION:PB,6;MOL,53
chr1	229373369	229373590	chr1	229373520	229373786	325	14	+	-	TYPE:DELETION	MAX:chr1:229373390;chr1:229373786	95:chr1:229373385-229373439;chr1:229373521-229373786	SIGNAL_TYPE:PE_ALONE	SIGNAL_AMT:NA12878_PE,14;NA12878_SR,0	STRANDS:+-,14	VALIDATION:PB,6;MOL,15
chr1	229812521	229812862	chr1	229820714	229820852	326	44	+	-	TYPE:DELETION	MAX:chr1:229812862;chr1:229820852	95:chr1:229812862-229812862;chr1:229820715-229820852	SIGNAL_TYPE:PE_ALONE	SIGNAL_AMT:NA12878_PE,44;NA12878_SR,0	STRANDS:+-,44	VALIDATION:PB,16;MOL,41
chr1	230470899	230471305	chr1	230471052	230471361	327	18	+	-	TYPE:DELETION	MAX:chr1:230471305;chr1:230471361	95:chr1:230471305-230471305;chr1:230471053-230471361	SIGNAL_TYPE:PE_ALONE	SIGNAL_AMT:NA12878_PE,18;NA12878_SR,0	STRANDS:+-,18	VALIDATION:PB,0;MOL,1
chr1	232775507	232775774	chr1	232775714	232775865	329	9	+	-	TYPE:DELETION	MAX:chr1:232775774;chr1:232775865	95:chr1:232775774-232775774;chr1:232775715-232775865	SIGNAL_TYPE:PE_ALONE	SIGNAL_AMT:NA12878_PE,9;NA12878_SR,0	STRANDS:+-,9	VALIDATION:PB,4;MOL,26
chr1	234318635	234318655	chr1	234319738	234319755	331	21	+	-	TYPE:DELETION	MAX:chr1:234318655;chr1:234319755	95:chr1:234318636-234318655;chr1:234319739-234319755	SIGNAL_TYPE:PE_SR	SIGNAL_AMT:NA12878_PE,13;NA12878_SR,8	STRANDS:+-,21	VALIDATION:PB,3;MOL,24
chr1	234383467	234383687	chr1	234384070	234384324	332	22	-	+	TYPE:TANDEMDUP	MAX:chr1:234383687;chr1:234384091	95:chr1:234383468-234383687;chr1:234384087-234384171	SIGNAL_TYPE:PE_ALONE	SIGNAL_AMT:NA12878_PE,22;NA12878_SR,0	STRANDS:-+,22	VALIDATION:PB,2;MOL,0
chr1	234587207	234587216	chr1	234587488	234587525	333	54	+	-	TYPE:DELETION	MAX:chr1:234587216;chr1:234587509	95:chr1:234587208-234587216;chr1:234587509-234587509	SIGNAL_TYPE:PE_SR	SIGNAL_AMT:NA12878_PE,38;NA12878_SR,16	STRANDS:+-,54	VALIDATION:PB,4;MOL,50
chr1	235298362	235298704	chr1	235298383	235298788	334	4	+	-	TYPE:DELETION	MAX:chr1:235298704;chr1:235298788	95:chr1:235298704-235298704;chr1:235298788-235298788	SIGNAL_TYPE:PE_ALONE	SIGNAL_AMT:NA12878_PE,4;NA12878_SR,0	STRANDS:+-,4	VALIDATION:PB,0;MOL,1
chr1	235457763	235458072	chr1	235457865	235458093	335	4	+	-	TYPE:DELETION	MAX:chr1:235457784;chr1:235458093	95:chr1:235457781-235457897;chr1:235457866-235458093	SIGNAL_TYPE:PE_ALONE	SIGNAL_AMT:NA12878_PE,4;NA12878_SR,0	STRANDS:+-,4	VALIDATION:PB,8;MOL,8
chr1	235537057	235537289	chr1	235538242	235538358	336	21	+	-	TYPE:DELETION	MAX:chr1:235537078;chr1:235538358	95:chr1:235537076-235537138;chr1:235538243-235538358	SIGNAL_TYPE:PE_ALONE	SIGNAL_AMT:NA12878_PE,21;NA12878_SR,0	STRANDS:+-,21	VALIDATION:PB,6;MOL,0
chr1	236054577	236054612	chr1	236054905	236054918	337	38	+	-	TYPE:DELETION	MAX:chr1:236054612;chr1:236054918	95:chr1:236054612-236054612;chr1:236054906-236054918	SIGNAL_TYPE:PE_SR	SIGNAL_AMT:NA12878_PE,28;NA12878_SR,10	STRANDS:+-,38	VALIDATION:PB,4;MOL,26
chr1	236279276	236279470	chr1	236279678	236279823	338	18	+	-	TYPE:DELETION	MAX:chr1:236279297;chr1:236279823	95:chr1:236279293-236279332;chr1:236279679-236279823	SIGNAL_TYPE:PE_ALONE	SIGNAL_AMT:NA12878_PE,18;NA12878_SR,0	STRANDS:+-,18	VALIDATION:PB,7;MOL,8
chr1	236549097	236549109	chr1	236551322	236551335	339	32	+	-	TYPE:DELETION	MAX:chr1:236549109;chr1:236551335	95:chr1:236549098-236549109;chr1:236551323-236551335	SIGNAL_TYPE:PE_SR	SIGNAL_AMT:NA12878_PE,21;NA12878_SR,11	STRANDS:+-,32	VALIDATION:PB,10;MOL,5
chr1	236594934	236594943	chr1	236595245	236595253	340	51	+	-	TYPE:DELETION	MAX:chr1:236594943;chr1:236595253	95:chr1:236594935-236594943;chr1:236595246-236595253	SIGNAL_TYPE:PE_SR	SIGNAL_AMT:NA12878_PE,34;NA12878_SR,17	STRANDS:+-,51	VALIDATION:PB,0;MOL,36
chr1	237566047	237566106	chr1	237566206	237566392	342	6	-	-	TYPE:INVERSION	MAX:chr1:237566068;chr1:237566392	95:chr1:237566048-237566106;chr1:237566392-237566392	SIGNAL_TYPE:PE_ALONE	SIGNAL_AMT:NA12878_PE,6;NA12878_SR,0	STRANDS:++,5;--,1	VALIDATION:PB,5;MOL,4
chr1	237772364	237772528	chr1	237772385	237772548	343	6	+	-	TYPE:DELETION	MAX:chr1:237772528;chr1:237772528	95:chr1:237772528-237772528;chr1:237772488-237772533	SIGNAL_TYPE:PE_ALONE	SIGNAL_AMT:NA12878_PE,6;NA12878_SR,0	STRANDS:+-,6	VALIDATION:PB,0;MOL,3
chr1	239895530	239895909	chr1	239895684	239896041	344	6	+	-	TYPE:DELETION	MAX:chr1:239895551;chr1:239896041	95:chr1:239895548-239895672;chr1:239895685-239896041	SIGNAL_TYPE:PE_ALONE	SIGNAL_AMT:NA12878_PE,6;NA12878_SR,0	STRANDS:+-,6	VALIDATION:PB,0;MOL,3
chr1	240302552	240302592	chr1	240302650	240302680	345	6	+	-	TYPE:DELETION	MAX:chr1:240302573;chr1:240302663	95:chr1:240302572-240302574;chr1:240302662-240302665	SIGNAL_TYPE:PE_SR	SIGNAL_AMT:NA12878_PE,1;NA12878_SR,5	STRANDS:+-,6	VALIDATION:PB,0;MOL,1
chr1	240617002	240617011	chr1	240617294	240617331	347	35	+	-	TYPE:DELETION	MAX:chr1:240617011;chr1:240617315	95:chr1:240617003-240617011;chr1:240617315-240617315	SIGNAL_TYPE:PE_SR	SIGNAL_AMT:NA12878_PE,19;NA12878_SR,16	STRANDS:+-,35	VALIDATION:PB,9;MOL,29
chr1	240641228	240641363	chr1	240641556	240641592	348	34	+	-	TYPE:DELETION	MAX:chr1:240641249;chr1:240641572	95:chr1:240641245-240641271;chr1:240641563-240641580	SIGNAL_TYPE:PE_ALONE	SIGNAL_AMT:NA12878_PE,34;NA12878_SR,0	STRANDS:+-,34	VALIDATION:PB,9;MOL,0
chr1	241149854	241149894	chr1	241150177	241150184	349	38	+	-	TYPE:DELETION	MAX:chr1:241149875;chr1:241150184	95:chr1:241149875-241149875;chr1:241150178-241150184	SIGNAL_TYPE:PE_SR	SIGNAL_AMT:NA12878_PE,17;NA12878_SR,21	STRANDS:+-,38	VALIDATION:PB,7;MOL,45
chr1	241360548	241360558	chr1	241360831	241360873	350	42	+	-	TYPE:DELETION	MAX:chr1:241360558;chr1:241360873	95:chr1:241360549-241360558;chr1:241360873-241360873	SIGNAL_TYPE:PE_SR	SIGNAL_AMT:NA12878_PE,29;NA12878_SR,13	STRANDS:+-,42	VALIDATION:PB,8;MOL,5
chr1	241586195	241586501	chr1	241586421	241586522	351	17	+	-	TYPE:DELETION	MAX:chr1:241586501;chr1:241586522	95:chr1:241586501-241586501;chr1:241586422-241586522	SIGNAL_TYPE:PE_ALONE	SIGNAL_AMT:NA12878_PE,17;NA12878_SR,0	STRANDS:+-,17	VALIDATION:PB,6;MOL,13
chr1	243127770	243128017	chr1	243128928	243129228	354	11	+	-	TYPE:DELETION	MAX:chr1:243127791;chr1:243129219	95:chr1:243127787-243127846;chr1:243129132-243129224	SIGNAL_TYPE:PE_ALONE	SIGNAL_AMT:NA12878_PE,11;NA12878_SR,0	STRANDS:+-,11	VALIDATION:PB,6;MOL,24
chr1	243782728	243783136	chr1	243783572	243783872	355	12	+	-	TYPE:DELETION	MAX:chr1:243783136;chr1:243783872	95:chr1:243783136-243783136;chr1:243783573-243783872	SIGNAL_TYPE:PE_ALONE	SIGNAL_AMT:NA12878_PE,12;NA12878_SR,0	STRANDS:+-,12	VALIDATION:PB,18;MOL,23
chr1	244746211	244746246	chr1	244746253	244746272	357	9	+	-	TYPE:DELETION	MAX:chr1:244746228;chr1:244746272	95:chr1:244746228-244746230;chr1:244746270-244746272	SIGNAL_TYPE:SR_ALONE	SIGNAL_AMT:NA12878_PE,0;NA12878_SR,9	STRANDS:+-,9	VALIDATION:PB,0;MOL,2
chr1	245845733	245845967	chr1	245845995	245846032	359	13	+	-	TYPE:DELETION	MAX:chr1:245845967;chr1:245846012	95:chr1:245845967-245845967;chr1:245845998-245846017	SIGNAL_TYPE:PE_ALONE	SIGNAL_AMT:NA12878_PE,13;NA12878_SR,0	STRANDS:+-,13	VALIDATION:PB,0;MOL,2
chr1	246125955	246125983	chr1	246126140	246126170	360	6	+	-	TYPE:DELETION	MAX:chr1:246125976;chr1:246126161	95:chr1:246125975-246125977;chr1:246126160-246126162	SIGNAL_TYPE:PE_SR	SIGNAL_AMT:NA12878_PE,1;NA12878_SR,5	STRANDS:+-,6	VALIDATION:PB,4;MOL,24
chr1	246155871	246156085	chr1	246156086	246156224	363	18	+	-	TYPE:DELETION	MAX:chr1:246155892;chr1:246156224	95:chr1:246155889-246155939;chr1:246156087-246156224	SIGNAL_TYPE:PE_ALONE	SIGNAL_AMT:NA12878_PE,18;NA12878_SR,0	STRANDS:+-,18	VALIDATION:PB,3;MOL,38
chr1	246946374	246946585	chr1	246946522	246946704	369	15	+	-	TYPE:DELETION	MAX:chr1:246946395;chr1:246946704	95:chr1:246946389-246946439;chr1:246946523-246946704	SIGNAL_TYPE:PE_ALONE	SIGNAL_AMT:NA12878_PE,15;NA12878_SR,0	STRANDS:+-,15	VALIDATION:PB,0;MOL,12
chr1	246969877	246969918	chr1	246969969	246970010	370	9	+	-	TYPE:DELETION	MAX:chr1:246969898;chr1:246969990	95:chr1:246969898-246969898;chr1:246969990-246969990	SIGNAL_TYPE:SR_ALONE	SIGNAL_AMT:NA12878_PE,0;NA12878_SR,9	STRANDS:+-,9	VALIDATION:PB,3;MOL,0
chr1	247027875	247027914	chr1	247028177	247028196	371	27	+	-	TYPE:DELETION	MAX:chr1:247027896;chr1:247028196	95:chr1:247027895-247027896;chr1:247028178-247028196	SIGNAL_TYPE:PE_SR	SIGNAL_AMT:NA12878_PE,20;NA12878_SR,7	STRANDS:+-,27	VALIDATION:PB,2;MOL,27
chr1	247536677	247536947	chr1	247536698	247536968	372	5	+	-	TYPE:DELETION	MAX:chr1:247536698;chr1:247536948	95:chr1:247536692-247536756;chr1:247536853-247536951	SIGNAL_TYPE:PE_ALONE	SIGNAL_AMT:NA12878_PE,5;NA12878_SR,0	STRANDS:+-,5	VALIDATION:PB,0;MOL,2
chr1	247590922	247591325	chr1	247591070	247591370	373	4	+	-	TYPE:DELETION	MAX:chr1:247591325;chr1:247591370	95:chr1:247591325-247591325;chr1:247591071-247591370	SIGNAL_TYPE:PE_ALONE	SIGNAL_AMT:NA12878_PE,4;NA12878_SR,0	STRANDS:+-,4	VALIDATION:PB,0;MOL,9
chr1	247850468	247850483	chr1	247856487	247856526	374	46	+	-	TYPE:DELETION	MAX:chr1:247850483;chr1:247856526	95:chr1:247850469-247850483;chr1:247856526-247856526	SIGNAL_TYPE:PE_SR	SIGNAL_AMT:NA12878_PE,38;NA12878_SR,8	STRANDS:+-,46	VALIDATION:PB,12;MOL,4
chr1	248051472	248051513	chr1	248057629	248057644	376	25	+	-	TYPE:DELETION	MAX:chr1:248051493;chr1:248057644	95:chr1:248051493-248051493;chr1:248057630-248057644	SIGNAL_TYPE:PE_SR	SIGNAL_AMT:NA12878_PE,16;NA12878_SR,9	STRANDS:+-,25	VALIDATION:PB,13;MOL,9
chr1	248839538	248839577	chr1	248840891	248840908	377	33	+	-	TYPE:DELETION	MAX:chr1:248839559;chr1:248840908	95:chr1:248839559-248839559;chr1:248840892-248840908	SIGNAL_TYPE:PE_SR	SIGNAL_AMT:NA12878_PE,25;NA12878_SR,8	STRANDS:+-,33	VALIDATION:PB,5;MOL,1
chr1	248849840	248849881	chr1	248850117	248850154	378	10	+	-	TYPE:DELETION	MAX:chr1:248849861;chr1:248850138	95:chr1:248849858-248849864;chr1:248850134-248850140	SIGNAL_TYPE:PE_SR	SIGNAL_AMT:NA12878_PE,8;NA12878_SR,2	STRANDS:+-,10	VALIDATION:PB,4;MOL,19
chr2	495239	495456	chr2	495586	495759	385	24	+	-	TYPE:DELETION	MAX:chr2:495260;chr2:495759	95:chr2:495257-495319;chr2:495587-495759	SIGNAL_TYPE:PE_ALONE	SIGNAL_AMT:NA12878_PE,24;NA12878_SR,0	STRANDS:+-,24	VALIDATION:PB,8;MOL,29
chr2	908620	908943	chr2	908854	909102	386	8	+	-	TYPE:DELETION	MAX:chr2:908641;chr2:909102	95:chr2:908638-908745;chr2:908855-909102	SIGNAL_TYPE:PE_ALONE	SIGNAL_AMT:NA12878_PE,8;NA12878_SR,0	STRANDS:+-,8	VALIDATION:PB,0;MOL,2
chr2	1529192	1529459	chr2	1536370	1536517	404	10	-	+	TYPE:TANDEMDUP	MAX:chr2:1529459;chr2:1536391	95:chr2:1529193-1529459;chr2:1536386-1536457	SIGNAL_TYPE:PE_ALONE	SIGNAL_AMT:NA12878_PE,10;NA12878_SR,0	STRANDS:-+,10	VALIDATION:PB,2;MOL,0
chr2	1569123	1569518	chr2	1570128	1570576	406	4	-	+	TYPE:TANDEMDUP	MAX:chr2:1569518;chr2:1570149	95:chr2:1569124-1569518;chr2:1570146-1570291	SIGNAL_TYPE:PE_ALONE	SIGNAL_AMT:NA12878_PE,4;NA12878_SR,0	STRANDS:-+,4	VALIDATION:PB,23;MOL,2
chr2	1801622	1801840	chr2	1801838	1801998	416	19	+	-	TYPE:DELETION	MAX:chr2:1801643;chr2:1801998	95:chr2:1801638-1801696;chr2:1801839-1801998	SIGNAL_TYPE:PE_ALONE	SIGNAL_AMT:NA12878_PE,19;NA12878_SR,0	STRANDS:+-,19	VALIDATION:PB,0;MOL,9
chr2	2726260	2726534	chr2	2726438	2726624	419	11	+	-	TYPE:DELETION	MAX:chr2:2726281;chr2:2726624	95:chr2:2726277-2726352;chr2:2726439-2726624	SIGNAL_TYPE:PE_ALONE	SIGNAL_AMT:NA12878_PE,11;NA12878_SR,0	STRANDS:+-,11	VALIDATION:PB,7;MOL,28
chr2	2798761	2798795	chr2	2799228	2799254	420	30	+	-	TYPE:DELETION	MAX:chr2:2798775;chr2:2799249	95:chr2:2798774-2798776;chr2:2799248-2799250	SIGNAL_TYPE:PE_SR	SIGNAL_AMT:NA12878_PE,25;NA12878_SR,5	STRANDS:+-,30	VALIDATION:PB,15;MOL,29
chr2	2910444	2910847	chr2	2910612	2910959	422	9	+	-	TYPE:DELETION	MAX:chr2:2910847;chr2:2910959	95:chr2:2910847-2910847;chr2:2910613-2910959	SIGNAL_TYPE:PE_ALONE	SIGNAL_AMT:NA12878_PE,9;NA12878_SR,0	STRANDS:+-,9	VALIDATION:PB,5;MOL,5
chr2	3244238	3244429	chr2	3244478	3244528	423	15	+	-	TYPE:DELETION	MAX:chr2:3244259;chr2:3244528	95:chr2:3244256-3244287;chr2:3244479-3244528	SIGNAL_TYPE:PE_ALONE	SIGNAL_AMT:NA12878_PE,15;NA12878_SR,0	STRANDS:+-,15	VALIDATION:PB,0;MOL,4
chr2	3732793	3733031	chr2	3737915	3738046	424	17	+	-	TYPE:DELETION	MAX:chr2:3732814;chr2:3738046	95:chr2:3732811-3732875;chr2:3737916-3738046	SIGNAL_TYPE:PE_ALONE	SIGNAL_AMT:NA12878_PE,17;NA12878_SR,0	STRANDS:+-,17	VALIDATION:PB,11;MOL,1
chr2	3834014	3834280	chr2	3834188	3834302	425	6	+	-	TYPE:DELETION	MAX:chr2:3834035;chr2:3834302	95:chr2:3834030-3834122;chr2:3834189-3834302	SIGNAL_TYPE:PE_ALONE	SIGNAL_AMT:NA12878_PE,6;NA12878_SR,0	STRANDS:+-,6	VALIDATION:PB,0;MOL,10
chr2	3885199	3885224	chr2	3885319	3885346	426	7	+	-	TYPE:DELETION	MAX:chr2:3885220;chr2:3885340	95:chr2:3885219-3885221;chr2:3885339-3885341	SIGNAL_TYPE:PE_SR	SIGNAL_AMT:NA12878_PE,1;NA12878_SR,6	STRANDS:+-,7	VALIDATION:PB,5;MOL,27
chr2	4205412	4205897	chr2	4212652	4212872	427	12	+	+	TYPE:INVERSION	MAX:chr2:4205897;chr2:4212872	95:chr2:4205897-4205897;chr2:4212872-4212872	SIGNAL_TYPE:PE_ALONE	SIGNAL_AMT:NA12878_PE,12;NA12878_SR,0	STRANDS:++,12	VALIDATION:PB,9;MOL,19
chr2	4204938	4205281	chr2	4223280	4223529	428	7	-	-	TYPE:INVERSION	MAX:chr2:4205281;chr2:4223529	95:chr2:4204939-4205281;chr2:4223281-4223529	SIGNAL_TYPE:PE_ALONE	SIGNAL_AMT:NA12878_PE,7;NA12878_SR,0	STRANDS:--,7	VALIDATION:PB,6;MOL,20
chr2	4781293	4781467	chr2	4787203	4787381	429	29	+	-	TYPE:DELETION	MAX:chr2:4781314;chr2:4787381	95:chr2:4781308-4781348;chr2:4787204-4787381	SIGNAL_TYPE:PE_ALONE	SIGNAL_AMT:NA12878_PE,29;NA12878_SR,0	STRANDS:+-,29	VALIDATION:PB,12;MOL,29
chr2	5209184	5209198	chr2	5209494	5209507	430	43	+	-	TYPE:DELETION	MAX:chr2:5209198;chr2:5209507	95:chr2:5209185-5209198;chr2:5209495-5209507	SIGNAL_TYPE:PE_SR	SIGNAL_AMT:NA12878_PE,33;NA12878_SR,10	STRANDS:+-,43	VALIDATION:PB,4;MOL,53
chr2	5487773	5487790	chr2	5488026	5488043	431	16	+	-	TYPE:DELETION	MAX:chr2:5487790;chr2:5488043	95:chr2:5487774-5487790;chr2:5488027-5488043	SIGNAL_TYPE:PE_SR	SIGNAL_AMT:NA12878_PE,8;NA12878_SR,8	STRANDS:+-,16	VALIDATION:PB,5;MOL,12
chr2	8616809	8616816	chr2	8617080	8617120	436	51	+	-	TYPE:DELETION	MAX:chr2:8616816;chr2:8617120	95:chr2:8616810-8616816;chr2:8617120-8617120	SIGNAL_TYPE:PE_SR	SIGNAL_AMT:NA12878_PE,32;NA12878_SR,19	STRANDS:+-,51	VALIDATION:PB,11;MOL,43
chr2	10825828	10826092	chr2	10826634	10827049	440	4	-	-	TYPE:INVERSION	MAX:chr2:10826092;chr2:10827049	95:chr2:10825829-10826092;chr2:10826635-10827049	SIGNAL_TYPE:PE_ALONE	SIGNAL_AMT:NA12878_PE,4;NA12878_SR,0	STRANDS:--,4	VALIDATION:PB,5;MOL,0
chr2	10826015	10826231	chr2	10827184	10827463	441	14	+	+	TYPE:INVERSION	MAX:chr2:10826036;chr2:10827205	95:chr2:10826031-10826085;chr2:10827203-10827308	SIGNAL_TYPE:PE_ALONE	SIGNAL_AMT:NA12878_PE,14;NA12878_SR,0	STRANDS:++,14	VALIDATION:PB,6;MOL,1
chr2	11248624	11248819	chr2	11248858	11248966	442	20	+	-	TYPE:DELETION	MAX:chr2:11248645;chr2:11248966	95:chr2:11248641-11248681;chr2:11248859-11248966	SIGNAL_TYPE:PE_ALONE	SIGNAL_AMT:NA12878_PE,20;NA12878_SR,0	STRANDS:+-,20	VALIDATION:PB,3;MOL,8
chr2	11520556	11520756	chr2	11520749	11520865	444	15	+	-	TYPE:DELETION	MAX:chr2:11520577;chr2:11520865	95:chr2:11520571-11520616;chr2:11520750-11520865	SIGNAL_TYPE:PE_ALONE	SIGNAL_AMT:NA12878_PE,15;NA12878_SR,0	STRANDS:+-,15	VALIDATION:PB,9;MOL,45
chr2	12498325	12498366	chr2	12498430	12498471	449	9	+	+	TYPE:INVERSION	MAX:chr2:12498346;chr2:12498451	95:chr2:12498346-12498346;chr2:12498451-12498451	SIGNAL_TYPE:SR_ALONE	SIGNAL_AMT:NA12878_PE,0;NA12878_SR,9	STRANDS:++,9	VALIDATION:PB,0;MOL,71
chr2	14704153	14704192	chr2	14710100	14710112	451	36	+	-	TYPE:DELETION	MAX:chr2:14704172;chr2:14710112	95:chr2:14704172-14704172;chr2:14710101-14710112	SIGNAL_TYPE:PE_SR	SIGNAL_AMT:NA12878_PE,25;NA12878_SR,11	STRANDS:+-,36	VALIDATION:PB,4;MOL,26
chr2	15166266	15166501	chr2	15166504	15166627	452	15	+	-	TYPE:DELETION	MAX:chr2:15166287;chr2:15166627	95:chr2:15166282-15166339;chr2:15166505-15166627	SIGNAL_TYPE:PE_ALONE	SIGNAL_AMT:NA12878_PE,15;NA12878_SR,0	STRANDS:+-,15	VALIDATION:PB,7;MOL,12
chr2	18906132	18906170	chr2	18907327	18907367	453	21	+	-	TYPE:DELETION	MAX:chr2:18906153;chr2:18907348	95:chr2:18906151-18906155;chr2:18907346-18907350	SIGNAL_TYPE:PE_SR	SIGNAL_AMT:NA12878_PE,18;NA12878_SR,3	STRANDS:+-,21	VALIDATION:PB,10;MOL,25
chr2	16230170	16230419	chr2	16230262	16230441	454	7	+	-	TYPE:DELETION	MAX:chr2:16230191;chr2:16230441	95:chr2:16230186-16230248;chr2:16230263-16230441	SIGNAL_TYPE:PE_ALONE	SIGNAL_AMT:NA12878_PE,7;NA12878_SR,0	STRANDS:+-,7	VALIDATION:PB,0;MOL,8
chr2	16251096	16251287	chr2	16251231	16251450	455	15	+	-	TYPE:DELETION	MAX:chr2:16251117;chr2:16251450	95:chr2:16251111-16251153;chr2:16251232-16251450	SIGNAL_TYPE:PE_ALONE	SIGNAL_AMT:NA12878_PE,15;NA12878_SR,0	STRANDS:+-,15	VALIDATION:PB,0;MOL,18
chr2	16271614	16271896	chr2	16273661	16273879	456	10	+	-	TYPE:DELETION	MAX:chr2:16271896;chr2:16273879	95:chr2:16271896-16271896;chr2:16273662-16273879	SIGNAL_TYPE:PE_ALONE	SIGNAL_AMT:NA12878_PE,10;NA12878_SR,0	STRANDS:+-,10	VALIDATION:PB,10;MOL,2
chr2	16406390	16406431	chr2	16406485	16406526	457	11	+	+	TYPE:INVERSION	MAX:chr2:16406411;chr2:16406506	95:chr2:16406411-16406411;chr2:16406506-16406506	SIGNAL_TYPE:SR_ALONE	SIGNAL_AMT:NA12878_PE,0;NA12878_SR,11	STRANDS:++,11	VALIDATION:PB,0;MOL,7
chr2	16406372	16406413	chr2	16407973	16408006	458	6	-	+	TYPE:TANDEMDUP	MAX:chr2:16406393;chr2:16407994	95:chr2:16406392-16406394;chr2:16407993-16407995	SIGNAL_TYPE:PE_SR	SIGNAL_AMT:NA12878_PE,2;NA12878_SR,4	STRANDS:-+,6	VALIDATION:PB,0;MOL,5
chr2	18574222	18574522	chr2	18574429	18574543	459	24	+	-	TYPE:DELETION	MAX:chr2:18574522;chr2:18574543	95:chr2:18574522-18574522;chr2:18574430-18574543	SIGNAL_TYPE:PE_ALONE	SIGNAL_AMT:NA12878_PE,24;NA12878_SR,0	STRANDS:+-,24	VALIDATION:PB,7;MOL,53
chr2	18906170	18906205	chr2	18907628	18907882	460	14	-	+	TYPE:TANDEMDUP	MAX:chr2:18906185;chr2:18907649	95:chr2:18906172-18906190;chr2:18907647-18907723	SIGNAL_TYPE:PE_ALONE	SIGNAL_AMT:NA12878_PE,14;NA12878_SR,0	STRANDS:-+,14	VALIDATION:PB,3;MOL,0
chr2	22688472	22688775	chr2	22689875	22690001	461	16	+	-	TYPE:DELETION	MAX:chr2:22688775;chr2:22690001	95:chr2:22688775-22688775;chr2:22689876-22690001	SIGNAL_TYPE:PE_ALONE	SIGNAL_AMT:NA12878_PE,16;NA12878_SR,0	STRANDS:+-,16	VALIDATION:PB,9;MOL,30
chr2	23803164	23803570	chr2	23803326	23803764	462	7	+	-	TYPE:DELETION	MAX:chr2:23803185;chr2:23803764	95:chr2:23803182-23803330;chr2:23803327-23803764	SIGNAL_TYPE:PE_ALONE	SIGNAL_AMT:NA12878_PE,7;NA12878_SR,0	STRANDS:+-,7	VALIDATION:PB,9;MOL,10
chr2	25227605	25227756	chr2	25227792	25227952	463	30	+	-	TYPE:DELETION	MAX:chr2:25227626;chr2:25227952	95:chr2:25227619-25227652;chr2:25227793-25227952	SIGNAL_TYPE:PE_ALONE	SIGNAL_AMT:NA12878_PE,30;NA12878_SR,0	STRANDS:+-,30	VALIDATION:PB,12;MOL,37
chr2	28353916	28354089	chr2	28354180	28354290	464	32	+	-	TYPE:DELETION	MAX:chr2:28353937;chr2:28354290	95:chr2:28353931-28353974;chr2:28354181-28354290	SIGNAL_TYPE:PE_ALONE	SIGNAL_AMT:NA12878_PE,32;NA12878_SR,0	STRANDS:+-,32	VALIDATION:PB,6;MOL,0
chr2	29999217	29999236	chr2	29999289	29999308	466	8	+	-	TYPE:DELETION	MAX:chr2:29999236;chr2:29999308	95:chr2:29999218-29999236;chr2:29999290-29999308	SIGNAL_TYPE:SR_ALONE	SIGNAL_AMT:NA12878_PE,0;NA12878_SR,8	STRANDS:+-,8	VALIDATION:PB,0;MOL,3
chr2	36732504	36732774	chr2	36732683	36732908	467	13	+	-	TYPE:DELETION	MAX:chr2:36732525;chr2:36732908	95:chr2:36732522-36732604;chr2:36732684-36732908	SIGNAL_TYPE:PE_ALONE	SIGNAL_AMT:NA12878_PE,13;NA12878_SR,0	STRANDS:+-,13	VALIDATION:PB,0;MOL,12
chr2	41973149	41973162	chr2	41975844	41975886	468	36	+	-	TYPE:DELETION	MAX:chr2:41973162;chr2:41975886	95:chr2:41973150-41973162;chr2:41975886-41975886	SIGNAL_TYPE:PE_SR	SIGNAL_AMT:NA12878_PE,26;NA12878_SR,10	STRANDS:+-,36	VALIDATION:PB,16;MOL,15
chr2	33224454	33224471	chr2	33227283	33227300	469	21	+	-	TYPE:DELETION	MAX:chr2:33224470;chr2:33227300	95:chr2:33224470-33224471;chr2:33227284-33227300	SIGNAL_TYPE:PE_SR	SIGNAL_AMT:NA12878_PE,13;NA12878_SR,8	STRANDS:+-,21	VALIDATION:PB,3;MOL,10
chr2	34523638	34523858	chr2	34525580	34525735	470	21	+	-	TYPE:DELETION	MAX:chr2:34523858;chr2:34525735	95:chr2:34523858-34523858;chr2:34525581-34525735	SIGNAL_TYPE:PE_ALONE	SIGNAL_AMT:NA12878_PE,21;NA12878_SR,0	STRANDS:+-,21	VALIDATION:PB,9;MOL,17
chr2	34643623	34643908	chr2	34643705	34643974	471	8	+	-	TYPE:DELETION	MAX:chr2:34643644;chr2:34643974	95:chr2:34643641-34643699;chr2:34643706-34643974	SIGNAL_TYPE:PE_ALONE	SIGNAL_AMT:NA12878_PE,8;NA12878_SR,0	STRANDS:+-,8	VALIDATION:PB,3;MOL,22
chr2	34695780	34696021	chr2	34736323	34736585	472	12	+	-	TYPE:DELETION	MAX:chr2:34695801;chr2:34736585	95:chr2:34695795-34695851;chr2:34736324-34736585	SIGNAL_TYPE:PE_ALONE	SIGNAL_AMT:NA12878_PE,12;NA12878_SR,0	STRANDS:+-,12	VALIDATION:PB,6;MOL,21
chr2	34797612	34797649	chr2	34801555	34801592	473	22	+	-	TYPE:DELETION	MAX:chr2:34797632;chr2:34801576	95:chr2:34797631-34797634;chr2:34801573-34801577	SIGNAL_TYPE:PE_SR	SIGNAL_AMT:NA12878_PE,19;NA12878_SR,3	STRANDS:+-,22	VALIDATION:PB,5;MOL,13
chr2	34828903	34829150	chr2	34829050	34829305	474	7	+	-	TYPE:DELETION	MAX:chr2:34828924;chr2:34829305	95:chr2:34828921-34829014;chr2:34829051-34829305	SIGNAL_TYPE:PE_ALONE	SIGNAL_AMT:NA12878_PE,7;NA12878_SR,0	STRANDS:+-,7	VALIDATION:PB,7;MOL,42
chr2	36955643	36955824	chr2	36955880	36955997	478	28	+	-	TYPE:DELETION	MAX:chr2:36955664;chr2:36955997	95:chr2:36955659-36955706;chr2:36955881-36955997	SIGNAL_TYPE:PE_ALONE	SIGNAL_AMT:NA12878_PE,28;NA12878_SR,0	STRANDS:+-,28	VALIDATION:PB,7;MOL,48
chr2	39071461	39071765	chr2	39071686	39071846	480	34	+	-	TYPE:DELETION	MAX:chr2:39071765;chr2:39071846	95:chr2:39071765-39071765;chr2:39071687-39071846	SIGNAL_TYPE:PE_ALONE	SIGNAL_AMT:NA12878_PE,34;NA12878_SR,0	STRANDS:+-,34	VALIDATION:PB,11;MOL,41
chr2	40446934	40446959	chr2	40447053	40447094	481	7	+	-	TYPE:DELETION	MAX:chr2:40446955;chr2:40447074	95:chr2:40446954-40446956;chr2:40447073-40447075	SIGNAL_TYPE:PE_SR	SIGNAL_AMT:NA12878_PE,1;NA12878_SR,6	STRANDS:+-,7	VALIDATION:PB,5;MOL,33
chr2	40978117	40978333	chr2	40978314	40978486	483	16	+	-	TYPE:DELETION	MAX:chr2:40978138;chr2:40978486	95:chr2:40978133-40978187;chr2:40978315-40978486	SIGNAL_TYPE:PE_ALONE	SIGNAL_AMT:NA12878_PE,16;NA12878_SR,0	STRANDS:+-,16	VALIDATION:PB,4;MOL,4
chr2	41022240	41022522	chr2	41022259	41022543	484	4	+	-	TYPE:DELETION	MAX:chr2:41022261;chr2:41022543	95:chr2:41022256-41022383;chr2:41022543-41022543	SIGNAL_TYPE:PE_ALONE	SIGNAL_AMT:NA12878_PE,4;NA12878_SR,0	STRANDS:+-,4	VALIDATION:PB,0;MOL,1
chr2	42346245	42346445	chr2	42347204	42347338	485	18	+	-	TYPE:DELETION	MAX:chr2:42346266;chr2:42347338	95:chr2:42346264-42346307;chr2:42347205-42347338	SIGNAL_TYPE:PE_ALONE	SIGNAL_AMT:NA12878_PE,18;NA12878_SR,0	STRANDS:+-,18	VALIDATION:PB,6;MOL,13
chr2	44636218	44636260	chr2	44636300	44636313	488	12	+	-	TYPE:DELETION	MAX:chr2:44636260;chr2:44636313	95:chr2:44636260-44636260;chr2:44636301-44636313	SIGNAL_TYPE:PE_SR	SIGNAL_AMT:NA12878_PE,1;NA12878_SR,11	STRANDS:+-,12	VALIDATION:PB,7;MOL,0
chr2	44783579	44783911	chr2	44783768	44783939	489	30	+	-	TYPE:DELETION	MAX:chr2:44783911;chr2:44783939	95:chr2:44783911-44783911;chr2:44783769-44783939	SIGNAL_TYPE:PE_ALONE	SIGNAL_AMT:NA12878_PE,30;NA12878_SR,0	STRANDS:+-,30	VALIDATION:PB,13;MOL,2
chr2	45448294	45448330	chr2	45448822	45448863	490	4	-	-	TYPE:INVERSION	MAX:chr2:45448315;chr2:45448843	95:chr2:45448312-45448316;chr2:45448841-45448845	SIGNAL_TYPE:PE_SR	SIGNAL_AMT:NA12878_PE,1;NA12878_SR,3	STRANDS:--,4	VALIDATION:PB,0;MOL,1
chr2	46910133	46910170	chr2	46910427	46910469	492	58	+	-	TYPE:DELETION	MAX:chr2:46910170;chr2:46910469	95:chr2:46910170-46910170;chr2:46910469-46910469	SIGNAL_TYPE:PE_SR	SIGNAL_AMT:NA12878_PE,38;NA12878_SR,20	STRANDS:+-,58	VALIDATION:PB,10;MOL,38
chr2	48781834	48781873	chr2	48784859	48784875	493	19	+	-	TYPE:DELETION	MAX:chr2:48781873;chr2:48784875	95:chr2:48781873-48781873;chr2:48784860-48784875	SIGNAL_TYPE:PE_SR	SIGNAL_AMT:NA12878_PE,9;NA12878_SR,10	STRANDS:+-,19	VALIDATION:PB,4;MOL,11
chr2	48990482	48990758	chr2	48990951	48991196	494	12	+	-	TYPE:DELETION	MAX:chr2:48990503;chr2:48991196	95:chr2:48990500-48990585;chr2:48990952-48991196	SIGNAL_TYPE:PE_ALONE	SIGNAL_AMT:NA12878_PE,12;NA12878_SR,0	STRANDS:+-,12	VALIDATION:PB,11;MOL,12
chr2	49561464	49561505	chr2	49561606	49561647	495	13	+	-	TYPE:DELETION	MAX:chr2:49561485;chr2:49561627	95:chr2:49561485-49561485;chr2:49561627-49561627	SIGNAL_TYPE:SR_ALONE	SIGNAL_AMT:NA12878_PE,0;NA12878_SR,13	STRANDS:+-,13	VALIDATION:PB,2;MOL,1
chr2	49612880	49613227	chr2	49613080	49613248	496	18	+	-	TYPE:DELETION	MAX:chr2:49613227;chr2:49613248	95:chr2:49613227-49613227;chr2:49613081-49613248	SIGNAL_TYPE:PE_ALONE	SIGNAL_AMT:NA12878_PE,18;NA12878_SR,0	STRANDS:+-,18	VALIDATION:PB,3;MOL,14
chr2	51926576	51926608	chr2	51927749	51927782	497	16	+	-	TYPE:DELETION	MAX:chr2:51926590;chr2:51927770	95:chr2:51926589-51926592;chr2:51927769-51927771	SIGNAL_TYPE:PE_SR	SIGNAL_AMT:NA12878_PE,12;NA12878_SR,4	STRANDS:+-,16	VALIDATION:PB,10;MOL,12
chr2	51973809	51974123	chr2	51974129	51974252	498	22	+	-	TYPE:DELETION	MAX:chr2:51974123;chr2:51974252	95:chr2:51974123-51974123;chr2:51974130-51974252	SIGNAL_TYPE:PE_ALONE	SIGNAL_AMT:NA12878_PE,22;NA12878_SR,0	STRANDS:+-,22	VALIDATION:PB,9;MOL,9
chr2	52749685	52749779	chr2	52785091	52785297	499	24	+	-	TYPE:DELETION	MAX:chr2:52749706;chr2:52785297	95:chr2:52749703-52749741;chr2:52785092-52785297	SIGNAL_TYPE:PE_ALONE	SIGNAL_AMT:NA12878_PE,24;NA12878_SR,0	STRANDS:+-,24	VALIDATION:PB,13;MOL,17
chr2	54565484	54565652	chr2	54567293	54567485	500	24	+	-	TYPE:DELETION	MAX:chr2:54565505;chr2:54567485	95:chr2:54565502-54565537;chr2:54567294-54567485	SIGNAL_TYPE:PE_ALONE	SIGNAL_AMT:NA12878_PE,24;NA12878_SR,0	STRANDS:+-,24	VALIDATION:PB,11;MOL,62
chr2	54693475	54693515	chr2	54693733	54693749	501	18	+	-	TYPE:DELETION	MAX:chr2:54693496;chr2:54693749	95:chr2:54693496-54693496;chr2:54693734-54693749	SIGNAL_TYPE:PE_SR	SIGNAL_AMT:NA12878_PE,10;NA12878_SR,8	STRANDS:+-,18	VALIDATION:PB,2;MOL,10
chr2	56083533	56083553	chr2	56083826	56083858	502	35	+	-	TYPE:DELETION	MAX:chr2:56083551;chr2:56083847	95:chr2:56083551-56083552;chr2:56083846-56083847	SIGNAL_TYPE:PE_SR	SIGNAL_AMT:NA12878_PE,29;NA12878_SR,6	STRANDS:+-,35	VALIDATION:PB,6;MOL,57
chr2	57342728	57342947	chr2	57342926	57343069	503	37	+	-	TYPE:DELETION	MAX:chr2:57342947;chr2:57343069	95:chr2:57342947-57342947;chr2:57342927-57343069	SIGNAL_TYPE:PE_ALONE	SIGNAL_AMT:NA12878_PE,37;NA12878_SR,0	STRANDS:+-,37	VALIDATION:PB,8;MOL,46
chr2	59623221	59623523	chr2	59630885	59631065	504	14	+	-	TYPE:DELETION	MAX:chr2:59623523;chr2:59631053	95:chr2:59623523-59623523;chr2:59630998-59631059	SIGNAL_TYPE:PE_ALONE	SIGNAL_AMT:NA12878_PE,14;NA12878_SR,0	STRANDS:+-,14	VALIDATION:PB,9;MOL,12
chr2	76773538	76773744	chr2	76775234	76775464	508	17	+	-	TYPE:DELETION	MAX:chr2:76773559;chr2:76775464	95:chr2:76773553-76773603;chr2:76775235-76775464	SIGNAL_TYPE:PE_ALONE	SIGNAL_AMT:NA12878_PE,17;NA12878_SR,0	STRANDS:+-,17	VALIDATION:PB,13;MOL,36
chr2	126443240	126443272	chr2	126451810	126451847	509	23	+	-	TYPE:DELETION	MAX:chr2:126443261;chr2:126451831	95:chr2:126443258-126443264;chr2:126451827-126451833	SIGNAL_TYPE:PE_SR	SIGNAL_AMT:NA12878_PE,21;NA12878_SR,2	STRANDS:+-,23	VALIDATION:PB,5;MOL,35
chr2	65807514	65807523	chr2	65807796	65807838	511	38	+	-	TYPE:DELETION	MAX:chr2:65807523;chr2:65807838	95:chr2:65807515-65807523;chr2:65807838-65807838	SIGNAL_TYPE:PE_SR	SIGNAL_AMT:NA12878_PE,23;NA12878_SR,15	STRANDS:+-,38	VALIDATION:PB,4;MOL,33
chr2	66505578	66505615	chr2	66507538	66507564	512	21	+	-	TYPE:DELETION	MAX:chr2:66505598;chr2:66507559	95:chr2:66505598-66505599;chr2:66507558-66507559	SIGNAL_TYPE:PE_SR	SIGNAL_AMT:NA12878_PE,15;NA12878_SR,6	STRANDS:+-,21	VALIDATION:PB,5;MOL,16
chr2	70125040	70125074	chr2	70125560	70125568	514	52	+	-	TYPE:DELETION	MAX:chr2:70125074;chr2:70125568	95:chr2:70125074-70125074;chr2:70125561-70125568	SIGNAL_TYPE:PE_SR	SIGNAL_AMT:NA12878_PE,36;NA12878_SR,16	STRANDS:+-,52	VALIDATION:PB,5;MOL,49
chr2	73430941	73431167	chr2	73431144	73431266	518	33	+	-	TYPE:DELETION	MAX:chr2:73431167;chr2:73431266	95:chr2:73431167-73431167;chr2:73431145-73431266	SIGNAL_TYPE:PE_ALONE	SIGNAL_AMT:NA12878_PE,33;NA12878_SR,0	STRANDS:+-,33	VALIDATION:PB,9;MOL,6
chr2	74511249	74511489	chr2	74511485	74511634	519	15	+	-	TYPE:DELETION	MAX:chr2:74511270;chr2:74511634	95:chr2:74511268-74511331;chr2:74511486-74511634	SIGNAL_TYPE:PE_ALONE	SIGNAL_AMT:NA12878_PE,15;NA12878_SR,0	STRANDS:+-,15	VALIDATION:PB,5;MOL,20
chr2	76526494	76526533	chr2	76528886	76528896	520	45	+	-	TYPE:DELETION	MAX:chr2:76526533;chr2:76528896	95:chr2:76526533-76526533;chr2:76528887-76528896	SIGNAL_TYPE:PE_SR	SIGNAL_AMT:NA12878_PE,32;NA12878_SR,13	STRANDS:+-,45	VALIDATION:PB,3;MOL,58
chr2	76557049	76557064	chr2	76557281	76557296	521	18	+	-	TYPE:DELETION	MAX:chr2:76557064;chr2:76557296	95:chr2:76557050-76557064;chr2:76557282-76557296	SIGNAL_TYPE:PE_SR	SIGNAL_AMT:NA12878_PE,9;NA12878_SR,9	STRANDS:+-,18	VALIDATION:PB,6;MOL,40
chr2	78117886	78117912	chr2	78118336	78118375	522	12	+	-	TYPE:DELETION	MAX:chr2:78117901;chr2:78118375	95:chr2:78117899-78117910;chr2:78118375-78118375	SIGNAL_TYPE:PE_SR	SIGNAL_AMT:NA12878_PE,11;NA12878_SR,1	STRANDS:+-,12	VALIDATION:PB,6;MOL,21
chr2	78748481	78748522	chr2	78748610	78748651	524	11	+	-	TYPE:DELETION	MAX:chr2:78748502;chr2:78748631	95:chr2:78748502-78748502;chr2:78748631-78748631	SIGNAL_TYPE:SR_ALONE	SIGNAL_AMT:NA12878_PE,0;NA12878_SR,11	STRANDS:+-,11	VALIDATION:PB,0;MOL,14
chr2	78785981	78786023	chr2	78786099	78786140	525	12	+	-	TYPE:DELETION	MAX:chr2:78786023;chr2:78786120	95:chr2:78786023-78786023;chr2:78786120-78786120	SIGNAL_TYPE:PE_SR	SIGNAL_AMT:NA12878_PE,4;NA12878_SR,8	STRANDS:+-,12	VALIDATION:PB,6;MOL,9
chr2	79057653	79057663	chr2	79057976	79057986	526	50	+	-	TYPE:DELETION	MAX:chr2:79057663;chr2:79057986	95:chr2:79057654-79057663;chr2:79057977-79057986	SIGNAL_TYPE:PE_SR	SIGNAL_AMT:NA12878_PE,37;NA12878_SR,13	STRANDS:+-,50	VALIDATION:PB,27;MOL,17
chr2	79076565	79076585	chr2	79081195	79081215	527	38	+	-	TYPE:DELETION	MAX:chr2:79076580;chr2:79081215	95:chr2:79076580-79076582;chr2:79081196-79081215	SIGNAL_TYPE:PE_SR	SIGNAL_AMT:NA12878_PE,32;NA12878_SR,6	STRANDS:+-,38	VALIDATION:PB,6;MOL,60
chr2	82340450	82340472	chr2	82340754	82340776	528	35	+	-	TYPE:DELETION	MAX:chr2:82340471;chr2:82340775	95:chr2:82340470-82340472;chr2:82340774-82340776	SIGNAL_TYPE:PE_SR	SIGNAL_AMT:NA12878_PE,29;NA12878_SR,6	STRANDS:+-,35	VALIDATION:PB,8;MOL,46
chr2	84758429	84758576	chr2	84758593	84758743	529	30	+	-	TYPE:DELETION	MAX:chr2:84758450;chr2:84758743	95:chr2:84758447-84758475;chr2:84758594-84758743	SIGNAL_TYPE:PE_ALONE	SIGNAL_AMT:NA12878_PE,30;NA12878_SR,0	STRANDS:+-,30	VALIDATION:PB,12;MOL,43
chr2	85326966	85327179	chr2	85327202	85327294	530	19	+	-	TYPE:DELETION	MAX:chr2:85326987;chr2:85327294	95:chr2:85326982-85327033;chr2:85327203-85327294	SIGNAL_TYPE:PE_ALONE	SIGNAL_AMT:NA12878_PE,19;NA12878_SR,0	STRANDS:+-,19	VALIDATION:PB,7;MOL,23
chr2	85519091	85519308	chr2	85519270	85519462	531	17	+	-	TYPE:DELETION	MAX:chr2:85519112;chr2:85519462	95:chr2:85519107-85519150;chr2:85519271-85519462	SIGNAL_TYPE:PE_ALONE	SIGNAL_AMT:NA12878_PE,17;NA12878_SR,0	STRANDS:+-,17	VALIDATION:PB,0;MOL,18
chr2	85939167	85939344	chr2	85939199	85939397	533	12	+	-	TYPE:DELETION	MAX:chr2:85939188;chr2:85939387	95:chr2:85939181-85939213;chr2:85939343-85939390	SIGNAL_TYPE:PE_ALONE	SIGNAL_AMT:NA12878_PE,12;NA12878_SR,0	STRANDS:+-,12	VALIDATION:PB,8;MOL,44
chr2	88320943	88321182	chr2	88321078	88321270	534	12	+	-	TYPE:DELETION	MAX:chr2:88320964;chr2:88321270	95:chr2:88320960-88321011;chr2:88321079-88321270	SIGNAL_TYPE:PE_ALONE	SIGNAL_AMT:NA12878_PE,12;NA12878_SR,0	STRANDS:+-,12	VALIDATION:PB,11;MOL,20
chr2	88429749	88429780	chr2	88430138	88430169	536	5	-	+	TYPE:TANDEMDUP	MAX:chr2:88429770;chr2:88430159	95:chr2:88429769-88429771;chr2:88430158-88430160	SIGNAL_TYPE:SR_ALONE	SIGNAL_AMT:NA12878_PE,0;NA12878_SR,5	STRANDS:-+,5	VALIDATION:PB,0;MOL,3
chr2	88429829	88429852	chr2	88430140	88430163	537	7	+	-	TYPE:DELETION	MAX:chr2:88429850;chr2:88430161	95:chr2:88429849-88429851;chr2:88430160-88430162	SIGNAL_TYPE:SR_ALONE	SIGNAL_AMT:NA12878_PE,0;NA12878_SR,7	STRANDS:+-,7	VALIDATION:PB,0;MOL,3
chr2	88600798	88600991	chr2	88600942	88601152	538	19	+	-	TYPE:DELETION	MAX:chr2:88600819;chr2:88601152	95:chr2:88600814-88600863;chr2:88600943-88601152	SIGNAL_TYPE:PE_ALONE	SIGNAL_AMT:NA12878_PE,19;NA12878_SR,0	STRANDS:+-,19	VALIDATION:PB,5;MOL,9
chr2	89029229	89029546	chr2	89032164	89032307	539	49	+	-	TYPE:DELETION	MAX:chr2:89029250;chr2:89032307	95:chr2:89029247-89029275;chr2:89032165-89032307	SIGNAL_TYPE:PE_ALONE	SIGNAL_AMT:NA12878_PE,49;NA12878_SR,0	STRANDS:+-,49	VALIDATION:PB,6;MOL,55
chr2	89132276	89132287	chr2	89159111	89159124	540	46	+	-	TYPE:DELETION	MAX:chr2:89132287;chr2:89159124	95:chr2:89132277-89132287;chr2:89159112-89159124	SIGNAL_TYPE:PE_SR	SIGNAL_AMT:NA12878_PE,31;NA12878_SR,15	STRANDS:+-,46	VALIDATION:PB,15;MOL,21
chr2	89160112	89160138	chr2	89185659	89185691	541	27	+	+	TYPE:INVERSION	MAX:chr2:89160130;chr2:89185674	95:chr2:89160125-89160133;chr2:89185673-89185679	SIGNAL_TYPE:PE_SR	SIGNAL_AMT:NA12878_PE,24;NA12878_SR,3	STRANDS:++,27	VALIDATION:PB,8;MOL,15
chr2	89161426	89161442	chr2	89197292	89197309	542	34	-	-	TYPE:INVERSION	MAX:chr2:89161442;chr2:89197309	95:chr2:89161427-89161442;chr2:89197293-89197309	SIGNAL_TYPE:PE_SR	SIGNAL_AMT:NA12878_PE,26;NA12878_SR,8	STRANDS:--,34	VALIDATION:PB,6;MOL,26
chr2	89160097	89160295	chr2	90249372	90249580	543	23	+	+	TYPE:UNKNOWN	MAX:chr2:89160118;chr2:90249393	95:chr2:89160113-89160167;chr2:90249388-90249438	SIGNAL_TYPE:PE_ALONE	SIGNAL_AMT:NA12878_PE,23;NA12878_SR,0	STRANDS:++,23	VALIDATION:PB,5;MOL,11
chr2	96210947	96210966	chr2	96211278	96211579	546	34	+	+	TYPE:INVERSION	MAX:chr2:96210966;chr2:96211299	95:chr2:96210948-96210966;chr2:96211292-96211322	SIGNAL_TYPE:PE_ALONE	SIGNAL_AMT:NA12878_PE,34;NA12878_SR,0	STRANDS:++,34	VALIDATION:PB,4;MOL,5
chr2	96210534	96210741	chr2	96211124	96211357	547	24	-	-	TYPE:INVERSION	MAX:chr2:96210741;chr2:96211357	95:chr2:96210535-96210741;chr2:96211125-96211357	SIGNAL_TYPE:PE_ALONE	SIGNAL_AMT:NA12878_PE,24;NA12878_SR,0	STRANDS:--,24	VALIDATION:PB,0;MOL,21
chr2	99752960	99753001	chr2	99753296	99753303	552	51	+	-	TYPE:DELETION	MAX:chr2:99752981;chr2:99753303	95:chr2:99752981-99752981;chr2:99753297-99753303	SIGNAL_TYPE:PE_SR	SIGNAL_AMT:NA12878_PE,32;NA12878_SR,19	STRANDS:+-,51	VALIDATION:PB,16;MOL,15
chr2	99868343	99868591	chr2	99868564	99868612	553	6	+	-	TYPE:DELETION	MAX:chr2:99868364;chr2:99868612	95:chr2:99868361-99868431;chr2:99868612-99868612	SIGNAL_TYPE:PE_ALONE	SIGNAL_AMT:NA12878_PE,6;NA12878_SR,0	STRANDS:+-,6	VALIDATION:PB,6;MOL,24
chr2	101975196	101975506	chr2	101975351	101975556	554	38	+	-	TYPE:DELETION	MAX:chr2:101975506;chr2:101975535	95:chr2:101975506-101975506;chr2:101975511-101975540	SIGNAL_TYPE:PE_ALONE	SIGNAL_AMT:NA12878_PE,38;NA12878_SR,0	STRANDS:+-,38	VALIDATION:PB,11;MOL,40
chr2	102097834	102097874	chr2	102098149	102098180	555	28	+	-	TYPE:DELETION	MAX:chr2:102097855;chr2:102098170	95:chr2:102097855-102097855;chr2:102098170-102098170	SIGNAL_TYPE:PE_SR	SIGNAL_AMT:NA12878_PE,13;NA12878_SR,15	STRANDS:+-,28	VALIDATION:PB,7;MOL,6
chr2	102232566	102232884	chr2	102233329	102233602	556	14	+	-	TYPE:DELETION	MAX:chr2:102232884;chr2:102233581	95:chr2:102232884-102232884;chr2:102233539-102233587	SIGNAL_TYPE:PE_ALONE	SIGNAL_AMT:NA12878_PE,14;NA12878_SR,0	STRANDS:+-,14	VALIDATION:PB,13;MOL,9
chr2	103322479	103322752	chr2	103322692	103322834	558	14	+	-	TYPE:DELETION	MAX:chr2:103322500;chr2:103322834	95:chr2:103322495-103322550;chr2:103322693-103322834	SIGNAL_TYPE:PE_ALONE	SIGNAL_AMT:NA12878_PE,14;NA12878_SR,0	STRANDS:+-,14	VALIDATION:PB,7;MOL,19
chr2	104187000	104187190	chr2	104187097	104187212	559	9	+	-	TYPE:DELETION	MAX:chr2:104187021;chr2:104187212	95:chr2:104187015-104187061;chr2:104187098-104187212	SIGNAL_TYPE:PE_ALONE	SIGNAL_AMT:NA12878_PE,9;NA12878_SR,0	STRANDS:+-,9	VALIDATION:PB,4;MOL,48
chr2	106695048	106695325	chr2	106695692	106695917	562	12	+	-	TYPE:DELETION	MAX:chr2:106695069;chr2:106695917	95:chr2:106695065-106695150;chr2:106695693-106695917	SIGNAL_TYPE:PE_ALONE	SIGNAL_AMT:NA12878_PE,12;NA12878_SR,0	STRANDS:+-,12	VALIDATION:PB,4;MOL,16
chr2	108855400	108855730	chr2	108856139	108856294	563	35	+	-	TYPE:DELETION	MAX:chr2:108855730;chr2:108856294	95:chr2:108855730-108855730;chr2:108856140-108856294	SIGNAL_TYPE:PE_ALONE	SIGNAL_AMT:NA12878_PE,35;NA12878_SR,0	STRANDS:+-,35	VALIDATION:PB,23;MOL,72
chr2	109310535	109310733	chr2	109311905	109312122	564	21	+	-	TYPE:DELETION	MAX:chr2:109310556;chr2:109312121	95:chr2:109310550-109310596;chr2:109311906-109312122	SIGNAL_TYPE:PE_ALONE	SIGNAL_AMT:NA12878_PE,21;NA12878_SR,0	STRANDS:+-,21	VALIDATION:PB,3;MOL,1
chr2	109689919	109690212	chr2	109694993	109695228	565	20	+	-	TYPE:DELETION	MAX:chr2:109689940;chr2:109695207	95:chr2:109689938-109689980;chr2:109695173-109695213	SIGNAL_TYPE:PE_ALONE	SIGNAL_AMT:NA12878_PE,20;NA12878_SR,0	STRANDS:+-,20	VALIDATION:PB,5;MOL,15
chr2	109815754	109816050	chr2	109816050	109816334	567	11	+	-	TYPE:DELETION	MAX:chr2:109815775;chr2:109816334	95:chr2:109815771-109815864;chr2:109816051-109816334	SIGNAL_TYPE:PE_ALONE	SIGNAL_AMT:NA12878_PE,11;NA12878_SR,0	STRANDS:+-,11	VALIDATION:PB,13;MOL,5
chr2	111576393	111576422	chr2	111576622	111576648	569	11	+	-	TYPE:DELETION	MAX:chr2:111576414;chr2:111576643	95:chr2:111576413-111576415;chr2:111576642-111576644	SIGNAL_TYPE:PE_SR	SIGNAL_AMT:NA12878_PE,6;NA12878_SR,5	STRANDS:+-,11	VALIDATION:PB,0;MOL,30
chr2	114151312	114151556	chr2	114153375	114153626	571	12	+	-	TYPE:DELETION	MAX:chr2:114151333;chr2:114153607	95:chr2:114151328-114151390;chr2:114153548-114153611	SIGNAL_TYPE:PE_ALONE	SIGNAL_AMT:NA12878_PE,12;NA12878_SR,0	STRANDS:+-,12	VALIDATION:PB,2;MOL,1
chr2	116662064	116662087	chr2	116662644	116662667	572	7	+	-	TYPE:DELETION	MAX:chr2:116662085;chr2:116662665	95:chr2:116662084-116662086;chr2:116662664-116662666	SIGNAL_TYPE:SR_ALONE	SIGNAL_AMT:NA12878_PE,0;NA12878_SR,7	STRANDS:+-,7	VALIDATION:PB,7;MOL,16
chr2	117893022	117893233	chr2	117893191	117893417	574	21	+	-	TYPE:DELETION	MAX:chr2:117893043;chr2:117893417	95:chr2:117893039-117893094;chr2:117893192-117893417	SIGNAL_TYPE:PE_ALONE	SIGNAL_AMT:NA12878_PE,21;NA12878_SR,0	STRANDS:+-,21	VALIDATION:PB,9;MOL,4
chr2	118739656	118739679	chr2	118739762	118739785	575	7	+	-	TYPE:DELETION	MAX:chr2:118739677;chr2:118739783	95:chr2:118739676-118739678;chr2:118739782-118739784	SIGNAL_TYPE:SR_ALONE	SIGNAL_AMT:NA12878_PE,0;NA12878_SR,7	STRANDS:+-,7	VALIDATION:PB,0;MOL,2
chr2	118893973	118894004	chr2	118894086	118894117	578	5	-	+	TYPE:TANDEMDUP	MAX:chr2:118893994;chr2:118894107	95:chr2:118893993-118893995;chr2:118894106-118894108	SIGNAL_TYPE:SR_ALONE	SIGNAL_AMT:NA12878_PE,0;NA12878_SR,5	STRANDS:-+,5	VALIDATION:PB,4;MOL,0
chr2	118906124	118906165	chr2	118906261	118906302	579	9	+	-	TYPE:DELETION	MAX:chr2:118906145;chr2:118906282	95:chr2:118906145-118906145;chr2:118906282-118906282	SIGNAL_TYPE:SR_ALONE	SIGNAL_AMT:NA12878_PE,0;NA12878_SR,9	STRANDS:+-,9	VALIDATION:PB,3;MOL,21
chr2	120416773	120417097	chr2	120418406	120418791	581	5	-	+	TYPE:TANDEMDUP	MAX:chr2:120417097;chr2:120418427	95:chr2:120416774-120417097;chr2:120418423-120418534	SIGNAL_TYPE:PE_ALONE	SIGNAL_AMT:NA12878_PE,5;NA12878_SR,0	STRANDS:-+,5	VALIDATION:PB,0;MOL,25
chr2	120417178	120417665	chr2	120418261	120418560	582	4	+	-	TYPE:DELETION	MAX:chr2:120417199;chr2:120418560	95:chr2:120417197-120417373;chr2:120418262-120418560	SIGNAL_TYPE:PE_ALONE	SIGNAL_AMT:NA12878_PE,4;NA12878_SR,0	STRANDS:+-,4	VALIDATION:PB,3;MOL,32
chr2	121797792	121798013	chr2	121798249	121798429	584	18	+	-	TYPE:DELETION	MAX:chr2:121797813;chr2:121798429	95:chr2:121797808-121797871;chr2:121798250-121798429	SIGNAL_TYPE:PE_ALONE	SIGNAL_AMT:NA12878_PE,18;NA12878_SR,0	STRANDS:+-,18	VALIDATION:PB,10;MOL,25
chr2	123364863	123365208	chr2	123365168	123365391	585	17	+	-	TYPE:DELETION	MAX:chr2:123364884;chr2:123365391	95:chr2:123364880-123364943;chr2:123365169-123365391	SIGNAL_TYPE:PE_ALONE	SIGNAL_AMT:NA12878_PE,17;NA12878_SR,0	STRANDS:+-,17	VALIDATION:PB,10;MOL,31
chr2	123476554	123476847	chr2	123477361	123477643	586	11	+	+	TYPE:INVERSION	MAX:chr2:123476575;chr2:123477382	95:chr2:123476571-123476655;chr2:123477378-123477445	SIGNAL_TYPE:PE_ALONE	SIGNAL_AMT:NA12878_PE,11;NA12878_SR,0	STRANDS:++,11	VALIDATION:PB,5;MOL,7
chr2	123477378	123477380	chr2	123477410	123477448	587	4	+	+	TYPE:INVERSION	MAX:chr2:123477380;chr2:123477431	95:chr2:123477379-123477380;chr2:123477430-123477432	SIGNAL_TYPE:SR_ALONE	SIGNAL_AMT:NA12878_PE,0;NA12878_SR,4	STRANDS:++,4	VALIDATION:PB,0;MOL,7
chr2	123476429	123476632	chr2	123482406	123482520	588	18	-	-	TYPE:INVERSION	MAX:chr2:123476632;chr2:123482520	95:chr2:123476430-123476632;chr2:123482407-123482520	SIGNAL_TYPE:PE_ALONE	SIGNAL_AMT:NA12878_PE,18;NA12878_SR,0	STRANDS:--,18	VALIDATION:PB,3;MOL,12
chr2	123783276	123783310	chr2	123783497	123783537	589	10	+	-	TYPE:DELETION	MAX:chr2:123783310;chr2:123783518	95:chr2:123783310-123783310;chr2:123783516-123783519	SIGNAL_TYPE:PE_SR	SIGNAL_AMT:NA12878_PE,7;NA12878_SR,3	STRANDS:+-,10	VALIDATION:PB,7;MOL,19
chr2	123989138	123989258	chr2	123989294	123989489	590	19	+	-	TYPE:DELETION	MAX:chr2:123989159;chr2:123989489	95:chr2:123989155-123989188;chr2:123989295-123989489	SIGNAL_TYPE:PE_ALONE	SIGNAL_AMT:NA12878_PE,19;NA12878_SR,0	STRANDS:+-,19	VALIDATION:PB,4;MOL,15
chr2	124170243	124170277	chr2	124170572	124170595	591	36	+	-	TYPE:DELETION	MAX:chr2:124170262;chr2:124170593	95:chr2:124170262-124170264;chr2:124170592-124170594	SIGNAL_TYPE:PE_SR	SIGNAL_AMT:NA12878_PE,31;NA12878_SR,5	STRANDS:+-,36	VALIDATION:PB,3;MOL,9
chr2	125051739	125051780	chr2	125052893	125052927	593	11	-	-	TYPE:INVERSION	MAX:chr2:125051760;chr2:125052914	95:chr2:125051757-125051763;chr2:125052909-125052914	SIGNAL_TYPE:PE_SR	SIGNAL_AMT:NA12878_PE,9;NA12878_SR,2	STRANDS:--,11	VALIDATION:PB,6;MOL,6
chr2	125051735	125051975	chr2	125053221	125053542	594	14	+	+	TYPE:INVERSION	MAX:chr2:125051756;chr2:125053242	95:chr2:125051752-125051814;chr2:125053237-125053300	SIGNAL_TYPE:PE_ALONE	SIGNAL_AMT:NA12878_PE,14;NA12878_SR,0	STRANDS:++,14	VALIDATION:PB,6;MOL,9
chr2	125766551	125766569	chr2	125768226	125768268	595	24	+	-	TYPE:DELETION	MAX:chr2:125766569;chr2:125768268	95:chr2:125766552-125766569;chr2:125768268-125768268	SIGNAL_TYPE:PE_SR	SIGNAL_AMT:NA12878_PE,16;NA12878_SR,8	STRANDS:+-,24	VALIDATION:PB,5;MOL,44
chr2	125766541	125766582	chr2	125768387	125768422	596	9	-	+	TYPE:TANDEMDUP	MAX:chr2:125766562;chr2:125768408	95:chr2:125766559-125766565;chr2:125768405-125768411	SIGNAL_TYPE:PE_SR	SIGNAL_AMT:NA12878_PE,7;NA12878_SR,2	STRANDS:-+,9	VALIDATION:PB,10;MOL,45
chr2	126509695	126509944	chr2	126510497	126510627	597	22	+	-	TYPE:DELETION	MAX:chr2:126509716;chr2:126510627	95:chr2:126509713-126509762;chr2:126510498-126510627	SIGNAL_TYPE:PE_ALONE	SIGNAL_AMT:NA12878_PE,22;NA12878_SR,0	STRANDS:+-,22	VALIDATION:PB,9;MOL,38
chr2	127674751	127674764	chr2	127677264	127677277	598	40	+	-	TYPE:DELETION	MAX:chr2:127674764;chr2:127677277	95:chr2:127674752-127674764;chr2:127677265-127677277	SIGNAL_TYPE:PE_SR	SIGNAL_AMT:NA12878_PE,30;NA12878_SR,10	STRANDS:+-,40	VALIDATION:PB,9;MOL,44
chr2	130954927	130955029	chr2	130957246	130957403	599	58	+	-	TYPE:DELETION	MAX:chr2:130954948;chr2:130957403	95:chr2:130954946-130954961;chr2:130957247-130957403	SIGNAL_TYPE:PE_ALONE	SIGNAL_AMT:NA12878_PE,58;NA12878_SR,0	STRANDS:+-,58	VALIDATION:PB,14;MOL,30
chr2	132534746	132534948	chr2	132579158	132579374	600	24	-	-	TYPE:INVERSION	MAX:chr2:132534948;chr2:132579374	95:chr2:132534747-132534948;chr2:132579159-132579374	SIGNAL_TYPE:PE_ALONE	SIGNAL_AMT:NA12878_PE,24;NA12878_SR,0	STRANDS:--,24	VALIDATION:PB,2;MOL,6
chr2	184085515	184085549	chr2	184090925	184090960	601	24	+	-	TYPE:DELETION	MAX:chr2:184085536;chr2:184090960	95:chr2:184085535-184085537;chr2:184090960-184090960	SIGNAL_TYPE:PE_SR	SIGNAL_AMT:NA12878_PE,20;NA12878_SR,4	STRANDS:+-,24	VALIDATION:PB,5;MOL,15
chr2	231325288	231325330	chr2	231325632	231325640	602	35	+	-	TYPE:DELETION	MAX:chr2:231325330;chr2:231325640	95:chr2:231325330-231325330;chr2:231325633-231325640	SIGNAL_TYPE:PE_SR	SIGNAL_AMT:NA12878_PE,19;NA12878_SR,16	STRANDS:+-,35	VALIDATION:PB,9;MOL,28
chr2	233668380	233668393	chr2	233668669	233668681	603	38	+	-	TYPE:DELETION	MAX:chr2:233668393;chr2:233668681	95:chr2:233668381-233668393;chr2:233668670-233668681	SIGNAL_TYPE:PE_SR	SIGNAL_AMT:NA12878_PE,27;NA12878_SR,11	STRANDS:+-,38	VALIDATION:PB,9;MOL,34
chr2	128871254	128871293	chr2	128871559	128871576	604	34	+	-	TYPE:DELETION	MAX:chr2:128871275;chr2:128871576	95:chr2:128871275-128871275;chr2:128871560-128871576	SIGNAL_TYPE:PE_SR	SIGNAL_AMT:NA12878_PE,26;NA12878_SR,8	STRANDS:+-,34	VALIDATION:PB,9;MOL,5
chr2	129638385	129638588	chr2	129646021	129646219	608	19	+	-	TYPE:DELETION	MAX:chr2:129638406;chr2:129646219	95:chr2:129638401-129638450;chr2:129646022-129646219	SIGNAL_TYPE:PE_ALONE	SIGNAL_AMT:NA12878_PE,19;NA12878_SR,0	STRANDS:+-,19	VALIDATION:PB,9;MOL,21
chr2	129685151	129685192	chr2	129685793	129685835	609	15	-	-	TYPE:INVERSION	MAX:chr2:129685172;chr2:129685835	95:chr2:129685170-129685174;chr2:129685835-129685835	SIGNAL_TYPE:PE_SR	SIGNAL_AMT:NA12878_PE,12;NA12878_SR,3	STRANDS:--,15	VALIDATION:PB,7;MOL,6
chr2	129685149	129685369	chr2	129686101	129686342	610	16	+	+	TYPE:INVERSION	MAX:chr2:129685170;chr2:129686122	95:chr2:129685164-129685217;chr2:129686118-129686191	SIGNAL_TYPE:PE_ALONE	SIGNAL_AMT:NA12878_PE,16;NA12878_SR,0	STRANDS:++,16	VALIDATION:PB,4;MOL,11
chr2	130172834	130173205	chr2	130172920	130173310	612	7	+	-	TYPE:DELETION	MAX:chr2:130172855;chr2:130173310	95:chr2:130172853-130172981;chr2:130172921-130173310	SIGNAL_TYPE:PE_ALONE	SIGNAL_AMT:NA12878_PE,7;NA12878_SR,0	STRANDS:+-,7	VALIDATION:PB,0;MOL,1
chr2	130242225	130242465	chr2	130251130	130251433	613	22	+	-	TYPE:DELETION	MAX:chr2:130242246;chr2:130251412	95:chr2:130242242-130242324;chr2:130251373-130251418	SIGNAL_TYPE:PE_ALONE	SIGNAL_AMT:NA12878_PE,22;NA12878_SR,0	STRANDS:+-,22	VALIDATION:PB,4;MOL,22
chr2	131886282	131886593	chr2	131887160	131887411	617	5	-	-	TYPE:INVERSION	MAX:chr2:131886593;chr2:131887411	95:chr2:131886283-131886593;chr2:131887161-131887411	SIGNAL_TYPE:PE_ALONE	SIGNAL_AMT:NA12878_PE,5;NA12878_SR,0	STRANDS:--,5	VALIDATION:PB,0;MOL,1
chr2	130810446	130810850	chr2	132042227	132042695	618	6	+	+	TYPE:UNKNOWN	MAX:chr2:130810467;chr2:132042695	95:chr2:130810464-130810613;chr2:132042695-132042695	SIGNAL_TYPE:PE_ALONE	SIGNAL_AMT:NA12878_PE,6;NA12878_SR,0	STRANDS:++,6	VALIDATION:PB,0;MOL,1
chr2	132534350	132534801	chr2	132534545	132534941	621	5	+	-	TYPE:DELETION	MAX:chr2:132534371;chr2:132534941	95:chr2:132534369-132534533;chr2:132534546-132534941	SIGNAL_TYPE:PE_ALONE	SIGNAL_AMT:NA12878_PE,5;NA12878_SR,0	STRANDS:+-,5	VALIDATION:PB,12;MOL,28
chr2	133667272	133667781	chr2	133674239	133674610	625	4	-	-	TYPE:INVERSION	MAX:chr2:133667773;chr2:133674606	95:chr2:133667593-133667774;chr2:133674471-133674608	SIGNAL_TYPE:PE_ALONE	SIGNAL_AMT:NA12878_PE,4;NA12878_SR,0	STRANDS:--,4	VALIDATION:PB,13;MOL,5
chr2	134460261	134460300	chr2	134460565	134460576	627	43	+	-	TYPE:DELETION	MAX:chr2:134460300;chr2:134460576	95:chr2:134460300-134460300;chr2:134460566-134460576	SIGNAL_TYPE:PE_SR	SIGNAL_AMT:NA12878_PE,31;NA12878_SR,12	STRANDS:+-,43	VALIDATION:PB,10;MOL,41
chr2	134544243	134544510	chr2	134544412	134544639	628	11	+	-	TYPE:DELETION	MAX:chr2:134544264;chr2:134544639	95:chr2:134544260-134544339;chr2:134544413-134544639	SIGNAL_TYPE:PE_ALONE	SIGNAL_AMT:NA12878_PE,11;NA12878_SR,0	STRANDS:+-,11	VALIDATION:PB,3;MOL,17
chr2	134767400	134767796	chr2	134767420	134767817	629	4	+	-	TYPE:DELETION	MAX:chr2:134767421;chr2:134767817	95:chr2:134767418-134767621;chr2:134767817-134767817	SIGNAL_TYPE:PE_ALONE	SIGNAL_AMT:NA12878_PE,4;NA12878_SR,0	STRANDS:+-,4	VALIDATION:PB,0;MOL,21
chr2	134966691	134966896	chr2	134969823	134970152	631	22	+	-	TYPE:DELETION	MAX:chr2:134966712;chr2:134970131	95:chr2:134966709-134966761;chr2:134970086-134970133	SIGNAL_TYPE:PE_ALONE	SIGNAL_AMT:NA12878_PE,22;NA12878_SR,0	STRANDS:+-,22	VALIDATION:PB,20;MOL,37
chr2	138245285	138245576	chr2	138245524	138245648	633	34	+	-	TYPE:DELETION	MAX:chr2:138245306;chr2:138245648	95:chr2:138245303-138245335;chr2:138245525-138245648	SIGNAL_TYPE:PE_ALONE	SIGNAL_AMT:NA12878_PE,34;NA12878_SR,0	STRANDS:+-,34	VALIDATION:PB,4;MOL,8
chr2	138490101	138490443	chr2	138490311	138490514	634	8	+	-	TYPE:DELETION	MAX:chr2:138490122;chr2:138490514	95:chr2:138490119-138490231;chr2:138490312-138490514	SIGNAL_TYPE:PE_ALONE	SIGNAL_AMT:NA12878_PE,8;NA12878_SR,0	STRANDS:+-,8	VALIDATION:PB,8;MOL,4
chr2	142350986	142351024	chr2	142351317	142351328	637	38	+	-	TYPE:DELETION	MAX:chr2:142351024;chr2:142351328	95:chr2:142351024-142351024;chr2:142351318-142351328	SIGNAL_TYPE:PE_SR	SIGNAL_AMT:NA12878_PE,26;NA12878_SR,12	STRANDS:+-,38	VALIDATION:PB,11;MOL,26
chr2	146862611	146862632	chr2	146876841	146876881	639	49	+	-	TYPE:DELETION	MAX:chr2:146862628;chr2:146876881	95:chr2:146862628-146862629;chr2:146876881-146876881	SIGNAL_TYPE:PE_SR	SIGNAL_AMT:NA12878_PE,43;NA12878_SR,6	STRANDS:+-,49	VALIDATION:PB,11;MOL,57
chr2	150626970	150626999	chr2	150627270	150627312	640	19	+	-	TYPE:DELETION	MAX:chr2:150626991;chr2:150627312	95:chr2:150626990-150626992;chr2:150627312-150627312	SIGNAL_TYPE:PE_SR	SIGNAL_AMT:NA12878_PE,14;NA12878_SR,5	STRANDS:+-,19	VALIDATION:PB,3;MOL,11
chr2	150759289	150759330	chr2	150759595	150759633	641	18	+	-	TYPE:DELETION	MAX:chr2:150759310;chr2:150759616	95:chr2:150759308-150759312;chr2:150759614-150759618	SIGNAL_TYPE:PE_SR	SIGNAL_AMT:NA12878_PE,15;NA12878_SR,3	STRANDS:+-,18	VALIDATION:PB,5;MOL,23
chr2	151031131	151031147	chr2	151038236	151038255	643	29	+	-	TYPE:DELETION	MAX:chr2:151031147;chr2:151038255	95:chr2:151031132-151031147;chr2:151038237-151038255	SIGNAL_TYPE:PE_SR	SIGNAL_AMT:NA12878_PE,22;NA12878_SR,7	STRANDS:+-,29	VALIDATION:PB,10;MOL,7
chr2	151903084	151903093	chr2	151903342	151903375	644	38	+	-	TYPE:DELETION	MAX:chr2:151903093;chr2:151903363	95:chr2:151903085-151903093;chr2:151903363-151903363	SIGNAL_TYPE:PE_SR	SIGNAL_AMT:NA12878_PE,23;NA12878_SR,15	STRANDS:+-,38	VALIDATION:PB,13;MOL,53
chr2	152041146	152041463	chr2	152041298	152041507	645	8	+	-	TYPE:DELETION	MAX:chr2:152041167;chr2:152041507	95:chr2:152041165-152041256;chr2:152041299-152041507	SIGNAL_TYPE:PE_ALONE	SIGNAL_AMT:NA12878_PE,8;NA12878_SR,0	STRANDS:+-,8	VALIDATION:PB,3;MOL,33
chr2	152617281	152617322	chr2	152617586	152617623	646	48	+	-	TYPE:DELETION	MAX:chr2:152617302;chr2:152617623	95:chr2:152617302-152617302;chr2:152617623-152617623	SIGNAL_TYPE:PE_SR	SIGNAL_AMT:NA12878_PE,26;NA12878_SR,22	STRANDS:+-,48	VALIDATION:PB,7;MOL,60
chr2	154064572	154064587	chr2	154064664	154064679	648	10	+	-	TYPE:DELETION	MAX:chr2:154064587;chr2:154064679	95:chr2:154064573-154064587;chr2:154064665-154064679	SIGNAL_TYPE:SR_ALONE	SIGNAL_AMT:NA12878_PE,0;NA12878_SR,10	STRANDS:+-,10	VALIDATION:PB,2;MOL,29
chr2	154494925	154494944	chr2	154495143	154495161	649	11	+	-	TYPE:DELETION	MAX:chr2:154494944;chr2:154495161	95:chr2:154494926-154494944;chr2:154495144-154495161	SIGNAL_TYPE:PE_SR	SIGNAL_AMT:NA12878_PE,3;NA12878_SR,8	STRANDS:+-,11	VALIDATION:PB,7;MOL,35
chr2	155818966	155819005	chr2	155825132	155825148	650	20	+	+	TYPE:INVERSION	MAX:chr2:155818986;chr2:155825148	95:chr2:155818986-155818987;chr2:155825133-155825148	SIGNAL_TYPE:PE_SR	SIGNAL_AMT:NA12878_PE,12;NA12878_SR,8	STRANDS:++,20	VALIDATION:PB,7;MOL,22
chr2	155824944	155824958	chr2	155830171	155830200	651	23	-	-	TYPE:INVERSION	MAX:chr2:155824958;chr2:155830192	95:chr2:155824945-155824958;chr2:155830192-155830192	SIGNAL_TYPE:PE_SR	SIGNAL_AMT:NA12878_PE,13;NA12878_SR,10	STRANDS:--,23	VALIDATION:PB,6;MOL,18
chr2	156656737	156656778	chr2	156656840	156656881	653	11	+	-	TYPE:DELETION	MAX:chr2:156656758;chr2:156656861	95:chr2:156656758-156656758;chr2:156656861-156656861	SIGNAL_TYPE:SR_ALONE	SIGNAL_AMT:NA12878_PE,0;NA12878_SR,11	STRANDS:+-,11	VALIDATION:PB,0;MOL,14
chr2	157077084	157077327	chr2	157077181	157077349	654	7	+	-	TYPE:DELETION	MAX:chr2:157077105;chr2:157077349	95:chr2:157077100-157077170;chr2:157077182-157077349	SIGNAL_TYPE:PE_ALONE	SIGNAL_AMT:NA12878_PE,7;NA12878_SR,0	STRANDS:+-,7	VALIDATION:PB,3;MOL,28
chr2	158433330	158433370	chr2	158433658	158433673	655	24	+	-	TYPE:DELETION	MAX:chr2:158433351;chr2:158433673	95:chr2:158433351-158433351;chr2:158433659-158433673	SIGNAL_TYPE:PE_SR	SIGNAL_AMT:NA12878_PE,15;NA12878_SR,9	STRANDS:+-,24	VALIDATION:PB,4;MOL,10
chr2	158719081	158719121	chr2	158719376	158719417	656	32	+	-	TYPE:DELETION	MAX:chr2:158719101;chr2:158719397	95:chr2:158719101-158719101;chr2:158719397-158719397	SIGNAL_TYPE:PE_SR	SIGNAL_AMT:NA12878_PE,13;NA12878_SR,19	STRANDS:+-,32	VALIDATION:PB,14;MOL,1
chr2	160149123	160149130	chr2	160151644	160151651	659	57	+	-	TYPE:DELETION	MAX:chr2:160149130;chr2:160151651	95:chr2:160149124-160149130;chr2:160151645-160151651	SIGNAL_TYPE:PE_SR	SIGNAL_AMT:NA12878_PE,37;NA12878_SR,20	STRANDS:+-,57	VALIDATION:PB,23;MOL,34
chr2	160855846	160855884	chr2	160856170	160856176	660	53	+	-	TYPE:DELETION	MAX:chr2:160855884;chr2:160856176	95:chr2:160855884-160855884;chr2:160856171-160856176	SIGNAL_TYPE:PE_SR	SIGNAL_AMT:NA12878_PE,30;NA12878_SR,23	STRANDS:+-,53	VALIDATION:PB,4;MOL,47
chr2	161795593	161795631	chr2	161795921	161795926	662	65	+	-	TYPE:DELETION	MAX:chr2:161795631;chr2:161795926	95:chr2:161795631-161795631;chr2:161795922-161795926	SIGNAL_TYPE:PE_SR	SIGNAL_AMT:NA12878_PE,40;NA12878_SR,25	STRANDS:+-,65	VALIDATION:PB,5;MOL,52
chr2	163666404	163666442	chr2	163666702	163666744	666	50	+	-	TYPE:DELETION	MAX:chr2:163666442;chr2:163666744	95:chr2:163666442-163666442;chr2:163666744-163666744	SIGNAL_TYPE:PE_SR	SIGNAL_AMT:NA12878_PE,36;NA12878_SR,14	STRANDS:+-,50	VALIDATION:PB,13;MOL,22
chr2	166267518	166267527	chr2	166267826	166267834	667	49	+	-	TYPE:DELETION	MAX:chr2:166267527;chr2:166267834	95:chr2:166267519-166267527;chr2:166267827-166267834	SIGNAL_TYPE:PE_SR	SIGNAL_AMT:NA12878_PE,33;NA12878_SR,16	STRANDS:+-,49	VALIDATION:PB,14;MOL,49
chr2	167494249	167494443	chr2	167501391	167501607	668	18	-	+	TYPE:TANDEMDUP	MAX:chr2:167494443;chr2:167501412	95:chr2:167494250-167494443;chr2:167501409-167501454	SIGNAL_TYPE:PE_ALONE	SIGNAL_AMT:NA12878_PE,18;NA12878_SR,0	STRANDS:-+,18	VALIDATION:PB,0;MOL,10
chr2	167545923	167546228	chr2	167546827	167547104	670	11	+	-	TYPE:DELETION	MAX:chr2:167545944;chr2:167547104	95:chr2:167545941-167546050;chr2:167546828-167547104	SIGNAL_TYPE:PE_ALONE	SIGNAL_AMT:NA12878_PE,11;NA12878_SR,0	STRANDS:+-,11	VALIDATION:PB,8;MOL,12
chr2	155006543	155006905	chr2	167546981	167547149	671	10	-	-	TYPE:UNKNOWN	MAX:chr2:155006905;chr2:167547149	95:chr2:155006544-155006905;chr2:167546982-167547149	SIGNAL_TYPE:PE_ALONE	SIGNAL_AMT:NA12878_PE,10;NA12878_SR,0	STRANDS:--,10	VALIDATION:PB,0;MOL,1
chr2	168895807	168895838	chr2	168896106	168896146	672	63	+	-	TYPE:DELETION	MAX:chr2:168895823;chr2:168896127	95:chr2:168895823-168895823;chr2:168896127-168896127	SIGNAL_TYPE:PE_SR	SIGNAL_AMT:NA12878_PE,42;NA12878_SR,21	STRANDS:+-,63	VALIDATION:PB,13;MOL,25
chr2	169395461	169395769	chr2	169395701	169395790	674	35	+	-	TYPE:DELETION	MAX:chr2:169395769;chr2:169395790	95:chr2:169395769-169395769;chr2:169395702-169395790	SIGNAL_TYPE:PE_ALONE	SIGNAL_AMT:NA12878_PE,35;NA12878_SR,0	STRANDS:+-,35	VALIDATION:PB,10;MOL,55
chr2	169606112	169606154	chr2	169606187	169606228	675	7	+	-	TYPE:DELETION	MAX:chr2:169606154;chr2:169606208	95:chr2:169606154-169606154;chr2:169606207-169606209	SIGNAL_TYPE:PE_SR	SIGNAL_AMT:NA12878_PE,1;NA12878_SR,6	STRANDS:+-,7	VALIDATION:PB,2;MOL,0
chr2	170105115	170105154	chr2	170111152	170111169	676	38	+	-	TYPE:DELETION	MAX:chr2:170105136;chr2:170111169	95:chr2:170105136-170105136;chr2:170111153-170111169	SIGNAL_TYPE:PE_SR	SIGNAL_AMT:NA12878_PE,30;NA12878_SR,8	STRANDS:+-,38	VALIDATION:PB,11;MOL,25
chr2	170641497	170641840	chr2	170643794	170643970	677	31	+	-	TYPE:DELETION	MAX:chr2:170641518;chr2:170643970	95:chr2:170641515-170641560;chr2:170643795-170643970	SIGNAL_TYPE:PE_ALONE	SIGNAL_AMT:NA12878_PE,31;NA12878_SR,0	STRANDS:+-,31	VALIDATION:PB,14;MOL,30
chr2	170992006	170992195	chr2	170992164	170992343	679	24	+	-	TYPE:DELETION	MAX:chr2:170992027;chr2:170992343	95:chr2:170992022-170992072;chr2:170992165-170992343	SIGNAL_TYPE:PE_ALONE	SIGNAL_AMT:NA12878_PE,24;NA12878_SR,0	STRANDS:+-,24	VALIDATION:PB,2;MOL,5
chr2	173148019	173148060	chr2	173148079	173148120	682	9	+	-	TYPE:DELETION	MAX:chr2:173148040;chr2:173148100	95:chr2:173148040-173148040;chr2:173148100-173148100	SIGNAL_TYPE:SR_ALONE	SIGNAL_AMT:NA12878_PE,0;NA12878_SR,9	STRANDS:+-,9	VALIDATION:PB,0;MOL,1
chr2	173179971	173180191	chr2	173185989	173186133	683	19	+	-	TYPE:DELETION	MAX:chr2:173179992;chr2:173186133	95:chr2:173179988-173180045;chr2:173185990-173186133	SIGNAL_TYPE:PE_ALONE	SIGNAL_AMT:NA12878_PE,19;NA12878_SR,0	STRANDS:+-,19	VALIDATION:PB,11;MOL,20
chr2	176637483	176637516	chr2	176637795	176637837	685	14	+	-	TYPE:DELETION	MAX:chr2:176637496;chr2:176637837	95:chr2:176637495-176637499;chr2:176637837-176637837	SIGNAL_TYPE:PE_SR	SIGNAL_AMT:NA12878_PE,11;NA12878_SR,3	STRANDS:+-,14	VALIDATION:PB,4;MOL,19
chr2	177265601	177265828	chr2	177271880	177272052	686	17	+	-	TYPE:DELETION	MAX:chr2:177265622;chr2:177272052	95:chr2:177265617-177265681;chr2:177272052-177272052	SIGNAL_TYPE:PE_ALONE	SIGNAL_AMT:NA12878_PE,17;NA12878_SR,0	STRANDS:+-,17	VALIDATION:PB,4;MOL,26
chr2	178287617	178287931	chr2	178287941	178288079	689	30	+	-	TYPE:DELETION	MAX:chr2:178287931;chr2:178288059	95:chr2:178287931-178287931;chr2:178288027-178288065	SIGNAL_TYPE:PE_ALONE	SIGNAL_AMT:NA12878_PE,30;NA12878_SR,0	STRANDS:+-,30	VALIDATION:PB,9;MOL,53
chr2	182355966	182356004	chr2	182356267	182356301	690	54	+	-	TYPE:DELETION	MAX:chr2:182355985;chr2:182356288	95:chr2:182355985-182355985;chr2:182356288-182356288	SIGNAL_TYPE:PE_SR	SIGNAL_AMT:NA12878_PE,35;NA12878_SR,19	STRANDS:+-,54	VALIDATION:PB,7;MOL,46
chr2	182565256	182565271	chr2	182565560	182565575	691	10	+	-	TYPE:DELETION	MAX:chr2:182565271;chr2:182565575	95:chr2:182565257-182565271;chr2:182565561-182565575	SIGNAL_TYPE:SR_ALONE	SIGNAL_AMT:NA12878_PE,0;NA12878_SR,10	STRANDS:+-,10	VALIDATION:PB,6;MOL,21
chr2	182856905	182856937	chr2	182857576	182857609	692	22	+	-	TYPE:DELETION	MAX:chr2:182856926;chr2:182857596	95:chr2:182856922-182856931;chr2:182857589-182857598	SIGNAL_TYPE:PE_SR	SIGNAL_AMT:NA12878_PE,21;NA12878_SR,1	STRANDS:+-,22	VALIDATION:PB,7;MOL,23
chr2	184249953	184250101	chr2	184250225	184250329	695	32	+	-	TYPE:DELETION	MAX:chr2:184249974;chr2:184250329	95:chr2:184249967-184249997;chr2:184250226-184250329	SIGNAL_TYPE:PE_ALONE	SIGNAL_AMT:NA12878_PE,32;NA12878_SR,0	STRANDS:+-,32	VALIDATION:PB,18;MOL,44
chr2	184569567	184569788	chr2	184570909	184571084	697	21	-	-	TYPE:INVERSION	MAX:chr2:184569788;chr2:184571084	95:chr2:184569568-184569788;chr2:184570910-184571084	SIGNAL_TYPE:PE_ALONE	SIGNAL_AMT:NA12878_PE,21;NA12878_SR,0	STRANDS:--,21	VALIDATION:PB,5;MOL,2
chr2	184569161	184569421	chr2	184571991	184572193	698	23	+	+	TYPE:INVERSION	MAX:chr2:184569421;chr2:184572012	95:chr2:184569421-184569421;chr2:184572007-184572058	SIGNAL_TYPE:PE_ALONE	SIGNAL_AMT:NA12878_PE,23;NA12878_SR,0	STRANDS:++,23	VALIDATION:PB,6;MOL,2
chr2	187437022	187437401	chr2	187437155	187437422	700	5	+	-	TYPE:DELETION	MAX:chr2:187437043;chr2:187437422	95:chr2:187437040-187437176;chr2:187437156-187437422	SIGNAL_TYPE:PE_ALONE	SIGNAL_AMT:NA12878_PE,5;NA12878_SR,0	STRANDS:+-,5	VALIDATION:PB,8;MOL,0
chr2	188215725	188215734	chr2	188216020	188216029	701	46	+	-	TYPE:DELETION	MAX:chr2:188215734;chr2:188216029	95:chr2:188215726-188215734;chr2:188216021-188216029	SIGNAL_TYPE:PE_SR	SIGNAL_AMT:NA12878_PE,32;NA12878_SR,14	STRANDS:+-,46	VALIDATION:PB,7;MOL,21
chr2	191248360	191248603	chr2	191248545	191248769	703	14	+	-	TYPE:DELETION	MAX:chr2:191248381;chr2:191248769	95:chr2:191248376-191248438;chr2:191248546-191248769	SIGNAL_TYPE:PE_ALONE	SIGNAL_AMT:NA12878_PE,14;NA12878_SR,0	STRANDS:+-,14	VALIDATION:PB,6;MOL,20
chr2	191680790	191680798	chr2	191680870	191680878	704	19	+	-	TYPE:DELETION	MAX:chr2:191680798;chr2:191680878	95:chr2:191680791-191680798;chr2:191680871-191680878	SIGNAL_TYPE:SR_ALONE	SIGNAL_AMT:NA12878_PE,0;NA12878_SR,19	STRANDS:+-,19	VALIDATION:PB,4;MOL,2
chr2	193355390	193355703	chr2	193355607	193355724	707	30	+	-	TYPE:DELETION	MAX:chr2:193355411;chr2:193355724	95:chr2:193355408-193355442;chr2:193355608-193355724	SIGNAL_TYPE:PE_ALONE	SIGNAL_AMT:NA12878_PE,30;NA12878_SR,0	STRANDS:+-,30	VALIDATION:PB,7;MOL,31
chr2	194689487	194689705	chr2	194698605	194698779	708	35	+	-	TYPE:DELETION	MAX:chr2:194689705;chr2:194698779	95:chr2:194689705-194689705;chr2:194698606-194698779	SIGNAL_TYPE:PE_ALONE	SIGNAL_AMT:NA12878_PE,35;NA12878_SR,0	STRANDS:+-,35	VALIDATION:PB,10;MOL,32
chr2	195477628	195477647	chr2	195477724	195477743	711	8	+	-	TYPE:DELETION	MAX:chr2:195477647;chr2:195477743	95:chr2:195477629-195477647;chr2:195477725-195477743	SIGNAL_TYPE:SR_ALONE	SIGNAL_AMT:NA12878_PE,0;NA12878_SR,8	STRANDS:+-,8	VALIDATION:PB,0;MOL,11
chr2	196031300	196031454	chr2	196031445	196031642	712	29	+	-	TYPE:DELETION	MAX:chr2:196031321;chr2:196031622	95:chr2:196031315-196031352;chr2:196031583-196031625	SIGNAL_TYPE:PE_ALONE	SIGNAL_AMT:NA12878_PE,29;NA12878_SR,0	STRANDS:+-,29	VALIDATION:PB,11;MOL,64
chr2	196051812	196051852	chr2	196052075	196052090	713	29	+	-	TYPE:DELETION	MAX:chr2:196051833;chr2:196052090	95:chr2:196051833-196051833;chr2:196052076-196052090	SIGNAL_TYPE:PE_SR	SIGNAL_AMT:NA12878_PE,20;NA12878_SR,9	STRANDS:+-,29	VALIDATION:PB,5;MOL,21
chr2	196214801	196214975	chr2	196215084	196215243	714	32	+	-	TYPE:DELETION	MAX:chr2:196214822;chr2:196215243	95:chr2:196214816-196214861;chr2:196215085-196215243	SIGNAL_TYPE:PE_ALONE	SIGNAL_AMT:NA12878_PE,32;NA12878_SR,0	STRANDS:+-,32	VALIDATION:PB,6;MOL,23
chr2	197614626	197614637	chr2	197614928	197614969	715	24	+	-	TYPE:DELETION	MAX:chr2:197614637;chr2:197614949	95:chr2:197614627-197614637;chr2:197614949-197614949	SIGNAL_TYPE:PE_SR	SIGNAL_AMT:NA12878_PE,11;NA12878_SR,13	STRANDS:+-,24	VALIDATION:PB,4;MOL,13
chr2	200312447	200312463	chr2	200312661	200312695	716	21	+	-	TYPE:DELETION	MAX:chr2:200312463;chr2:200312682	95:chr2:200312448-200312463;chr2:200312681-200312682	SIGNAL_TYPE:PE_SR	SIGNAL_AMT:NA12878_PE,13;NA12878_SR,8	STRANDS:+-,21	VALIDATION:PB,15;MOL,49
chr2	205185242	205185265	chr2	205185306	205185329	721	7	+	-	TYPE:DELETION	MAX:chr2:205185263;chr2:205185327	95:chr2:205185262-205185264;chr2:205185326-205185328	SIGNAL_TYPE:SR_ALONE	SIGNAL_AMT:NA12878_PE,0;NA12878_SR,7	STRANDS:+-,7	VALIDATION:PB,2;MOL,0
chr2	206731195	206731202	chr2	206731501	206731508	723	52	+	-	TYPE:DELETION	MAX:chr2:206731202;chr2:206731508	95:chr2:206731196-206731202;chr2:206731502-206731508	SIGNAL_TYPE:PE_SR	SIGNAL_AMT:NA12878_PE,31;NA12878_SR,21	STRANDS:+-,52	VALIDATION:PB,4;MOL,33
chr2	207987612	207987646	chr2	207987788	207987825	724	5	+	-	TYPE:DELETION	MAX:chr2:207987629;chr2:207987809	95:chr2:207987628-207987631;chr2:207987807-207987810	SIGNAL_TYPE:PE_SR	SIGNAL_AMT:NA12878_PE,1;NA12878_SR,4	STRANDS:+-,5	VALIDATION:PB,0;MOL,1
chr2	208351125	208351425	chr2	208359153	208359398	725	8	+	-	TYPE:DELETION	MAX:chr2:208351146;chr2:208359398	95:chr2:208351141-208351221;chr2:208359154-208359398	SIGNAL_TYPE:PE_ALONE	SIGNAL_AMT:NA12878_PE,8;NA12878_SR,0	STRANDS:+-,8	VALIDATION:PB,0;MOL,4
chr2	208474469	208474832	chr2	208476626	208476818	726	29	+	-	TYPE:DELETION	MAX:chr2:208474490;chr2:208476818	95:chr2:208474485-208474536;chr2:208476627-208476818	SIGNAL_TYPE:PE_ALONE	SIGNAL_AMT:NA12878_PE,29;NA12878_SR,0	STRANDS:+-,29	VALIDATION:PB,12;MOL,10
chr2	208567219	208567245	chr2	208567508	208567550	727	32	+	-	TYPE:DELETION	MAX:chr2:208567237;chr2:208567550	95:chr2:208567234-208567244;chr2:208567550-208567550	SIGNAL_TYPE:PE_SR	SIGNAL_AMT:NA12878_PE,31;NA12878_SR,1	STRANDS:+-,32	VALIDATION:PB,14;MOL,27
chr2	208910319	208910523	chr2	208910476	208910664	728	21	+	-	TYPE:DELETION	MAX:chr2:208910340;chr2:208910664	95:chr2:208910337-208910386;chr2:208910477-208910664	SIGNAL_TYPE:PE_ALONE	SIGNAL_AMT:NA12878_PE,21;NA12878_SR,0	STRANDS:+-,21	VALIDATION:PB,0;MOL,2
chr2	209061154	209061189	chr2	209061472	209061480	730	42	+	-	TYPE:DELETION	MAX:chr2:209061189;chr2:209061480	95:chr2:209061189-209061189;chr2:209061473-209061480	SIGNAL_TYPE:PE_SR	SIGNAL_AMT:NA12878_PE,25;NA12878_SR,17	STRANDS:+-,42	VALIDATION:PB,6;MOL,49
chr2	209451716	209451752	chr2	209452036	209452050	731	44	+	-	TYPE:DELETION	MAX:chr2:209451734;chr2:209452050	95:chr2:209451734-209451734;chr2:209452037-209452050	SIGNAL_TYPE:PE_SR	SIGNAL_AMT:NA12878_PE,34;NA12878_SR,10	STRANDS:+-,44	VALIDATION:PB,17;MOL,19
chr2	212551252	212551266	chr2	212551535	212551549	733	31	+	-	TYPE:DELETION	MAX:chr2:212551266;chr2:212551549	95:chr2:212551253-212551266;chr2:212551536-212551549	SIGNAL_TYPE:PE_SR	SIGNAL_AMT:NA12878_PE,21;NA12878_SR,10	STRANDS:+-,31	VALIDATION:PB,5;MOL,21
chr2	213574668	213574707	chr2	213574956	213574998	735	21	+	-	TYPE:DELETION	MAX:chr2:213574689;chr2:213574998	95:chr2:213574688-213574689;chr2:213574998-213574998	SIGNAL_TYPE:PE_SR	SIGNAL_AMT:NA12878_PE,14;NA12878_SR,7	STRANDS:+-,21	VALIDATION:PB,13;MOL,21
chr2	214507290	214507625	chr2	214507435	214507647	736	6	+	-	TYPE:DELETION	MAX:chr2:214507311;chr2:214507647	95:chr2:214507307-214507405;chr2:214507436-214507647	SIGNAL_TYPE:PE_ALONE	SIGNAL_AMT:NA12878_PE,6;NA12878_SR,0	STRANDS:+-,6	VALIDATION:PB,2;MOL,5
chr2	214775209	214775221	chr2	214775490	214775532	737	18	+	-	TYPE:DELETION	MAX:chr2:214775221;chr2:214775532	95:chr2:214775210-214775221;chr2:214775532-214775532	SIGNAL_TYPE:PE_SR	SIGNAL_AMT:NA12878_PE,6;NA12878_SR,12	STRANDS:+-,18	VALIDATION:PB,4;MOL,1
chr2	215728747	215728953	chr2	215730674	215730859	739	25	+	-	TYPE:DELETION	MAX:chr2:215728768;chr2:215730856	95:chr2:215728763-215728821;chr2:215730817-215730859	SIGNAL_TYPE:PE_ALONE	SIGNAL_AMT:NA12878_PE,25;NA12878_SR,0	STRANDS:+-,25	VALIDATION:PB,8;MOL,19
chr2	215749618	215749660	chr2	215749787	215749828	740	10	+	-	TYPE:DELETION	MAX:chr2:215749660;chr2:215749808	95:chr2:215749660-215749660;chr2:215749808-215749808	SIGNAL_TYPE:PE_SR	SIGNAL_AMT:NA12878_PE,2;NA12878_SR,8	STRANDS:+-,10	VALIDATION:PB,0;MOL,14
chr2	217089920	217090131	chr2	217092303	217092518	742	24	+	-	TYPE:DELETION	MAX:chr2:217089941;chr2:217092518	95:chr2:217089939-217089997;chr2:217092304-217092518	SIGNAL_TYPE:PE_ALONE	SIGNAL_AMT:NA12878_PE,24;NA12878_SR,0	STRANDS:+-,24	VALIDATION:PB,9;MOL,32
chr2	217092789	217092957	chr2	217092975	217093132	743	30	+	-	TYPE:DELETION	MAX:chr2:217092810;chr2:217093132	95:chr2:217092806-217092847;chr2:217092976-217093132	SIGNAL_TYPE:PE_ALONE	SIGNAL_AMT:NA12878_PE,30;NA12878_SR,0	STRANDS:+-,30	VALIDATION:PB,14;MOL,26
chr2	217158327	217158368	chr2	217158706	217158737	744	15	+	-	TYPE:DELETION	MAX:chr2:217158348;chr2:217158727	95:chr2:217158345-217158351;chr2:217158721-217158729	SIGNAL_TYPE:PE_SR	SIGNAL_AMT:NA12878_PE,13;NA12878_SR,2	STRANDS:+-,15	VALIDATION:PB,3;MOL,20
chr2	217955881	217955917	chr2	217957260	217957268	745	49	+	-	TYPE:DELETION	MAX:chr2:217955917;chr2:217957268	95:chr2:217955917-217955917;chr2:217957261-217957268	SIGNAL_TYPE:PE_SR	SIGNAL_AMT:NA12878_PE,33;NA12878_SR,16	STRANDS:+-,49	VALIDATION:PB,12;MOL,8
chr2	218674064	218674278	chr2	218674079	218674299	746	5	+	-	TYPE:DELETION	MAX:chr2:218674085;chr2:218674278	95:chr2:218674080-218674188;chr2:218674189-218674283	SIGNAL_TYPE:PE_ALONE	SIGNAL_AMT:NA12878_PE,5;NA12878_SR,0	STRANDS:+-,5	VALIDATION:PB,0;MOL,2
chr2	220052320	220052467	chr2	220052760	220052911	747	43	+	-	TYPE:DELETION	MAX:chr2:220052341;chr2:220052911	95:chr2:220052338-220052366;chr2:220052761-220052911	SIGNAL_TYPE:PE_ALONE	SIGNAL_AMT:NA12878_PE,43;NA12878_SR,0	STRANDS:+-,43	VALIDATION:PB,2;MOL,0
chr2	220053136	220053313	chr2	220056070	220056249	748	35	+	-	TYPE:DELETION	MAX:chr2:220053157;chr2:220056249	95:chr2:220053152-220053202;chr2:220056249-220056249	SIGNAL_TYPE:PE_ALONE	SIGNAL_AMT:NA12878_PE,35;NA12878_SR,0	STRANDS:+-,35	VALIDATION:PB,2;MOL,0
chr2	221345918	221346223	chr2	221345939	221346276	750	21	+	-	TYPE:DELETION	MAX:chr2:221345939;chr2:221346255	95:chr2:221345934-221345983;chr2:221346218-221346258	SIGNAL_TYPE:PE_ALONE	SIGNAL_AMT:NA12878_PE,21;NA12878_SR,0	STRANDS:+-,21	VALIDATION:PB,13;MOL,21
chr2	221882958	221882993	chr2	221883151	221883188	752	5	+	-	TYPE:DELETION	MAX:chr2:221882979;chr2:221883172	95:chr2:221882978-221882980;chr2:221883171-221883173	SIGNAL_TYPE:PE_SR	SIGNAL_AMT:NA12878_PE,1;NA12878_SR,4	STRANDS:+-,5	VALIDATION:PB,0;MOL,33
chr2	223481702	223481709	chr2	223481961	223481995	753	45	+	-	TYPE:DELETION	MAX:chr2:223481709;chr2:223481982	95:chr2:223481703-223481709;chr2:223481982-223481982	SIGNAL_TYPE:PE_SR	SIGNAL_AMT:NA12878_PE,25;NA12878_SR,20	STRANDS:+-,45	VALIDATION:PB,10;MOL,24
chr2	223760174	223760212	chr2	223762665	223762675	754	45	+	-	TYPE:DELETION	MAX:chr2:223760194;chr2:223762675	95:chr2:223760194-223760194;chr2:223762666-223762675	SIGNAL_TYPE:PE_SR	SIGNAL_AMT:NA12878_PE,32;NA12878_SR,13	STRANDS:+-,45	VALIDATION:PB,5;MOL,44
chr2	223797338	223797506	chr2	223797573	223797691	755	26	+	-	TYPE:DELETION	MAX:chr2:223797359;chr2:223797691	95:chr2:223797353-223797392;chr2:223797574-223797691	SIGNAL_TYPE:PE_ALONE	SIGNAL_AMT:NA12878_PE,26;NA12878_SR,0	STRANDS:+-,26	VALIDATION:PB,10;MOL,41
chr2	226039575	226039591	chr2	226040039	226040076	758	33	+	-	TYPE:DELETION	MAX:chr2:226039591;chr2:226040076	95:chr2:226039576-226039591;chr2:226040076-226040076	SIGNAL_TYPE:PE_SR	SIGNAL_AMT:NA12878_PE,25;NA12878_SR,8	STRANDS:+-,33	VALIDATION:PB,10;MOL,51
chr2	231996176	231996216	chr2	231996479	231996521	765	30	+	-	TYPE:DELETION	MAX:chr2:231996197;chr2:231996521	95:chr2:231996197-231996197;chr2:231996521-231996521	SIGNAL_TYPE:PE_SR	SIGNAL_AMT:NA12878_PE,18;NA12878_SR,12	STRANDS:+-,30	VALIDATION:PB,10;MOL,8
chr2	233332705	233333010	chr2	233333318	233333507	770	16	+	-	TYPE:DELETION	MAX:chr2:233332726;chr2:233333507	95:chr2:233332722-233332779;chr2:233333319-233333507	SIGNAL_TYPE:PE_ALONE	SIGNAL_AMT:NA12878_PE,16;NA12878_SR,0	STRANDS:+-,16	VALIDATION:PB,4;MOL,16
chr2	236094666	236094884	chr2	236094779	236095012	774	15	+	-	TYPE:DELETION	MAX:chr2:236094687;chr2:236095012	95:chr2:236094682-236094736;chr2:236094780-236095012	SIGNAL_TYPE:PE_ALONE	SIGNAL_AMT:NA12878_PE,15;NA12878_SR,0	STRANDS:+-,15	VALIDATION:PB,2;MOL,10
chr2	239409368	239409402	chr2	239409683	239409709	777	16	+	-	TYPE:DELETION	MAX:chr2:239409386;chr2:239409704	95:chr2:239409385-239409387;chr2:239409703-239409705	SIGNAL_TYPE:PE_SR	SIGNAL_AMT:NA12878_PE,11;NA12878_SR,5	STRANDS:+-,16	VALIDATION:PB,2;MOL,9
chr2	240153349	240153585	chr2	240153518	240153606	778	7	+	-	TYPE:DELETION	MAX:chr2:240153585;chr2:240153606	95:chr2:240153585-240153585;chr2:240153519-240153606	SIGNAL_TYPE:PE_ALONE	SIGNAL_AMT:NA12878_PE,7;NA12878_SR,0	STRANDS:+-,7	VALIDATION:PB,0;MOL,18
chr2	240640627	240640766	chr2	240641539	240641791	779	16	-	+	TYPE:TANDEMDUP	MAX:chr2:240640766;chr2:240641791	95:chr2:240640628-240640766;chr2:240641791-240641791	SIGNAL_TYPE:PE_ALONE	SIGNAL_AMT:NA12878_PE,16;NA12878_SR,0	STRANDS:-+,16	VALIDATION:PB,0;MOL,1
chr2	240739380	240739807	chr2	240739499	240739829	781	5	+	-	TYPE:DELETION	MAX:chr2:240739401;chr2:240739829	95:chr2:240739398-240739548;chr2:240739500-240739829	SIGNAL_TYPE:PE_ALONE	SIGNAL_AMT:NA12878_PE,5;NA12878_SR,0	STRANDS:+-,5	VALIDATION:PB,0;MOL,2
chr2	240838334	240838644	chr2	240838638	240838884	783	13	+	-	TYPE:DELETION	MAX:chr2:240838644;chr2:240838884	95:chr2:240838644-240838644;chr2:240838639-240838884	SIGNAL_TYPE:PE_ALONE	SIGNAL_AMT:NA12878_PE,13;NA12878_SR,0	STRANDS:+-,13	VALIDATION:PB,5;MOL,9
chr2	240958934	240958975	chr2	240959240	240959278	784	24	+	-	TYPE:DELETION	MAX:chr2:240958955;chr2:240959278	95:chr2:240958955-240958955;chr2:240959278-240959278	SIGNAL_TYPE:PE_SR	SIGNAL_AMT:NA12878_PE,14;NA12878_SR,10	STRANDS:+-,24	VALIDATION:PB,4;MOL,0
chr2	242542612	242542925	chr2	242542646	242542962	788	5	+	-	TYPE:DELETION	MAX:chr2:242542633;chr2:242542954	95:chr2:242542628-242542711;chr2:242542847-242542958	SIGNAL_TYPE:PE_ALONE	SIGNAL_AMT:NA12878_PE,5;NA12878_SR,0	STRANDS:+-,5	VALIDATION:PB,2;MOL,1
chr2	242863982	242864251	chr2	242864125	242864293	790	9	+	-	TYPE:DELETION	MAX:chr2:242864003;chr2:242864293	95:chr2:242864000-242864052;chr2:242864126-242864293	SIGNAL_TYPE:PE_ALONE	SIGNAL_AMT:NA12878_PE,9;NA12878_SR,0	STRANDS:+-,9	VALIDATION:PB,0;MOL,1
chr3	228733	228776	chr3	234249	234429	796	28	+	-	TYPE:DELETION	MAX:chr3:228754;chr3:234429	95:chr3:228749-228776;chr3:234250-234429	SIGNAL_TYPE:PE_ALONE	SIGNAL_AMT:NA12878_PE,28;NA12878_SR,0	STRANDS:+-,28	VALIDATION:PB,2;MOL,0
chr3	982571	982803	chr3	982676	982929	798	18	+	-	TYPE:DELETION	MAX:chr3:982592;chr3:982908	95:chr3:982590-982661;chr3:982870-982912	SIGNAL_TYPE:PE_ALONE	SIGNAL_AMT:NA12878_PE,18;NA12878_SR,0	STRANDS:+-,18	VALIDATION:PB,15;MOL,49
chr3	1032172	1032377	chr3	1032717	1032996	800	11	-	+	TYPE:TANDEMDUP	MAX:chr3:1032377;chr3:1032738	95:chr3:1032173-1032377;chr3:1032734-1032826	SIGNAL_TYPE:PE_ALONE	SIGNAL_AMT:NA12878_PE,11;NA12878_SR,0	STRANDS:-+,11	VALIDATION:PB,10;MOL,0
chr3	2311586	2311770	chr3	2311779	2311962	803	26	+	-	TYPE:DELETION	MAX:chr3:2311607;chr3:2311962	95:chr3:2311605-2311653;chr3:2311780-2311962	SIGNAL_TYPE:PE_ALONE	SIGNAL_AMT:NA12878_PE,26;NA12878_SR,0	STRANDS:+-,26	VALIDATION:PB,5;MOL,46
chr3	2633032	2633048	chr3	2633339	2633354	805	19	+	-	TYPE:DELETION	MAX:chr3:2633048;chr3:2633354	95:chr3:2633033-2633048;chr3:2633340-2633354	SIGNAL_TYPE:PE_SR	SIGNAL_AMT:NA12878_PE,10;NA12878_SR,9	STRANDS:+-,19	VALIDATION:PB,6;MOL,22
chr3	3873191	3873522	chr3	3873442	3873551	807	28	+	-	TYPE:DELETION	MAX:chr3:3873212;chr3:3873551	95:chr3:3873210-3873256;chr3:3873443-3873551	SIGNAL_TYPE:PE_ALONE	SIGNAL_AMT:NA12878_PE,28;NA12878_SR,0	STRANDS:+-,28	VALIDATION:PB,6;MOL,15
chr3	6700857	6700895	chr3	6701242	6701262	808	18	+	-	TYPE:DELETION	MAX:chr3:6700878;chr3:6701262	95:chr3:6700877-6700878;chr3:6701243-6701262	SIGNAL_TYPE:PE_SR	SIGNAL_AMT:NA12878_PE,11;NA12878_SR,7	STRANDS:+-,18	VALIDATION:PB,0;MOL,26
chr3	4066930	4066958	chr3	4069534	4069576	809	46	+	-	TYPE:DELETION	MAX:chr3:4066950;chr3:4069576	95:chr3:4066948-4066955;chr3:4069576-4069576	SIGNAL_TYPE:PE_SR	SIGNAL_AMT:NA12878_PE,45;NA12878_SR,1	STRANDS:+-,46	VALIDATION:PB,19;MOL,43
chr3	5275763	5276004	chr3	5275847	5276026	810	5	+	-	TYPE:DELETION	MAX:chr3:5275784;chr3:5276026	95:chr3:5275779-5275856;chr3:5275848-5276026	SIGNAL_TYPE:PE_ALONE	SIGNAL_AMT:NA12878_PE,5;NA12878_SR,0	STRANDS:+-,5	VALIDATION:PB,3;MOL,6
chr3	6430260	6430431	chr3	6430470	6430629	813	24	+	-	TYPE:DELETION	MAX:chr3:6430281;chr3:6430629	95:chr3:6430275-6430314;chr3:6430471-6430629	SIGNAL_TYPE:PE_ALONE	SIGNAL_AMT:NA12878_PE,24;NA12878_SR,0	STRANDS:+-,24	VALIDATION:PB,4;MOL,28
chr3	6646193	6646234	chr3	6654617	6654658	814	9	-	-	TYPE:INVERSION	MAX:chr3:6646214;chr3:6654638	95:chr3:6646214-6646214;chr3:6654638-6654638	SIGNAL_TYPE:SR_ALONE	SIGNAL_AMT:NA12878_PE,0;NA12878_SR,9	STRANDS:--,9	VALIDATION:PB,0;MOL,21
chr3	6650094	6650487	chr3	6654385	6654651	815	6	+	-	TYPE:DELETION	MAX:chr3:6650115;chr3:6654651	95:chr3:6650112-6650246;chr3:6654386-6654651	SIGNAL_TYPE:PE_ALONE	SIGNAL_AMT:NA12878_PE,6;NA12878_SR,0	STRANDS:+-,6	VALIDATION:PB,2;MOL,0
chr3	7347006	7347361	chr3	7347204	7347382	817	6	+	-	TYPE:DELETION	MAX:chr3:7347027;chr3:7347382	95:chr3:7347024-7347149;chr3:7347205-7347382	SIGNAL_TYPE:PE_ALONE	SIGNAL_AMT:NA12878_PE,6;NA12878_SR,0	STRANDS:+-,6	VALIDATION:PB,5;MOL,16
chr3	8325628	8325648	chr3	8326801	8326820	819	27	+	-	TYPE:DELETION	MAX:chr3:8325648;chr3:8326820	95:chr3:8325629-8325648;chr3:8326802-8326820	SIGNAL_TYPE:PE_SR	SIGNAL_AMT:NA12878_PE,20;NA12878_SR,7	STRANDS:+-,27	VALIDATION:PB,2;MOL,17
chr3	8720159	8720509	chr3	8720920	8721040	821	22	+	-	TYPE:DELETION	MAX:chr3:8720509;chr3:8721040	95:chr3:8720509-8720509;chr3:8720921-8721040	SIGNAL_TYPE:PE_ALONE	SIGNAL_AMT:NA12878_PE,22;NA12878_SR,0	STRANDS:+-,22	VALIDATION:PB,0;MOL,2
chr3	10397459	10397616	chr3	10397682	10397852	822	33	+	-	TYPE:DELETION	MAX:chr3:10397480;chr3:10397852	95:chr3:10397474-10397511;chr3:10397683-10397852	SIGNAL_TYPE:PE_ALONE	SIGNAL_AMT:NA12878_PE,33;NA12878_SR,0	STRANDS:+-,33	VALIDATION:PB,6;MOL,12
chr3	11108263	11108598	chr3	11111737	11111900	824	15	+	-	TYPE:DELETION	MAX:chr3:11108284;chr3:11111900	95:chr3:11108279-11108345;chr3:11111738-11111900	SIGNAL_TYPE:PE_ALONE	SIGNAL_AMT:NA12878_PE,15;NA12878_SR,0	STRANDS:+-,15	VALIDATION:PB,4;MOL,20
chr3	10087992	10088244	chr3	11911916	11912193	825	17	-	+	TYPE:UNKNOWN	MAX:chr3:10088244;chr3:11911937	95:chr3:10087993-10088244;chr3:11911932-11911962	SIGNAL_TYPE:PE_ALONE	SIGNAL_AMT:NA12878_PE,17;NA12878_SR,0	STRANDS:-+,17	VALIDATION:PB,0;MOL,6
chr3	13141422	13141463	chr3	13142576	13142585	831	48	+	-	TYPE:DELETION	MAX:chr3:13141443;chr3:13142585	95:chr3:13141443-13141443;chr3:13142577-13142585	SIGNAL_TYPE:PE_SR	SIGNAL_AMT:NA12878_PE,35;NA12878_SR,13	STRANDS:+-,48	VALIDATION:PB,13;MOL,11
chr3	16239400	16239430	chr3	16241188	16241223	833	21	+	-	TYPE:DELETION	MAX:chr3:16239415;chr3:16241209	95:chr3:16239415-16239420;chr3:16241207-16241210	SIGNAL_TYPE:PE_SR	SIGNAL_AMT:NA12878_PE,18;NA12878_SR,3	STRANDS:+-,21	VALIDATION:PB,3;MOL,18
chr3	17731684	17731721	chr3	17731986	17732027	834	16	+	-	TYPE:DELETION	MAX:chr3:17731705;chr3:17732007	95:chr3:17731702-17731708;chr3:17732004-17732010	SIGNAL_TYPE:PE_SR	SIGNAL_AMT:NA12878_PE,14;NA12878_SR,2	STRANDS:+-,16	VALIDATION:PB,6;MOL,25
chr3	18729944	18729978	chr3	18730757	18730795	835	19	+	-	TYPE:DELETION	MAX:chr3:18729965;chr3:18730795	95:chr3:18729964-18729967;chr3:18730795-18730795	SIGNAL_TYPE:PE_SR	SIGNAL_AMT:NA12878_PE,16;NA12878_SR,3	STRANDS:+-,19	VALIDATION:PB,12;MOL,10
chr3	21457488	21457529	chr3	21457806	21457831	836	22	+	-	TYPE:DELETION	MAX:chr3:21457509;chr3:21457827	95:chr3:21457509-21457509;chr3:21457826-21457827	SIGNAL_TYPE:PE_SR	SIGNAL_AMT:NA12878_PE,14;NA12878_SR,8	STRANDS:+-,22	VALIDATION:PB,13;MOL,16
chr3	21723683	21724082	chr3	21725698	21725991	837	19	+	-	TYPE:DELETION	MAX:chr3:21723704;chr3:21725970	95:chr3:21723700-21723781;chr3:21725925-21725972	SIGNAL_TYPE:PE_ALONE	SIGNAL_AMT:NA12878_PE,19;NA12878_SR,0	STRANDS:+-,19	VALIDATION:PB,4;MOL,1
chr3	22092348	22092382	chr3	22097791	22097798	838	72	+	-	TYPE:DELETION	MAX:chr3:22092382;chr3:22097798	95:chr3:22092382-22092382;chr3:22097792-22097798	SIGNAL_TYPE:PE_SR	SIGNAL_AMT:NA12878_PE,52;NA12878_SR,20	STRANDS:+-,72	VALIDATION:PB,12;MOL,46
chr3	22145142	22145180	chr3	22145217	22145259	839	5	+	-	TYPE:DELETION	MAX:chr3:22145163;chr3:22145259	95:chr3:22145162-22145164;chr3:22145259-22145259	SIGNAL_TYPE:PE_SR	SIGNAL_AMT:NA12878_PE,1;NA12878_SR,4	STRANDS:+-,5	VALIDATION:PB,0;MOL,1
chr3	23764053	23764322	chr3	23764268	23764460	842	14	+	-	TYPE:DELETION	MAX:chr3:23764074;chr3:23764460	95:chr3:23764071-23764165;chr3:23764269-23764460	SIGNAL_TYPE:PE_ALONE	SIGNAL_AMT:NA12878_PE,14;NA12878_SR,0	STRANDS:+-,14	VALIDATION:PB,10;MOL,3
chr3	24090782	24090819	chr3	24091022	24091063	843	9	+	-	TYPE:DELETION	MAX:chr3:24090803;chr3:24091043	95:chr3:24090802-24090805;chr3:24091041-24091045	SIGNAL_TYPE:PE_SR	SIGNAL_AMT:NA12878_PE,6;NA12878_SR,3	STRANDS:+-,9	VALIDATION:PB,5;MOL,28
chr3	24819514	24819549	chr3	24819829	24819840	844	25	+	-	TYPE:DELETION	MAX:chr3:24819549;chr3:24819840	95:chr3:24819549-24819549;chr3:24819830-24819840	SIGNAL_TYPE:PE_SR	SIGNAL_AMT:NA12878_PE,12;NA12878_SR,13	STRANDS:+-,25	VALIDATION:PB,4;MOL,16
chr3	25030882	25030908	chr3	25032228	25032266	845	18	+	-	TYPE:DELETION	MAX:chr3:25030898;chr3:25032248	95:chr3:25030897-25030907;chr3:25032242-25032250	SIGNAL_TYPE:PE_SR	SIGNAL_AMT:NA12878_PE,17;NA12878_SR,1	STRANDS:+-,18	VALIDATION:PB,2;MOL,19
chr3	26450955	26450991	chr3	26452288	26452305	846	30	+	-	TYPE:DELETION	MAX:chr3:26450976;chr3:26452305	95:chr3:26450976-26450976;chr3:26452289-26452305	SIGNAL_TYPE:PE_SR	SIGNAL_AMT:NA12878_PE,22;NA12878_SR,8	STRANDS:+-,30	VALIDATION:PB,10;MOL,24
chr3	26786707	26786740	chr3	26787010	26787037	847	16	+	-	TYPE:DELETION	MAX:chr3:26786722;chr3:26787031	95:chr3:26786721-26786723;chr3:26787030-26787032	SIGNAL_TYPE:PE_SR	SIGNAL_AMT:NA12878_PE,11;NA12878_SR,5	STRANDS:+-,16	VALIDATION:PB,5;MOL,11
chr3	41336646	41336905	chr3	41337024	41337248	850	11	+	-	TYPE:DELETION	MAX:chr3:41336667;chr3:41337231	95:chr3:41336662-41336723;chr3:41337185-41337235	SIGNAL_TYPE:PE_ALONE	SIGNAL_AMT:NA12878_PE,11;NA12878_SR,0	STRANDS:+-,11	VALIDATION:PB,8;MOL,5
chr3	32102042	32102064	chr3	32107862	32107904	852	25	+	-	TYPE:DELETION	MAX:chr3:32102059;chr3:32107904	95:chr3:32102059-32102060;chr3:32107904-32107904	SIGNAL_TYPE:PE_SR	SIGNAL_AMT:NA12878_PE,19;NA12878_SR,6	STRANDS:+-,25	VALIDATION:PB,6;MOL,13
chr3	33300932	33300963	chr3	33301223	33301257	855	17	+	-	TYPE:DELETION	MAX:chr3:33300953;chr3:33301244	95:chr3:33300952-33300954;chr3:33301243-33301245	SIGNAL_TYPE:PE_SR	SIGNAL_AMT:NA12878_PE,13;NA12878_SR,4	STRANDS:+-,17	VALIDATION:PB,3;MOL,19
chr3	33553186	33553228	chr3	33554067	33554081	856	20	+	-	TYPE:DELETION	MAX:chr3:33553228;chr3:33554081	95:chr3:33553228-33553228;chr3:33554068-33554081	SIGNAL_TYPE:PE_SR	SIGNAL_AMT:NA12878_PE,10;NA12878_SR,10	STRANDS:+-,20	VALIDATION:PB,5;MOL,19
chr3	35051656	35051692	chr3	35051965	35052001	857	21	+	-	TYPE:DELETION	MAX:chr3:35051674;chr3:35051986	95:chr3:35051674-35051675;chr3:35051985-35051986	SIGNAL_TYPE:PE_SR	SIGNAL_AMT:NA12878_PE,15;NA12878_SR,6	STRANDS:+-,21	VALIDATION:PB,7;MOL,28
chr3	36108102	36108334	chr3	36108275	36108454	859	18	+	-	TYPE:DELETION	MAX:chr3:36108334;chr3:36108454	95:chr3:36108334-36108334;chr3:36108276-36108454	SIGNAL_TYPE:PE_ALONE	SIGNAL_AMT:NA12878_PE,18;NA12878_SR,0	STRANDS:+-,18	VALIDATION:PB,3;MOL,19
chr3	42838351	42838525	chr3	42840687	42840830	865	24	+	-	TYPE:DELETION	MAX:chr3:42838372;chr3:42840830	95:chr3:42838366-42838407;chr3:42840688-42840830	SIGNAL_TYPE:PE_ALONE	SIGNAL_AMT:NA12878_PE,24;NA12878_SR,0	STRANDS:+-,24	VALIDATION:PB,15;MOL,40
chr3	43031102	43031109	chr3	43031416	43031423	866	38	+	-	TYPE:DELETION	MAX:chr3:43031109;chr3:43031423	95:chr3:43031103-43031109;chr3:43031417-43031423	SIGNAL_TYPE:PE_SR	SIGNAL_AMT:NA12878_PE,17;NA12878_SR,21	STRANDS:+-,38	VALIDATION:PB,8;MOL,32
chr3	44740993	44741009	chr3	44742265	44742274	867	78	-	-	TYPE:INVERSION	MAX:chr3:44740999;chr3:44742267	95:chr3:44740996-44741001;chr3:44742266-44742274	SIGNAL_TYPE:PE_ALONE	SIGNAL_AMT:NA12878_PE,78;NA12878_SR,0	STRANDS:++,38;--,40	VALIDATION:PB,5;MOL,0
chr3	45084312	45084314	chr3	45084442	45084467	868	10	-	-	TYPE:INVERSION	MAX:chr3:45084314;chr3:45084448	95:chr3:45084313-45084314;chr3:45084447-45084450	SIGNAL_TYPE:PE_SR	SIGNAL_AMT:NA12878_PE,7;NA12878_SR,3	STRANDS:++,6;--,4	VALIDATION:PB,0;MOL,2
chr3	45609905	45610129	chr3	45610199	45610277	869	54	+	-	TYPE:DELETION	MAX:chr3:45610129;chr3:45610277	95:chr3:45610129-45610129;chr3:45610200-45610277	SIGNAL_TYPE:PE_ALONE	SIGNAL_AMT:NA12878_PE,54;NA12878_SR,0	STRANDS:+-,54	VALIDATION:PB,11;MOL,29
chr3	45768312	45768566	chr3	45768515	45768693	870	18	+	-	TYPE:DELETION	MAX:chr3:45768333;chr3:45768693	95:chr3:45768330-45768415;chr3:45768516-45768693	SIGNAL_TYPE:PE_ALONE	SIGNAL_AMT:NA12878_PE,18;NA12878_SR,0	STRANDS:+-,18	VALIDATION:PB,7;MOL,13
chr3	47490659	47490683	chr3	47493425	47493449	873	30	+	-	TYPE:DELETION	MAX:chr3:47490676;chr3:47493446	95:chr3:47490675-47490677;chr3:47493445-47493447	SIGNAL_TYPE:PE_SR	SIGNAL_AMT:NA12878_PE,25;NA12878_SR,5	STRANDS:+-,30	VALIDATION:PB,9;MOL,23
chr3	49494273	49494308	chr3	49494600	49494609	874	37	+	-	TYPE:DELETION	MAX:chr3:49494308;chr3:49494609	95:chr3:49494308-49494308;chr3:49494601-49494609	SIGNAL_TYPE:PE_SR	SIGNAL_AMT:NA12878_PE,21;NA12878_SR,16	STRANDS:+-,37	VALIDATION:PB,9;MOL,13
chr3	54024771	54025018	chr3	54025292	54025707	875	5	-	+	TYPE:TANDEMDUP	MAX:chr3:54025018;chr3:54025313	95:chr3:54024772-54025018;chr3:54025312-54025446	SIGNAL_TYPE:PE_ALONE	SIGNAL_AMT:NA12878_PE,5;NA12878_SR,0	STRANDS:-+,5	VALIDATION:PB,3;MOL,2
chr3	56604682	56604878	chr3	56604803	56604980	876	18	+	-	TYPE:DELETION	MAX:chr3:56604703;chr3:56604980	95:chr3:56604700-56604739;chr3:56604804-56604980	SIGNAL_TYPE:PE_ALONE	SIGNAL_AMT:NA12878_PE,18;NA12878_SR,0	STRANDS:+-,18	VALIDATION:PB,13;MOL,27
chr3	61475049	61475084	chr3	61475350	61475386	877	9	+	-	TYPE:DELETION	MAX:chr3:61475066;chr3:61475371	95:chr3:61475065-61475069;chr3:61475368-61475372	SIGNAL_TYPE:PE_SR	SIGNAL_AMT:NA12878_PE,6;NA12878_SR,3	STRANDS:+-,9	VALIDATION:PB,4;MOL,26
chr3	65188831	65189076	chr3	65214575	65214770	878	15	+	-	TYPE:DELETION	MAX:chr3:65188852;chr3:65214770	95:chr3:65188849-65188911;chr3:65214576-65214770	SIGNAL_TYPE:PE_ALONE	SIGNAL_AMT:NA12878_PE,15;NA12878_SR,0	STRANDS:+-,15	VALIDATION:PB,3;MOL,21
chr3	67493698	67493717	chr3	67496779	67496820	880	36	+	-	TYPE:DELETION	MAX:chr3:67493717;chr3:67496800	95:chr3:67493699-67493717;chr3:67496800-67496801	SIGNAL_TYPE:PE_SR	SIGNAL_AMT:NA12878_PE,29;NA12878_SR,7	STRANDS:+-,36	VALIDATION:PB,13;MOL,14
chr3	68634757	68634977	chr3	68640096	68640286	881	17	+	-	TYPE:DELETION	MAX:chr3:68634778;chr3:68640286	95:chr3:68634774-68634831;chr3:68640097-68640286	SIGNAL_TYPE:PE_ALONE	SIGNAL_AMT:NA12878_PE,17;NA12878_SR,0	STRANDS:+-,17	VALIDATION:PB,5;MOL,24
chr3	68739652	68739907	chr3	68747664	68747892	883	13	+	-	TYPE:DELETION	MAX:chr3:68739673;chr3:68747876	95:chr3:68739668-68739741;chr3:68747818-68747881	SIGNAL_TYPE:PE_ALONE	SIGNAL_AMT:NA12878_PE,13;NA12878_SR,0	STRANDS:+-,13	VALIDATION:PB,9;MOL,27
chr3	70415100	70415142	chr3	70415419	70415459	884	16	+	-	TYPE:DELETION	MAX:chr3:70415142;chr3:70415459	95:chr3:70415142-70415142;chr3:70415459-70415459	SIGNAL_TYPE:PE_SR	SIGNAL_AMT:NA12878_PE,9;NA12878_SR,7	STRANDS:+-,16	VALIDATION:PB,6;MOL,17
chr3	71242353	71242639	chr3	71242566	71242677	886	10	+	-	TYPE:DELETION	MAX:chr3:71242374;chr3:71242677	95:chr3:71242369-71242441;chr3:71242567-71242677	SIGNAL_TYPE:PE_ALONE	SIGNAL_AMT:NA12878_PE,10;NA12878_SR,0	STRANDS:+-,10	VALIDATION:PB,3;MOL,18
chr3	73063060	73063257	chr3	73063448	73063569	887	24	+	-	TYPE:DELETION	MAX:chr3:73063081;chr3:73063569	95:chr3:73063079-73063125;chr3:73063449-73063569	SIGNAL_TYPE:PE_ALONE	SIGNAL_AMT:NA12878_PE,24;NA12878_SR,0	STRANDS:+-,24	VALIDATION:PB,5;MOL,12
chr3	74765412	74765447	chr3	74765718	74765750	888	39	+	-	TYPE:DELETION	MAX:chr3:74765427;chr3:74765739	95:chr3:74765427-74765427;chr3:74765739-74765739	SIGNAL_TYPE:PE_SR	SIGNAL_AMT:NA12878_PE,30;NA12878_SR,9	STRANDS:+-,39	VALIDATION:PB,6;MOL,22
chr3	74789869	74789900	chr3	74789930	74789961	889	5	+	-	TYPE:DELETION	MAX:chr3:74789890;chr3:74789951	95:chr3:74789889-74789891;chr3:74789950-74789952	SIGNAL_TYPE:SR_ALONE	SIGNAL_AMT:NA12878_PE,0;NA12878_SR,5	STRANDS:+-,5	VALIDATION:PB,2;MOL,0
chr3	75778050	75778321	chr3	75778198	75778404	893	10	+	-	TYPE:DELETION	MAX:chr3:75778071;chr3:75778404	95:chr3:75778067-75778144;chr3:75778199-75778404	SIGNAL_TYPE:PE_ALONE	SIGNAL_AMT:NA12878_PE,10;NA12878_SR,0	STRANDS:+-,10	VALIDATION:PB,0;MOL,5
chr3	78779415	78779432	chr3	78779709	78779726	898	31	+	-	TYPE:DELETION	MAX:chr3:78779432;chr3:78779726	95:chr3:78779416-78779432;chr3:78779710-78779726	SIGNAL_TYPE:PE_SR	SIGNAL_AMT:NA12878_PE,23;NA12878_SR,8	STRANDS:+-,31	VALIDATION:PB,11;MOL,71
chr3	80925263	80925515	chr3	80926385	80926629	899	15	+	-	TYPE:DELETION	MAX:chr3:80925284;chr3:80926629	95:chr3:80925280-80925354;chr3:80926386-80926629	SIGNAL_TYPE:PE_ALONE	SIGNAL_AMT:NA12878_PE,15;NA12878_SR,0	STRANDS:+-,15	VALIDATION:PB,7;MOL,6
chr3	81346079	81346085	chr3	81346359	81346401	900	53	+	-	TYPE:DELETION	MAX:chr3:81346085;chr3:81346401	95:chr3:81346080-81346085;chr3:81346401-81346401	SIGNAL_TYPE:PE_SR	SIGNAL_AMT:NA12878_PE,30;NA12878_SR,23	STRANDS:+-,53	VALIDATION:PB,10;MOL,22
chr3	81907500	81907514	chr3	81907791	81907829	901	53	+	-	TYPE:DELETION	MAX:chr3:81907514;chr3:81907829	95:chr3:81907501-81907514;chr3:81907829-81907829	SIGNAL_TYPE:PE_SR	SIGNAL_AMT:NA12878_PE,43;NA12878_SR,10	STRANDS:+-,53	VALIDATION:PB,6;MOL,8
chr3	82691278	82691445	chr3	82691299	82691466	903	4	+	-	TYPE:DELETION	MAX:chr3:82691299;chr3:82691466	95:chr3:82691294-82691393;chr3:82691466-82691466	SIGNAL_TYPE:PE_ALONE	SIGNAL_AMT:NA12878_PE,4;NA12878_SR,0	STRANDS:+-,4	VALIDATION:PB,0;MOL,32
chr3	82936646	82936679	chr3	82936936	82936977	904	25	+	-	TYPE:DELETION	MAX:chr3:82936665;chr3:82936957	95:chr3:82936662-82936671;chr3:82936952-82936964	SIGNAL_TYPE:PE_SR	SIGNAL_AMT:NA12878_PE,24;NA12878_SR,1	STRANDS:+-,25	VALIDATION:PB,14;MOL,54
chr3	82957260	82957515	chr3	82957361	82957626	905	13	+	-	TYPE:DELETION	MAX:chr3:82957281;chr3:82957626	95:chr3:82957279-82957349;chr3:82957362-82957626	SIGNAL_TYPE:PE_ALONE	SIGNAL_AMT:NA12878_PE,13;NA12878_SR,0	STRANDS:+-,13	VALIDATION:PB,5;MOL,7
chr3	83853125	83853131	chr3	83855345	83855352	907	70	+	-	TYPE:DELETION	MAX:chr3:83853131;chr3:83855352	95:chr3:83853126-83853131;chr3:83855346-83855352	SIGNAL_TYPE:PE_SR	SIGNAL_AMT:NA12878_PE,47;NA12878_SR,23	STRANDS:+-,70	VALIDATION:PB,6;MOL,10
chr3	95116205	95116210	chr3	95116518	95116524	910	72	+	-	TYPE:DELETION	MAX:chr3:95116210;chr3:95116524	95:chr3:95116206-95116210;chr3:95116519-95116524	SIGNAL_TYPE:PE_SR	SIGNAL_AMT:NA12878_PE,46;NA12878_SR,26	STRANDS:+-,72	VALIDATION:PB,3;MOL,35
chr3	95465750	95466016	chr3	95470557	95470785	912	13	+	-	TYPE:DELETION	MAX:chr3:95466016;chr3:95470785	95:chr3:95466016-95466016;chr3:95470558-95470785	SIGNAL_TYPE:PE_ALONE	SIGNAL_AMT:NA12878_PE,13;NA12878_SR,0	STRANDS:+-,13	VALIDATION:PB,4;MOL,1
chr3	95468096	95468137	chr3	95470985	95471021	913	13	-	+	TYPE:TANDEMDUP	MAX:chr3:95468117;chr3:95471006	95:chr3:95468115-95468119;chr3:95471004-95471008	SIGNAL_TYPE:PE_SR	SIGNAL_AMT:NA12878_PE,10;NA12878_SR,3	STRANDS:-+,13	VALIDATION:PB,6;MOL,2
chr3	98899048	98899084	chr3	98902368	98902399	915	31	+	-	TYPE:DELETION	MAX:chr3:98899069;chr3:98902388	95:chr3:98899064-98899074;chr3:98902382-98902390	SIGNAL_TYPE:PE_SR	SIGNAL_AMT:NA12878_PE,30;NA12878_SR,1	STRANDS:+-,31	VALIDATION:PB,9;MOL,4
chr3	98943780	98944021	chr3	98949310	98949528	916	16	+	-	TYPE:DELETION	MAX:chr3:98943801;chr3:98949528	95:chr3:98943798-98943868;chr3:98949311-98949528	SIGNAL_TYPE:PE_ALONE	SIGNAL_AMT:NA12878_PE,16;NA12878_SR,0	STRANDS:+-,16	VALIDATION:PB,4;MOL,29
chr3	99037435	99037475	chr3	99037736	99037777	917	31	+	-	TYPE:DELETION	MAX:chr3:99037456;chr3:99037757	95:chr3:99037456-99037456;chr3:99037756-99037757	SIGNAL_TYPE:PE_SR	SIGNAL_AMT:NA12878_PE,23;NA12878_SR,8	STRANDS:+-,31	VALIDATION:PB,6;MOL,57
chr3	99628764	99628803	chr3	99629610	99629647	918	23	+	-	TYPE:DELETION	MAX:chr3:99628785;chr3:99629647	95:chr3:99628783-99628787;chr3:99629647-99629647	SIGNAL_TYPE:PE_SR	SIGNAL_AMT:NA12878_PE,20;NA12878_SR,3	STRANDS:+-,23	VALIDATION:PB,7;MOL,24
chr3	99785345	99785384	chr3	99785647	99785663	919	28	+	-	TYPE:DELETION	MAX:chr3:99785366;chr3:99785663	95:chr3:99785366-99785366;chr3:99785648-99785663	SIGNAL_TYPE:PE_SR	SIGNAL_AMT:NA12878_PE,19;NA12878_SR,9	STRANDS:+-,28	VALIDATION:PB,9;MOL,10
chr3	100521617	100521643	chr3	100522493	100522519	920	20	+	-	TYPE:DELETION	MAX:chr3:100521634;chr3:100522514	95:chr3:100521633-100521635;chr3:100522513-100522515	SIGNAL_TYPE:PE_SR	SIGNAL_AMT:NA12878_PE,15;NA12878_SR,5	STRANDS:+-,20	VALIDATION:PB,14;MOL,28
chr3	101188361	101188507	chr3	101188573	101188709	921	35	+	-	TYPE:DELETION	MAX:chr3:101188382;chr3:101188709	95:chr3:101188378-101188410;chr3:101188574-101188709	SIGNAL_TYPE:PE_ALONE	SIGNAL_AMT:NA12878_PE,35;NA12878_SR,0	STRANDS:+-,35	VALIDATION:PB,10;MOL,14
chr3	102283773	102283808	chr3	102284091	102284126	922	18	+	-	TYPE:DELETION	MAX:chr3:102283791;chr3:102284112	95:chr3:102283789-102283795;chr3:102284107-102284113	SIGNAL_TYPE:PE_SR	SIGNAL_AMT:NA12878_PE,16;NA12878_SR,2	STRANDS:+-,18	VALIDATION:PB,4;MOL,22
chr3	102810339	102810565	chr3	102810549	102810698	924	16	+	-	TYPE:DELETION	MAX:chr3:102810360;chr3:102810698	95:chr3:102810355-102810420;chr3:102810550-102810698	SIGNAL_TYPE:PE_ALONE	SIGNAL_AMT:NA12878_PE,16;NA12878_SR,0	STRANDS:+-,16	VALIDATION:PB,0;MOL,6
chr3	103547905	103547943	chr3	103548222	103548237	926	25	+	-	TYPE:DELETION	MAX:chr3:103547925;chr3:103548237	95:chr3:103547925-103547925;chr3:103548223-103548237	SIGNAL_TYPE:PE_SR	SIGNAL_AMT:NA12878_PE,16;NA12878_SR,9	STRANDS:+-,25	VALIDATION:PB,3;MOL,1
chr3	104278193	104278208	chr3	104279025	104279067	927	23	+	-	TYPE:DELETION	MAX:chr3:104278208;chr3:104279067	95:chr3:104278194-104278208;chr3:104279067-104279067	SIGNAL_TYPE:PE_SR	SIGNAL_AMT:NA12878_PE,14;NA12878_SR,9	STRANDS:+-,23	VALIDATION:PB,5;MOL,21
chr3	104416287	104416328	chr3	104416425	104416466	928	5	+	-	TYPE:DELETION	MAX:chr3:104416308;chr3:104416446	95:chr3:104416306-104416310;chr3:104416444-104416448	SIGNAL_TYPE:PE_SR	SIGNAL_AMT:NA12878_PE,2;NA12878_SR,3	STRANDS:+-,5	VALIDATION:PB,0;MOL,49
chr3	106735961	106736245	chr3	106736008	106736266	929	7	+	-	TYPE:DELETION	MAX:chr3:106736245;chr3:106736246	95:chr3:106736245-106736245;chr3:106736180-106736251	SIGNAL_TYPE:PE_ALONE	SIGNAL_AMT:NA12878_PE,7;NA12878_SR,0	STRANDS:+-,7	VALIDATION:PB,10;MOL,4
chr3	110256961	110256984	chr3	110257235	110257277	930	23	+	-	TYPE:DELETION	MAX:chr3:110256978;chr3:110257277	95:chr3:110256978-110256979;chr3:110257277-110257277	SIGNAL_TYPE:PE_SR	SIGNAL_AMT:NA12878_PE,17;NA12878_SR,6	STRANDS:+-,23	VALIDATION:PB,9;MOL,25
chr3	112467398	112467404	chr3	112467708	112467714	932	69	+	-	TYPE:DELETION	MAX:chr3:112467404;chr3:112467714	95:chr3:112467399-112467404;chr3:112467709-112467714	SIGNAL_TYPE:PE_SR	SIGNAL_AMT:NA12878_PE,45;NA12878_SR,24	STRANDS:+-,69	VALIDATION:PB,11;MOL,56
chr3	113854001	113854167	chr3	113854185	113854360	934	29	+	-	TYPE:DELETION	MAX:chr3:113854022;chr3:113854360	95:chr3:113854018-113854052;chr3:113854186-113854360	SIGNAL_TYPE:PE_ALONE	SIGNAL_AMT:NA12878_PE,29;NA12878_SR,0	STRANDS:+-,29	VALIDATION:PB,9;MOL,51
chr3	114466479	114466488	chr3	114466786	114466796	936	43	+	-	TYPE:DELETION	MAX:chr3:114466488;chr3:114466796	95:chr3:114466480-114466488;chr3:114466787-114466796	SIGNAL_TYPE:PE_SR	SIGNAL_AMT:NA12878_PE,29;NA12878_SR,14	STRANDS:+-,43	VALIDATION:PB,7;MOL,53
chr3	116275268	116275305	chr3	116275581	116275606	937	32	+	-	TYPE:DELETION	MAX:chr3:116275289;chr3:116275602	95:chr3:116275288-116275290;chr3:116275601-116275603	SIGNAL_TYPE:PE_SR	SIGNAL_AMT:NA12878_PE,27;NA12878_SR,5	STRANDS:+-,32	VALIDATION:PB,13;MOL,38
chr3	118281583	118281624	chr3	118281807	118281849	938	15	+	-	TYPE:DELETION	MAX:chr3:118281604;chr3:118281849	95:chr3:118281602-118281606;chr3:118281849-118281849	SIGNAL_TYPE:PE_SR	SIGNAL_AMT:NA12878_PE,12;NA12878_SR,3	STRANDS:+-,15	VALIDATION:PB,7;MOL,44
chr3	119893976	119894000	chr3	119894422	119894464	939	33	+	-	TYPE:DELETION	MAX:chr3:119893990;chr3:119894464	95:chr3:119893990-119893993;chr3:119894464-119894464	SIGNAL_TYPE:PE_SR	SIGNAL_AMT:NA12878_PE,28;NA12878_SR,5	STRANDS:+-,33	VALIDATION:PB,8;MOL,33
chr3	119941788	119941813	chr3	119941922	119941947	940	6	-	+	TYPE:TANDEMDUP	MAX:chr3:119941809;chr3:119941943	95:chr3:119941808-119941810;chr3:119941942-119941944	SIGNAL_TYPE:SR_ALONE	SIGNAL_AMT:NA12878_PE,0;NA12878_SR,6	STRANDS:-+,6	VALIDATION:PB,6;MOL,0
chr3	121883533	121883902	chr3	121883623	121883938	943	5	+	-	TYPE:DELETION	MAX:chr3:121883554;chr3:121883938	95:chr3:121883550-121883645;chr3:121883624-121883938	SIGNAL_TYPE:PE_ALONE	SIGNAL_AMT:NA12878_PE,5;NA12878_SR,0	STRANDS:+-,5	VALIDATION:PB,3;MOL,0
chr3	122138436	122138468	chr3	122138749	122138784	944	14	+	-	TYPE:DELETION	MAX:chr3:122138457;chr3:122138770	95:chr3:122138456-122138458;chr3:122138769-122138771	SIGNAL_TYPE:PE_SR	SIGNAL_AMT:NA12878_PE,10;NA12878_SR,4	STRANDS:+-,14	VALIDATION:PB,4;MOL,16
chr3	123197579	123197721	chr3	123197725	123197896	945	21	+	-	TYPE:DELETION	MAX:chr3:123197600;chr3:123197896	95:chr3:123197594-123197626;chr3:123197726-123197896	SIGNAL_TYPE:PE_ALONE	SIGNAL_AMT:NA12878_PE,21;NA12878_SR,0	STRANDS:+-,21	VALIDATION:PB,6;MOL,17
chr3	123236741	123236778	chr3	123237054	123237066	946	51	+	-	TYPE:DELETION	MAX:chr3:123236758;chr3:123237066	95:chr3:123236758-123236758;chr3:123237055-123237066	SIGNAL_TYPE:PE_SR	SIGNAL_AMT:NA12878_PE,40;NA12878_SR,11	STRANDS:+-,51	VALIDATION:PB,7;MOL,44
chr3	124890038	124890251	chr3	124890661	124890845	947	29	+	-	TYPE:DELETION	MAX:chr3:124890059;chr3:124890845	95:chr3:124890055-124890092;chr3:124890662-124890845	SIGNAL_TYPE:PE_ALONE	SIGNAL_AMT:NA12878_PE,29;NA12878_SR,0	STRANDS:+-,29	VALIDATION:PB,9;MOL,34
chr3	124936284	124936436	chr3	124937101	124937187	948	46	+	-	TYPE:DELETION	MAX:chr3:124936305;chr3:124937187	95:chr3:124936299-124936336;chr3:124937102-124937187	SIGNAL_TYPE:PE_ALONE	SIGNAL_AMT:NA12878_PE,46;NA12878_SR,0	STRANDS:+-,46	VALIDATION:PB,17;MOL,28
chr3	125489396	125489661	chr3	125489530	125489794	951	12	+	-	TYPE:DELETION	MAX:chr3:125489417;chr3:125489794	95:chr3:125489414-125489493;chr3:125489531-125489794	SIGNAL_TYPE:PE_ALONE	SIGNAL_AMT:NA12878_PE,12;NA12878_SR,0	STRANDS:+-,12	VALIDATION:PB,5;MOL,1
chr3	126089977	126090002	chr3	126090037	126090062	952	6	+	-	TYPE:DELETION	MAX:chr3:126089998;chr3:126090058	95:chr3:126089997-126089999;chr3:126090057-126090059	SIGNAL_TYPE:SR_ALONE	SIGNAL_AMT:NA12878_PE,0;NA12878_SR,6	STRANDS:+-,6	VALIDATION:PB,0;MOL,1
chr3	126358932	126358943	chr3	126359243	126359254	953	39	+	-	TYPE:DELETION	MAX:chr3:126358943;chr3:126359254	95:chr3:126358933-126358943;chr3:126359244-126359254	SIGNAL_TYPE:PE_SR	SIGNAL_AMT:NA12878_PE,26;NA12878_SR,13	STRANDS:+-,39	VALIDATION:PB,8;MOL,47
chr3	145931896	145932217	chr3	145932108	145932238	955	36	+	-	TYPE:DELETION	MAX:chr3:145932217;chr3:145932238	95:chr3:145932217-145932217;chr3:145932109-145932238	SIGNAL_TYPE:PE_ALONE	SIGNAL_AMT:NA12878_PE,36;NA12878_SR,0	STRANDS:+-,36	VALIDATION:PB,23;MOL,16
chr3	168738442	168738477	chr3	168738815	168738852	956	52	+	-	TYPE:DELETION	MAX:chr3:168738457;chr3:168738836	95:chr3:168738457-168738457;chr3:168738836-168738836	SIGNAL_TYPE:PE_SR	SIGNAL_AMT:NA12878_PE,41;NA12878_SR,11	STRANDS:+-,52	VALIDATION:PB,24;MOL,6
chr3	129184466	129184597	chr3	129184639	129184793	959	28	+	-	TYPE:DELETION	MAX:chr3:129184487;chr3:129184793	95:chr3:129184479-129184505;chr3:129184640-129184793	SIGNAL_TYPE:PE_ALONE	SIGNAL_AMT:NA12878_PE,28;NA12878_SR,0	STRANDS:+-,28	VALIDATION:PB,7;MOL,23
chr3	129763366	129763513	chr3	129806591	129806756	961	36	+	-	TYPE:DELETION	MAX:chr3:129763387;chr3:129806756	95:chr3:129763384-129763414;chr3:129806592-129806756	SIGNAL_TYPE:PE_ALONE	SIGNAL_AMT:NA12878_PE,36;NA12878_SR,0	STRANDS:+-,36	VALIDATION:PB,8;MOL,40
chr3	129912653	129912865	chr3	129912839	129913027	962	15	+	-	TYPE:DELETION	MAX:chr3:129912674;chr3:129913027	95:chr3:129912668-129912719;chr3:129912840-129913027	SIGNAL_TYPE:PE_ALONE	SIGNAL_AMT:NA12878_PE,15;NA12878_SR,0	STRANDS:+-,15	VALIDATION:PB,8;MOL,2
chr3	130132012	130132046	chr3	130132879	130132911	963	25	+	-	TYPE:DELETION	MAX:chr3:130132029;chr3:130132900	95:chr3:130132028-130132031;chr3:130132898-130132901	SIGNAL_TYPE:PE_SR	SIGNAL_AMT:NA12878_PE,21;NA12878_SR,4	STRANDS:+-,25	VALIDATION:PB,8;MOL,15
chr3	131677801	131678049	chr3	131678038	131678147	966	16	+	-	TYPE:DELETION	MAX:chr3:131677822;chr3:131678147	95:chr3:131677818-131677898;chr3:131678039-131678147	SIGNAL_TYPE:PE_ALONE	SIGNAL_AMT:NA12878_PE,16;NA12878_SR,0	STRANDS:+-,16	VALIDATION:PB,7;MOL,0
chr3	131708338	131708379	chr3	131713364	131713405	967	11	-	-	TYPE:INVERSION	MAX:chr3:131708359;chr3:131713385	95:chr3:131708359-131708359;chr3:131713385-131713385	SIGNAL_TYPE:SR_ALONE	SIGNAL_AMT:NA12878_PE,0;NA12878_SR,11	STRANDS:--,11	VALIDATION:PB,0;MOL,28
chr3	131708233	131708523	chr3	131713216	131713409	968	11	+	-	TYPE:DELETION	MAX:chr3:131708254;chr3:131713409	95:chr3:131708251-131708350;chr3:131713217-131713409	SIGNAL_TYPE:PE_ALONE	SIGNAL_AMT:NA12878_PE,11;NA12878_SR,0	STRANDS:+-,11	VALIDATION:PB,3;MOL,28
chr3	133503773	133503794	chr3	133505070	133505092	969	23	+	-	TYPE:DELETION	MAX:chr3:133503789;chr3:133505091	95:chr3:133503789-133503790;chr3:133505090-133505092	SIGNAL_TYPE:PE_SR	SIGNAL_AMT:NA12878_PE,17;NA12878_SR,6	STRANDS:+-,23	VALIDATION:PB,10;MOL,23
chr3	134673885	134674115	chr3	134674352	134674568	971	18	+	-	TYPE:DELETION	MAX:chr3:134674115;chr3:134674568	95:chr3:134674115-134674115;chr3:134674353-134674568	SIGNAL_TYPE:PE_ALONE	SIGNAL_AMT:NA12878_PE,18;NA12878_SR,0	STRANDS:+-,18	VALIDATION:PB,2;MOL,24
chr3	136020986	136021214	chr3	136026038	136026218	972	20	+	-	TYPE:DELETION	MAX:chr3:136021007;chr3:136026218	95:chr3:136021004-136021077;chr3:136026039-136026218	SIGNAL_TYPE:PE_ALONE	SIGNAL_AMT:NA12878_PE,20;NA12878_SR,0	STRANDS:+-,20	VALIDATION:PB,10;MOL,21
chr3	137314437	137314591	chr3	137316262	137316460	974	32	+	-	TYPE:DELETION	MAX:chr3:137314458;chr3:137316460	95:chr3:137314452-137314485;chr3:137316263-137316460	SIGNAL_TYPE:PE_ALONE	SIGNAL_AMT:NA12878_PE,32;NA12878_SR,0	STRANDS:+-,32	VALIDATION:PB,10;MOL,40
chr3	137769524	137769793	chr3	137769830	137769891	975	31	+	-	TYPE:DELETION	MAX:chr3:137769793;chr3:137769891	95:chr3:137769793-137769793;chr3:137769831-137769891	SIGNAL_TYPE:PE_ALONE	SIGNAL_AMT:NA12878_PE,31;NA12878_SR,0	STRANDS:+-,31	VALIDATION:PB,0;MOL,18
chr3	140193773	140193815	chr3	140193996	140194032	976	6	+	-	TYPE:DELETION	MAX:chr3:140193815;chr3:140194017	95:chr3:140193815-140193815;chr3:140194016-140194018	SIGNAL_TYPE:PE_SR	SIGNAL_AMT:NA12878_PE,2;NA12878_SR,4	STRANDS:+-,6	VALIDATION:PB,0;MOL,21
chr3	140620872	140621129	chr3	140622325	140622719	977	9	-	+	TYPE:TANDEMDUP	MAX:chr3:140621129;chr3:140622719	95:chr3:140620873-140621129;chr3:140622719-140622719	SIGNAL_TYPE:PE_ALONE	SIGNAL_AMT:NA12878_PE,9;NA12878_SR,0	STRANDS:-+,9	VALIDATION:PB,12;MOL,25
chr3	140621363	140621649	chr3	140622196	140622392	978	11	+	-	TYPE:DELETION	MAX:chr3:140621384;chr3:140622392	95:chr3:140621380-140621469;chr3:140622197-140622392	SIGNAL_TYPE:PE_ALONE	SIGNAL_AMT:NA12878_PE,11;NA12878_SR,0	STRANDS:+-,11	VALIDATION:PB,12;MOL,26
chr3	141384655	141384966	chr3	141384912	141385028	979	19	+	-	TYPE:DELETION	MAX:chr3:141384966;chr3:141385028	95:chr3:141384966-141384966;chr3:141384913-141385028	SIGNAL_TYPE:PE_ALONE	SIGNAL_AMT:NA12878_PE,19;NA12878_SR,0	STRANDS:+-,19	VALIDATION:PB,5;MOL,2
chr3	144517894	144518096	chr3	144518313	144518454	982	23	+	-	TYPE:DELETION	MAX:chr3:144517915;chr3:144518454	95:chr3:144517911-144517961;chr3:144518314-144518454	SIGNAL_TYPE:PE_ALONE	SIGNAL_AMT:NA12878_PE,23;NA12878_SR,0	STRANDS:+-,23	VALIDATION:PB,14;MOL,1
chr3	144888432	144888470	chr3	144888889	144888928	983	22	+	-	TYPE:DELETION	MAX:chr3:144888453;chr3:144888928	95:chr3:144888451-144888455;chr3:144888928-144888928	SIGNAL_TYPE:PE_SR	SIGNAL_AMT:NA12878_PE,19;NA12878_SR,3	STRANDS:+-,22	VALIDATION:PB,10;MOL,23
chr3	146385175	146385211	chr3	146394840	146394871	984	47	+	-	TYPE:DELETION	MAX:chr3:146385196;chr3:146394861	95:chr3:146385194-146385199;chr3:146394858-146394862	SIGNAL_TYPE:PE_SR	SIGNAL_AMT:NA12878_PE,45;NA12878_SR,2	STRANDS:+-,47	VALIDATION:PB,13;MOL,39
chr3	146390263	146390421	chr3	146395143	146395325	985	28	-	+	TYPE:TANDEMDUP	MAX:chr3:146390421;chr3:146395164	95:chr3:146390264-146390421;chr3:146395160-146395206	SIGNAL_TYPE:PE_ALONE	SIGNAL_AMT:NA12878_PE,28;NA12878_SR,0	STRANDS:-+,28	VALIDATION:PB,10;MOL,37
chr3	148197080	148197412	chr3	148197116	148197433	986	5	+	-	TYPE:DELETION	MAX:chr3:148197412;chr3:148197427	95:chr3:148197412-148197412;chr3:148197303-148197430	SIGNAL_TYPE:PE_ALONE	SIGNAL_AMT:NA12878_PE,5;NA12878_SR,0	STRANDS:+-,5	VALIDATION:PB,3;MOL,11
chr3	148281432	148281458	chr3	148285398	148285440	987	18	+	-	TYPE:DELETION	MAX:chr3:148281443;chr3:148285440	95:chr3:148281443-148281447;chr3:148285440-148285440	SIGNAL_TYPE:PE_SR	SIGNAL_AMT:NA12878_PE,13;NA12878_SR,5	STRANDS:+-,18	VALIDATION:PB,3;MOL,14
chr3	148566784	148566823	chr3	148567091	148567127	988	59	+	-	TYPE:DELETION	MAX:chr3:148566805;chr3:148567112	95:chr3:148566805-148566805;chr3:148567112-148567112	SIGNAL_TYPE:PE_SR	SIGNAL_AMT:NA12878_PE,39;NA12878_SR,20	STRANDS:+-,59	VALIDATION:PB,11;MOL,12
chr3	148729858	148729890	chr3	148730086	148730120	990	9	+	-	TYPE:DELETION	MAX:chr3:148729879;chr3:148730107	95:chr3:148729878-148729880;chr3:148730106-148730108	SIGNAL_TYPE:PE_SR	SIGNAL_AMT:NA12878_PE,5;NA12878_SR,4	STRANDS:+-,9	VALIDATION:PB,6;MOL,37
chr3	148844378	148844394	chr3	148844692	148844707	991	19	+	-	TYPE:DELETION	MAX:chr3:148844394;chr3:148844707	95:chr3:148844379-148844394;chr3:148844693-148844707	SIGNAL_TYPE:PE_SR	SIGNAL_AMT:NA12878_PE,10;NA12878_SR,9	STRANDS:+-,19	VALIDATION:PB,5;MOL,22
chr3	149878040	149878384	chr3	149878210	149878405	992	11	+	-	TYPE:DELETION	MAX:chr3:149878384;chr3:149878405	95:chr3:149878384-149878384;chr3:149878211-149878405	SIGNAL_TYPE:PE_ALONE	SIGNAL_AMT:NA12878_PE,11;NA12878_SR,0	STRANDS:+-,11	VALIDATION:PB,2;MOL,30
chr3	56751800	56752083	chr3	151382516	151382850	993	5	-	+	TYPE:UNKNOWN	MAX:chr3:56752083;chr3:151382537	95:chr3:56751801-56752083;chr3:151382533-151382633	SIGNAL_TYPE:PE_ALONE	SIGNAL_AMT:NA12878_PE,5;NA12878_SR,0	STRANDS:-+,5	VALIDATION:PB,0;MOL,1
chr3	152311734	152311742	chr3	152313149	152313158	995	69	+	-	TYPE:DELETION	MAX:chr3:152311742;chr3:152313158	95:chr3:152311735-152311742;chr3:152313150-152313158	SIGNAL_TYPE:PE_SR	SIGNAL_AMT:NA12878_PE,54;NA12878_SR,15	STRANDS:+-,69	VALIDATION:PB,15;MOL,49
chr3	136452315	136452774	chr3	152611147	152611586	996	4	-	+	TYPE:UNKNOWN	MAX:chr3:136452774;chr3:152611168	95:chr3:136452316-136452774;chr3:152611165-152611321	SIGNAL_TYPE:PE_ALONE	SIGNAL_AMT:NA12878_PE,4;NA12878_SR,0	STRANDS:-+,4	VALIDATION:PB,0;MOL,1
chr3	154096727	154097033	chr3	154096832	154097072	997	16	+	-	TYPE:DELETION	MAX:chr3:154097033;chr3:154097072	95:chr3:154097033-154097033;chr3:154096833-154097072	SIGNAL_TYPE:PE_ALONE	SIGNAL_AMT:NA12878_PE,16;NA12878_SR,0	STRANDS:+-,16	VALIDATION:PB,6;MOL,7
chr3	155410956	155410994	chr3	155411261	155411302	998	16	+	-	TYPE:DELETION	MAX:chr3:155410974;chr3:155411282	95:chr3:155410974-155410975;chr3:155411281-155411282	SIGNAL_TYPE:PE_SR	SIGNAL_AMT:NA12878_PE,10;NA12878_SR,6	STRANDS:+-,16	VALIDATION:PB,7;MOL,19
chr3	156092158	156092394	chr3	156093490	156093705	999	19	+	-	TYPE:DELETION	MAX:chr3:156092394;chr3:156093705	95:chr3:156092394-156092394;chr3:156093491-156093705	SIGNAL_TYPE:PE_ALONE	SIGNAL_AMT:NA12878_PE,19;NA12878_SR,0	STRANDS:+-,19	VALIDATION:PB,11;MOL,27
chr3	158116843	158117243	chr3	158117086	158117270	1000	13	+	-	TYPE:DELETION	MAX:chr3:158117243;chr3:158117270	95:chr3:158117243-158117243;chr3:158117087-158117270	SIGNAL_TYPE:PE_ALONE	SIGNAL_AMT:NA12878_PE,13;NA12878_SR,0	STRANDS:+-,13	VALIDATION:PB,3;MOL,24
chr3	158350725	158351078	chr3	158351717	158351926	1001	22	+	-	TYPE:DELETION	MAX:chr3:158351078;chr3:158351926	95:chr3:158351078-158351078;chr3:158351718-158351926	SIGNAL_TYPE:PE_ALONE	SIGNAL_AMT:NA12878_PE,22;NA12878_SR,0	STRANDS:+-,22	VALIDATION:PB,9;MOL,14
chr3	159257008	159257042	chr3	159257673	159257703	1002	28	+	-	TYPE:DELETION	MAX:chr3:159257025;chr3:159257694	95:chr3:159257024-159257027;chr3:159257693-159257695	SIGNAL_TYPE:PE_SR	SIGNAL_AMT:NA12878_PE,24;NA12878_SR,4	STRANDS:+-,28	VALIDATION:PB,12;MOL,15
chr3	159461391	159461417	chr3	159463411	159463451	1003	33	+	-	TYPE:DELETION	MAX:chr3:159461409;chr3:159463432	95:chr3:159461406-159461415;chr3:159463428-159463437	SIGNAL_TYPE:PE_SR	SIGNAL_AMT:NA12878_PE,32;NA12878_SR,1	STRANDS:+-,33	VALIDATION:PB,5;MOL,18
chr3	161246707	161246749	chr3	161247027	161247068	1005	20	+	-	TYPE:DELETION	MAX:chr3:161246749;chr3:161247048	95:chr3:161246749-161246749;chr3:161247048-161247048	SIGNAL_TYPE:PE_SR	SIGNAL_AMT:NA12878_PE,12;NA12878_SR,8	STRANDS:+-,20	VALIDATION:PB,3;MOL,30
chr3	161635526	161635538	chr3	161635670	161635678	1006	15	+	-	TYPE:DELETION	MAX:chr3:161635538;chr3:161635671	95:chr3:161635527-161635538;chr3:161635671-161635671	SIGNAL_TYPE:PE_SR	SIGNAL_AMT:NA12878_PE,3;NA12878_SR,12	STRANDS:+-,15	VALIDATION:PB,3;MOL,36
chr3	162408306	162408320	chr3	162408604	162408618	1007	38	+	-	TYPE:DELETION	MAX:chr3:162408316;chr3:162408618	95:chr3:162408316-162408317;chr3:162408605-162408618	SIGNAL_TYPE:PE_SR	SIGNAL_AMT:NA12878_PE,28;NA12878_SR,10	STRANDS:+-,38	VALIDATION:PB,5;MOL,9
chr3	162448926	162449323	chr3	162449718	162449880	1008	12	+	-	TYPE:DELETION	MAX:chr3:162449323;chr3:162449880	95:chr3:162449323-162449323;chr3:162449719-162449880	SIGNAL_TYPE:PE_ALONE	SIGNAL_AMT:NA12878_PE,12;NA12878_SR,0	STRANDS:+-,12	VALIDATION:PB,6;MOL,16
chr3	162525713	162525888	chr3	162547612	162547872	1009	11	+	+	TYPE:INVERSION	MAX:chr3:162525888;chr3:162547633	95:chr3:162525888-162525888;chr3:162547630-162547704	SIGNAL_TYPE:PE_ALONE	SIGNAL_AMT:NA12878_PE,11;NA12878_SR,0	STRANDS:++,11	VALIDATION:PB,3;MOL,25
chr3	162545134	162545379	chr3	162547485	162547673	1010	16	-	-	TYPE:INVERSION	MAX:chr3:162545379;chr3:162547673	95:chr3:162545135-162545379;chr3:162547486-162547673	SIGNAL_TYPE:PE_ALONE	SIGNAL_AMT:NA12878_PE,16;NA12878_SR,0	STRANDS:--,16	VALIDATION:PB,4;MOL,23
chr3	162512117	162512337	chr3	162626153	162626348	1011	16	+	-	TYPE:DELETION	MAX:chr3:162512138;chr3:162626348	95:chr3:162512133-162512190;chr3:162626154-162626348	SIGNAL_TYPE:PE_ALONE	SIGNAL_AMT:NA12878_PE,16;NA12878_SR,0	STRANDS:+-,16	VALIDATION:PB,6;MOL,18
chr3	162764890	162765067	chr3	162768908	162769106	1012	30	+	-	TYPE:DELETION	MAX:chr3:162764911;chr3:162769106	95:chr3:162764908-162764948;chr3:162768909-162769106	SIGNAL_TYPE:PE_ALONE	SIGNAL_AMT:NA12878_PE,30;NA12878_SR,0	STRANDS:+-,30	VALIDATION:PB,18;MOL,31
chr3	163464158	163464468	chr3	163464342	163464489	1013	16	+	-	TYPE:DELETION	MAX:chr3:163464468;chr3:163464489	95:chr3:163464468-163464468;chr3:163464343-163464489	SIGNAL_TYPE:PE_ALONE	SIGNAL_AMT:NA12878_PE,16;NA12878_SR,0	STRANDS:+-,16	VALIDATION:PB,8;MOL,0
chr3	165579048	165579240	chr3	165579144	165579261	1014	10	+	-	TYPE:DELETION	MAX:chr3:165579240;chr3:165579261	95:chr3:165579240-165579240;chr3:165579145-165579261	SIGNAL_TYPE:PE_ALONE	SIGNAL_AMT:NA12878_PE,10;NA12878_SR,0	STRANDS:+-,10	VALIDATION:PB,0;MOL,4
chr3	168515926	168515964	chr3	168516004	168516042	1017	4	+	-	TYPE:DELETION	MAX:chr3:168515947;chr3:168516025	95:chr3:168515946-168515948;chr3:168516024-168516026	SIGNAL_TYPE:SR_ALONE	SIGNAL_AMT:NA12878_PE,0;NA12878_SR,4	STRANDS:+-,4	VALIDATION:PB,2;MOL,0
chr3	170119550	170119767	chr3	170119696	170119907	1018	28	+	-	TYPE:DELETION	MAX:chr3:170119767;chr3:170119907	95:chr3:170119767-170119767;chr3:170119697-170119907	SIGNAL_TYPE:PE_ALONE	SIGNAL_AMT:NA12878_PE,28;NA12878_SR,0	STRANDS:+-,28	VALIDATION:PB,8;MOL,5
chr3	170731492	170731523	chr3	170731661	170731692	1022	5	-	+	TYPE:TANDEMDUP	MAX:chr3:170731513;chr3:170731682	95:chr3:170731512-170731514;chr3:170731681-170731683	SIGNAL_TYPE:SR_ALONE	SIGNAL_AMT:NA12878_PE,0;NA12878_SR,5	STRANDS:-+,5	VALIDATION:PB,8;MOL,9
chr3	171220714	171221005	chr3	171220981	171221101	1023	10	+	-	TYPE:DELETION	MAX:chr3:171220735;chr3:171221101	95:chr3:171220731-171220822;chr3:171220982-171221101	SIGNAL_TYPE:PE_ALONE	SIGNAL_AMT:NA12878_PE,10;NA12878_SR,0	STRANDS:+-,10	VALIDATION:PB,0;MOL,17
chr3	172400885	172401213	chr3	172401093	172401234	1024	30	+	-	TYPE:DELETION	MAX:chr3:172401213;chr3:172401234	95:chr3:172401213-172401213;chr3:172401094-172401234	SIGNAL_TYPE:PE_ALONE	SIGNAL_AMT:NA12878_PE,30;NA12878_SR,0	STRANDS:+-,30	VALIDATION:PB,5;MOL,51
chr3	177294490	177294531	chr3	177297459	177297484	1028	18	+	-	TYPE:DELETION	MAX:chr3:177294511;chr3:177297480	95:chr3:177294510-177294512;chr3:177297479-177297481	SIGNAL_TYPE:PE_SR	SIGNAL_AMT:NA12878_PE,13;NA12878_SR,5	STRANDS:+-,18	VALIDATION:PB,9;MOL,28
chr3	177381294	177381547	chr3	177385223	177385477	1030	16	+	-	TYPE:DELETION	MAX:chr3:177381315;chr3:177385477	95:chr3:177381313-177381390;chr3:177385224-177385477	SIGNAL_TYPE:PE_ALONE	SIGNAL_AMT:NA12878_PE,16;NA12878_SR,0	STRANDS:+-,16	VALIDATION:PB,6;MOL,12
chr3	178550120	178550154	chr3	178550850	178550886	1033	22	+	-	TYPE:DELETION	MAX:chr3:178550141;chr3:178550886	95:chr3:178550139-178550144;chr3:178550886-178550886	SIGNAL_TYPE:PE_SR	SIGNAL_AMT:NA12878_PE,20;NA12878_SR,2	STRANDS:+-,22	VALIDATION:PB,11;MOL,22
chr3	179398586	179398777	chr3	179398607	179398818	1034	4	+	-	TYPE:DELETION	MAX:chr3:179398607;chr3:179398818	95:chr3:179398601-179398660;chr3:179398818-179398818	SIGNAL_TYPE:PE_ALONE	SIGNAL_AMT:NA12878_PE,4;NA12878_SR,0	STRANDS:+-,4	VALIDATION:PB,7;MOL,46
chr3	179654336	179654347	chr3	179654798	179654809	1035	49	+	-	TYPE:DELETION	MAX:chr3:179654347;chr3:179654809	95:chr3:179654337-179654347;chr3:179654799-179654809	SIGNAL_TYPE:PE_SR	SIGNAL_AMT:NA12878_PE,37;NA12878_SR,12	STRANDS:+-,49	VALIDATION:PB,11;MOL,38
chr3	180918047	180918291	chr3	180918701	180918809	1036	16	+	-	TYPE:DELETION	MAX:chr3:180918068;chr3:180918809	95:chr3:180918064-180918138;chr3:180918702-180918809	SIGNAL_TYPE:PE_ALONE	SIGNAL_AMT:NA12878_PE,16;NA12878_SR,0	STRANDS:+-,16	VALIDATION:PB,6;MOL,21
chr3	183876812	183877015	chr3	183877174	183877399	1038	14	+	-	TYPE:DELETION	MAX:chr3:183876833;chr3:183877399	95:chr3:183876828-183876876;chr3:183877175-183877399	SIGNAL_TYPE:PE_ALONE	SIGNAL_AMT:NA12878_PE,14;NA12878_SR,0	STRANDS:+-,14	VALIDATION:PB,4;MOL,0
chr3	184125355	184125396	chr3	184125548	184125589	1039	25	+	-	TYPE:DELETION	MAX:chr3:184125376;chr3:184125569	95:chr3:184125376-184125376;chr3:184125569-184125569	SIGNAL_TYPE:PE_SR	SIGNAL_AMT:NA12878_PE,9;NA12878_SR,16	STRANDS:+-,25	VALIDATION:PB,6;MOL,15
chr3	184335014	184335302	chr3	184335180	184335324	1040	7	+	-	TYPE:DELETION	MAX:chr3:184335035;chr3:184335324	95:chr3:184335030-184335103;chr3:184335181-184335324	SIGNAL_TYPE:PE_ALONE	SIGNAL_AMT:NA12878_PE,7;NA12878_SR,0	STRANDS:+-,7	VALIDATION:PB,3;MOL,1
chr3	185017329	185017361	chr3	185017632	185017670	1043	43	+	-	TYPE:DELETION	MAX:chr3:185017343;chr3:185017670	95:chr3:185017342-185017345;chr3:185017670-185017670	SIGNAL_TYPE:PE_SR	SIGNAL_AMT:NA12878_PE,39;NA12878_SR,4	STRANDS:+-,43	VALIDATION:PB,4;MOL,37
chr3	186581030	186581035	chr3	186585281	186585286	1046	76	+	-	TYPE:DELETION	MAX:chr3:186581035;chr3:186585286	95:chr3:186581031-186581035;chr3:186585282-186585286	SIGNAL_TYPE:PE_SR	SIGNAL_AMT:NA12878_PE,47;NA12878_SR,29	STRANDS:+-,76	VALIDATION:PB,7;MOL,20
chr3	187732885	187733179	chr3	187734611	187734849	1047	13	+	-	TYPE:DELETION	MAX:chr3:187733179;chr3:187734849	95:chr3:187733179-187733179;chr3:187734612-187734849	SIGNAL_TYPE:PE_ALONE	SIGNAL_AMT:NA12878_PE,13;NA12878_SR,0	STRANDS:+-,13	VALIDATION:PB,9;MOL,8
chr3	188304846	188304851	chr3	188305161	188305166	1048	55	+	-	TYPE:DELETION	MAX:chr3:188304851;chr3:188305166	95:chr3:188304847-188304851;chr3:188305162-188305166	SIGNAL_TYPE:PE_SR	SIGNAL_AMT:NA12878_PE,30;NA12878_SR,25	STRANDS:+-,55	VALIDATION:PB,5;MOL,57
chr3	189575906	189576086	chr3	189576162	189576227	1049	25	+	-	TYPE:DELETION	MAX:chr3:189575927;chr3:189576227	95:chr3:189575925-189575966;chr3:189576163-189576227	SIGNAL_TYPE:PE_ALONE	SIGNAL_AMT:NA12878_PE,25;NA12878_SR,0	STRANDS:+-,25	VALIDATION:PB,4;MOL,11
chr3	189737330	189737369	chr3	189740503	189740541	1050	27	+	-	TYPE:DELETION	MAX:chr3:189737351;chr3:189740541	95:chr3:189737351-189737351;chr3:189740541-189740541	SIGNAL_TYPE:PE_SR	SIGNAL_AMT:NA12878_PE,19;NA12878_SR,8	STRANDS:+-,27	VALIDATION:PB,10;MOL,23
chr3	189955407	189955446	chr3	189955688	189955730	1052	45	+	-	TYPE:DELETION	MAX:chr3:189955426;chr3:189955730	95:chr3:189955426-189955426;chr3:189955730-189955730	SIGNAL_TYPE:PE_SR	SIGNAL_AMT:NA12878_PE,33;NA12878_SR,12	STRANDS:+-,45	VALIDATION:PB,13;MOL,38
chr3	190290631	190290671	chr3	190290926	190290945	1053	16	+	-	TYPE:DELETION	MAX:chr3:190290652;chr3:190290945	95:chr3:190290652-190290652;chr3:190290927-190290945	SIGNAL_TYPE:PE_SR	SIGNAL_AMT:NA12878_PE,8;NA12878_SR,8	STRANDS:+-,16	VALIDATION:PB,4;MOL,16
chr3	190478437	190478479	chr3	190478616	190478650	1054	8	+	-	TYPE:DELETION	MAX:chr3:190478479;chr3:190478637	95:chr3:190478479-190478479;chr3:190478636-190478638	SIGNAL_TYPE:PE_SR	SIGNAL_AMT:NA12878_PE,4;NA12878_SR,4	STRANDS:+-,8	VALIDATION:PB,4;MOL,61
chr3	190669795	190669820	chr3	190670106	190670132	1055	18	+	-	TYPE:DELETION	MAX:chr3:190669816;chr3:190670127	95:chr3:190669815-190669817;chr3:190670126-190670128	SIGNAL_TYPE:PE_SR	SIGNAL_AMT:NA12878_PE,13;NA12878_SR,5	STRANDS:+-,18	VALIDATION:PB,3;MOL,11
chr3	191580879	191581205	chr3	191580916	191581227	1056	6	+	-	TYPE:DELETION	MAX:chr3:191580900;chr3:191581222	95:chr3:191580895-191580975;chr3:191581108-191581224	SIGNAL_TYPE:PE_ALONE	SIGNAL_AMT:NA12878_PE,6;NA12878_SR,0	STRANDS:+-,6	VALIDATION:PB,4;MOL,45
chr3	191856090	191856105	chr3	191856415	191856431	1057	18	+	-	TYPE:DELETION	MAX:chr3:191856105;chr3:191856431	95:chr3:191856091-191856105;chr3:191856416-191856431	SIGNAL_TYPE:PE_SR	SIGNAL_AMT:NA12878_PE,9;NA12878_SR,9	STRANDS:+-,18	VALIDATION:PB,13;MOL,12
chr3	192063184	192063205	chr3	192063478	192063503	1058	20	+	-	TYPE:DELETION	MAX:chr3:192063205;chr3:192063499	95:chr3:192063185-192063205;chr3:192063498-192063500	SIGNAL_TYPE:PE_SR	SIGNAL_AMT:NA12878_PE,14;NA12878_SR,6	STRANDS:+-,20	VALIDATION:PB,15;MOL,14
chr3	192875323	192875341	chr3	192885395	192885415	1059	22	+	-	TYPE:DELETION	MAX:chr3:192875341;chr3:192885415	95:chr3:192875324-192875341;chr3:192885396-192885415	SIGNAL_TYPE:PE_SR	SIGNAL_AMT:NA12878_PE,15;NA12878_SR,7	STRANDS:+-,22	VALIDATION:PB,5;MOL,19
chr3	194384138	194384370	chr3	194384416	194384488	1061	40	+	-	TYPE:DELETION	MAX:chr3:194384370;chr3:194384488	95:chr3:194384370-194384370;chr3:194384417-194384488	SIGNAL_TYPE:PE_ALONE	SIGNAL_AMT:NA12878_PE,40;NA12878_SR,0	STRANDS:+-,40	VALIDATION:PB,13;MOL,28
chr3	194398718	194399003	chr3	194400213	194400428	1062	15	+	-	TYPE:DELETION	MAX:chr3:194398739;chr3:194400428	95:chr3:194398736-194398840;chr3:194400214-194400428	SIGNAL_TYPE:PE_ALONE	SIGNAL_AMT:NA12878_PE,15;NA12878_SR,0	STRANDS:+-,15	VALIDATION:PB,12;MOL,34
chr3	194543274	194543315	chr3	194546248	194546263	1063	17	+	-	TYPE:DELETION	MAX:chr3:194543295;chr3:194546263	95:chr3:194543295-194543295;chr3:194546249-194546263	SIGNAL_TYPE:PE_SR	SIGNAL_AMT:NA12878_PE,7;NA12878_SR,10	STRANDS:+-,17	VALIDATION:PB,3;MOL,6
chr3	194543289	194543330	chr3	194546414	194546452	1064	15	-	+	TYPE:TANDEMDUP	MAX:chr3:194543310;chr3:194546432	95:chr3:194543309-194543311;chr3:194546432-194546433	SIGNAL_TYPE:PE_SR	SIGNAL_AMT:NA12878_PE,9;NA12878_SR,6	STRANDS:-+,15	VALIDATION:PB,3;MOL,8
chr3	194555624	194555878	chr3	194556088	194556322	1065	14	+	-	TYPE:DELETION	MAX:chr3:194555645;chr3:194556322	95:chr3:194555640-194555704;chr3:194556089-194556322	SIGNAL_TYPE:PE_ALONE	SIGNAL_AMT:NA12878_PE,14;NA12878_SR,0	STRANDS:+-,14	VALIDATION:PB,13;MOL,14
chr3	194614732	194614745	chr3	194615018	194615060	1066	29	+	-	TYPE:DELETION	MAX:chr3:194614745;chr3:194615060	95:chr3:194614733-194614745;chr3:194615060-194615060	SIGNAL_TYPE:PE_SR	SIGNAL_AMT:NA12878_PE,18;NA12878_SR,11	STRANDS:+-,29	VALIDATION:PB,3;MOL,22
chr3	195345949	195346346	chr3	195346136	195346371	1067	6	+	-	TYPE:DELETION	MAX:chr3:195345970;chr3:195346371	95:chr3:195345967-195346110;chr3:195346137-195346371	SIGNAL_TYPE:PE_ALONE	SIGNAL_AMT:NA12878_PE,6;NA12878_SR,0	STRANDS:+-,6	VALIDATION:PB,6;MOL,11
chr3	195418030	195418309	chr3	195418071	195418331	1068	6	+	-	TYPE:DELETION	MAX:chr3:195418051;chr3:195418326	95:chr3:195418046-195418125;chr3:195418258-195418329	SIGNAL_TYPE:PE_ALONE	SIGNAL_AMT:NA12878_PE,6;NA12878_SR,0	STRANDS:+-,6	VALIDATION:PB,7;MOL,14
chr3	195569198	195569455	chr3	195569793	195569962	1078	14	+	-	TYPE:DELETION	MAX:chr3:195569219;chr3:195569962	95:chr3:195569215-195569297;chr3:195569794-195569962	SIGNAL_TYPE:PE_ALONE	SIGNAL_AMT:NA12878_PE,14;NA12878_SR,0	STRANDS:+-,14	VALIDATION:PB,4;MOL,7
chr3	195668037	195668443	chr3	195668073	195668465	1080	5	+	-	TYPE:DELETION	MAX:chr3:195668058;chr3:195668459	95:chr3:195668055-195668210;chr3:195668308-195668461	SIGNAL_TYPE:PE_ALONE	SIGNAL_AMT:NA12878_PE,5;NA12878_SR,0	STRANDS:+-,5	VALIDATION:PB,4;MOL,0
chr3	196055924	196056108	chr3	196056726	196056862	1082	23	+	-	TYPE:DELETION	MAX:chr3:196055945;chr3:196056862	95:chr3:196055939-196055980;chr3:196056727-196056862	SIGNAL_TYPE:PE_ALONE	SIGNAL_AMT:NA12878_PE,23;NA12878_SR,0	STRANDS:+-,23	VALIDATION:PB,5;MOL,5
chr3	196760415	196760564	chr3	196760480	196760670	1084	7	+	-	TYPE:DELETION	MAX:chr3:196760436;chr3:196760670	95:chr3:196760427-196760456;chr3:196760670-196760670	SIGNAL_TYPE:PE_ALONE	SIGNAL_AMT:NA12878_PE,7;NA12878_SR,0	STRANDS:+-,7	VALIDATION:PB,2;MOL,0
chr3	196934533	196934782	chr3	196939135	196939267	1086	15	+	-	TYPE:DELETION	MAX:chr3:196934554;chr3:196939267	95:chr3:196934549-196934616;chr3:196939136-196939267	SIGNAL_TYPE:PE_ALONE	SIGNAL_AMT:NA12878_PE,15;NA12878_SR,0	STRANDS:+-,15	VALIDATION:PB,5;MOL,22
chr4	752142	752554	chr4	753382	753719	1091	5	+	-	TYPE:DELETION	MAX:chr4:752163;chr4:753719	95:chr4:752160-752293;chr4:753383-753719	SIGNAL_TYPE:PE_ALONE	SIGNAL_AMT:NA12878_PE,5;NA12878_SR,0	STRANDS:+-,5	VALIDATION:PB,0;MOL,1
chr4	401032	401329	chr4	401232	401386	1095	14	+	-	TYPE:DELETION	MAX:chr4:401329;chr4:401386	95:chr4:401329-401329;chr4:401233-401386	SIGNAL_TYPE:PE_ALONE	SIGNAL_AMT:NA12878_PE,14;NA12878_SR,0	STRANDS:+-,14	VALIDATION:PB,3;MOL,20
chr4	701277	701560	chr4	701466	701676	1096	13	+	-	TYPE:DELETION	MAX:chr4:701298;chr4:701676	95:chr4:701293-701373;chr4:701467-701676	SIGNAL_TYPE:PE_ALONE	SIGNAL_AMT:NA12878_PE,13;NA12878_SR,0	STRANDS:+-,13	VALIDATION:PB,0;MOL,1
chr4	1559254	1559461	chr4	1559366	1559482	1106	7	+	-	TYPE:DELETION	MAX:chr4:1559275;chr4:1559482	95:chr4:1559270-1559330;chr4:1559367-1559482	SIGNAL_TYPE:PE_ALONE	SIGNAL_AMT:NA12878_PE,7;NA12878_SR,0	STRANDS:+-,7	VALIDATION:PB,0;MOL,1
chr4	1602944	1602980	chr4	1603648	1603686	1108	12	+	-	TYPE:DELETION	MAX:chr4:1602964;chr4:1603686	95:chr4:1602963-1602966;chr4:1603686-1603686	SIGNAL_TYPE:PE_SR	SIGNAL_AMT:NA12878_PE,9;NA12878_SR,3	STRANDS:+-,12	VALIDATION:PB,6;MOL,0
chr4	2338050	2338424	chr4	2338687	2339153	1110	4	-	+	TYPE:TANDEMDUP	MAX:chr4:2338424;chr4:2339153	95:chr4:2338051-2338424;chr4:2339153-2339153	SIGNAL_TYPE:PE_ALONE	SIGNAL_AMT:NA12878_PE,4;NA12878_SR,0	STRANDS:-+,4	VALIDATION:PB,0;MOL,1
chr4	2397823	2397960	chr4	2398368	2398454	1111	42	+	-	TYPE:DELETION	MAX:chr4:2397844;chr4:2398454	95:chr4:2397837-2397868;chr4:2398369-2398454	SIGNAL_TYPE:PE_ALONE	SIGNAL_AMT:NA12878_PE,42;NA12878_SR,0	STRANDS:+-,42	VALIDATION:PB,5;MOL,4
chr4	2550367	2550618	chr4	2551101	2551377	1112	12	+	-	TYPE:DELETION	MAX:chr4:2550388;chr4:2551377	95:chr4:2550383-2550446;chr4:2551102-2551377	SIGNAL_TYPE:PE_ALONE	SIGNAL_AMT:NA12878_PE,12;NA12878_SR,0	STRANDS:+-,12	VALIDATION:PB,6;MOL,2
chr4	2810526	2810832	chr4	2810789	2810944	1113	13	+	-	TYPE:DELETION	MAX:chr4:2810547;chr4:2810944	95:chr4:2810546-2810654;chr4:2810790-2810944	SIGNAL_TYPE:PE_ALONE	SIGNAL_AMT:NA12878_PE,13;NA12878_SR,0	STRANDS:+-,13	VALIDATION:PB,0;MOL,3
chr4	4041169	4041443	chr4	4041382	4041579	1119	11	+	-	TYPE:DELETION	MAX:chr4:4041190;chr4:4041579	95:chr4:4041186-4041275;chr4:4041383-4041579	SIGNAL_TYPE:PE_ALONE	SIGNAL_AMT:NA12878_PE,11;NA12878_SR,0	STRANDS:+-,11	VALIDATION:PB,4;MOL,27
chr4	6651573	6651745	chr4	6652758	6652934	1121	30	+	-	TYPE:DELETION	MAX:chr4:6651594;chr4:6652929	95:chr4:6651588-6651629;chr4:6652888-6652934	SIGNAL_TYPE:PE_ALONE	SIGNAL_AMT:NA12878_PE,30;NA12878_SR,0	STRANDS:+-,30	VALIDATION:PB,13;MOL,26
chr4	6881707	6882076	chr4	6881922	6882118	1122	7	+	-	TYPE:DELETION	MAX:chr4:6881728;chr4:6882118	95:chr4:6881725-6881860;chr4:6881923-6882118	SIGNAL_TYPE:PE_ALONE	SIGNAL_AMT:NA12878_PE,7;NA12878_SR,0	STRANDS:+-,7	VALIDATION:PB,0;MOL,1
chr4	6894854	6895025	chr4	6895863	6896057	1123	26	+	-	TYPE:DELETION	MAX:chr4:6894875;chr4:6896057	95:chr4:6894868-6894899;chr4:6895864-6896057	SIGNAL_TYPE:PE_ALONE	SIGNAL_AMT:NA12878_PE,26;NA12878_SR,0	STRANDS:+-,26	VALIDATION:PB,7;MOL,6
chr4	6897363	6897561	chr4	6900178	6900420	1124	16	+	-	TYPE:DELETION	MAX:chr4:6897384;chr4:6900420	95:chr4:6897379-6897418;chr4:6900179-6900420	SIGNAL_TYPE:PE_ALONE	SIGNAL_AMT:NA12878_PE,16;NA12878_SR,0	STRANDS:+-,16	VALIDATION:PB,8;MOL,4
chr4	7338208	7338492	chr4	7338229	7338513	1125	5	+	-	TYPE:DELETION	MAX:chr4:7338229;chr4:7338493	95:chr4:7338223-7338288;chr4:7338380-7338497	SIGNAL_TYPE:PE_ALONE	SIGNAL_AMT:NA12878_PE,5;NA12878_SR,0	STRANDS:+-,5	VALIDATION:PB,4;MOL,20
chr4	7524455	7524493	chr4	7524641	7524680	1128	10	+	-	TYPE:DELETION	MAX:chr4:7524476;chr4:7524662	95:chr4:7524469-7524481;chr4:7524656-7524669	SIGNAL_TYPE:PE_SR	SIGNAL_AMT:NA12878_PE,9;NA12878_SR,1	STRANDS:+-,10	VALIDATION:PB,2;MOL,7
chr4	7902057	7902068	chr4	7902086	7902127	1132	15	+	-	TYPE:DELETION	MAX:chr4:7902068;chr4:7902107	95:chr4:7902058-7902068;chr4:7902107-7902107	SIGNAL_TYPE:PE_SR	SIGNAL_AMT:NA12878_PE,1;NA12878_SR,14	STRANDS:+-,15	VALIDATION:PB,0;MOL,1
chr4	9576964	9577243	chr4	9577313	9577465	1135	47	+	-	TYPE:DELETION	MAX:chr4:9576985;chr4:9577465	95:chr4:9576982-9577007;chr4:9577314-9577465	SIGNAL_TYPE:PE_ALONE	SIGNAL_AMT:NA12878_PE,47;NA12878_SR,0	STRANDS:+-,47	VALIDATION:PB,11;MOL,32
chr4	9952289	9952552	chr4	9952334	9952574	1136	5	+	-	TYPE:DELETION	MAX:chr4:9952310;chr4:9952574	95:chr4:9952305-9952377;chr4:9952335-9952574	SIGNAL_TYPE:PE_ALONE	SIGNAL_AMT:NA12878_PE,5;NA12878_SR,0	STRANDS:+-,5	VALIDATION:PB,5;MOL,20
chr4	9956780	9957065	chr4	9956853	9957164	1137	10	+	-	TYPE:DELETION	MAX:chr4:9956801;chr4:9957143	95:chr4:9956798-9956871;chr4:9957091-9957147	SIGNAL_TYPE:PE_ALONE	SIGNAL_AMT:NA12878_PE,10;NA12878_SR,0	STRANDS:+-,10	VALIDATION:PB,0;MOL,14
chr4	10211259	10211278	chr4	10234554	10234576	1138	24	+	-	TYPE:DELETION	MAX:chr4:10211278;chr4:10234575	95:chr4:10211260-10211278;chr4:10234574-10234575	SIGNAL_TYPE:PE_SR	SIGNAL_AMT:NA12878_PE,18;NA12878_SR,6	STRANDS:+-,24	VALIDATION:PB,4;MOL,26
chr4	16426934	16426972	chr4	16426980	16427018	1141	4	+	-	TYPE:DELETION	MAX:chr4:16426955;chr4:16427001	95:chr4:16426954-16426956;chr4:16427000-16427002	SIGNAL_TYPE:SR_ALONE	SIGNAL_AMT:NA12878_PE,0;NA12878_SR,4	STRANDS:+-,4	VALIDATION:PB,0;MOL,1
chr4	17202756	17202776	chr4	17203055	17203074	1142	34	+	-	TYPE:DELETION	MAX:chr4:17202776;chr4:17203074	95:chr4:17202757-17202776;chr4:17203056-17203074	SIGNAL_TYPE:PE_SR	SIGNAL_AMT:NA12878_PE,28;NA12878_SR,6	STRANDS:+-,34	VALIDATION:PB,9;MOL,47
chr4	21160994	21161008	chr4	21167090	21167103	1146	26	+	-	TYPE:DELETION	MAX:chr4:21161008;chr4:21167103	95:chr4:21160995-21161008;chr4:21167091-21167103	SIGNAL_TYPE:PE_SR	SIGNAL_AMT:NA12878_PE,16;NA12878_SR,10	STRANDS:+-,26	VALIDATION:PB,9;MOL,11
chr4	21694709	21694751	chr4	21694830	21694871	1147	10	+	-	TYPE:DELETION	MAX:chr4:21694751;chr4:21694851	95:chr4:21694751-21694751;chr4:21694851-21694851	SIGNAL_TYPE:PE_SR	SIGNAL_AMT:NA12878_PE,1;NA12878_SR,9	STRANDS:+-,10	VALIDATION:PB,2;MOL,13
chr4	25497155	25497174	chr4	25497453	25497472	1148	8	+	-	TYPE:DELETION	MAX:chr4:25497174;chr4:25497472	95:chr4:25497156-25497174;chr4:25497454-25497472	SIGNAL_TYPE:SR_ALONE	SIGNAL_AMT:NA12878_PE,0;NA12878_SR,8	STRANDS:+-,8	VALIDATION:PB,0;MOL,13
chr4	26494118	26494531	chr4	26494196	26494553	1149	6	+	-	TYPE:DELETION	MAX:chr4:26494139;chr4:26494553	95:chr4:26494137-26494283;chr4:26494418-26494553	SIGNAL_TYPE:PE_ALONE	SIGNAL_AMT:NA12878_PE,6;NA12878_SR,0	STRANDS:+-,6	VALIDATION:PB,0;MOL,6
chr4	26528306	26528679	chr4	26528432	26528700	1150	4	+	-	TYPE:DELETION	MAX:chr4:26528327;chr4:26528700	95:chr4:26528324-26528464;chr4:26528433-26528700	SIGNAL_TYPE:PE_ALONE	SIGNAL_AMT:NA12878_PE,4;NA12878_SR,0	STRANDS:+-,4	VALIDATION:PB,0;MOL,26
chr4	28421579	28421602	chr4	28421927	28421949	1151	20	+	-	TYPE:DELETION	MAX:chr4:28421600;chr4:28421948	95:chr4:28421599-28421601;chr4:28421947-28421948	SIGNAL_TYPE:PE_SR	SIGNAL_AMT:NA12878_PE,14;NA12878_SR,6	STRANDS:+-,20	VALIDATION:PB,2;MOL,14
chr4	29661107	29661143	chr4	29661433	29661440	1153	63	+	-	TYPE:DELETION	MAX:chr4:29661143;chr4:29661440	95:chr4:29661143-29661143;chr4:29661434-29661440	SIGNAL_TYPE:PE_SR	SIGNAL_AMT:NA12878_PE,42;NA12878_SR,21	STRANDS:+-,63	VALIDATION:PB,8;MOL,1
chr4	30057526	30057539	chr4	30057879	30057903	1154	29	+	-	TYPE:DELETION	MAX:chr4:30057539;chr4:30057900	95:chr4:30057527-30057539;chr4:30057900-30057900	SIGNAL_TYPE:PE_SR	SIGNAL_AMT:NA12878_PE,18;NA12878_SR,11	STRANDS:+-,29	VALIDATION:PB,7;MOL,21
chr4	31205816	31205836	chr4	31206123	31206144	1155	20	+	-	TYPE:DELETION	MAX:chr4:31205836;chr4:31206144	95:chr4:31205817-31205836;chr4:31206143-31206144	SIGNAL_TYPE:PE_SR	SIGNAL_AMT:NA12878_PE,13;NA12878_SR,7	STRANDS:+-,20	VALIDATION:PB,9;MOL,28
chr4	31338485	31338498	chr4	31338666	31338707	1156	15	+	-	TYPE:DELETION	MAX:chr4:31338498;chr4:31338687	95:chr4:31338486-31338498;chr4:31338687-31338687	SIGNAL_TYPE:PE_SR	SIGNAL_AMT:NA12878_PE,3;NA12878_SR,12	STRANDS:+-,15	VALIDATION:PB,10;MOL,3
chr4	31406641	31407026	chr4	31406871	31407047	1157	14	+	-	TYPE:DELETION	MAX:chr4:31406662;chr4:31407047	95:chr4:31406658-31406736;chr4:31406872-31407047	SIGNAL_TYPE:PE_ALONE	SIGNAL_AMT:NA12878_PE,14;NA12878_SR,0	STRANDS:+-,14	VALIDATION:PB,0;MOL,10
chr4	31492849	31493191	chr4	31493094	31493318	1158	19	+	-	TYPE:DELETION	MAX:chr4:31493191;chr4:31493318	95:chr4:31493191-31493191;chr4:31493095-31493318	SIGNAL_TYPE:PE_ALONE	SIGNAL_AMT:NA12878_PE,19;NA12878_SR,0	STRANDS:+-,19	VALIDATION:PB,4;MOL,9
chr4	40024927	40025129	chr4	40026213	40026291	1159	21	+	-	TYPE:DELETION	MAX:chr4:40024948;chr4:40026291	95:chr4:40024945-40024993;chr4:40026214-40026291	SIGNAL_TYPE:PE_ALONE	SIGNAL_AMT:NA12878_PE,21;NA12878_SR,0	STRANDS:+-,21	VALIDATION:PB,8;MOL,3
chr4	32065315	32065782	chr4	32070891	32071316	1160	5	-	+	TYPE:TANDEMDUP	MAX:chr4:32065782;chr4:32070912	95:chr4:32065316-32065782;chr4:32070909-32071046	SIGNAL_TYPE:PE_ALONE	SIGNAL_AMT:NA12878_PE,5;NA12878_SR,0	STRANDS:-+,5	VALIDATION:PB,2;MOL,21
chr4	32065857	32065898	chr4	32074490	32074531	1162	9	+	-	TYPE:DELETION	MAX:chr4:32065878;chr4:32074511	95:chr4:32065878-32065878;chr4:32074511-32074511	SIGNAL_TYPE:SR_ALONE	SIGNAL_AMT:NA12878_PE,0;NA12878_SR,9	STRANDS:+-,9	VALIDATION:PB,0;MOL,20
chr4	32071026	32071055	chr4	32074597	32074625	1163	6	-	+	TYPE:TANDEMDUP	MAX:chr4:32071047;chr4:32074613	95:chr4:32071046-32071048;chr4:32074612-32074614	SIGNAL_TYPE:PE_SR	SIGNAL_AMT:NA12878_PE,1;NA12878_SR,5	STRANDS:-+,6	VALIDATION:PB,0;MOL,20
chr4	32540599	32540636	chr4	32540897	32540928	1165	67	+	-	TYPE:DELETION	MAX:chr4:32540636;chr4:32540918	95:chr4:32540636-32540636;chr4:32540918-32540918	SIGNAL_TYPE:PE_SR	SIGNAL_AMT:NA12878_PE,44;NA12878_SR,23	STRANDS:+-,67	VALIDATION:PB,11;MOL,43
chr4	34683345	34683514	chr4	34688650	34688776	1167	30	-	+	TYPE:TANDEMDUP	MAX:chr4:34683514;chr4:34688671	95:chr4:34683346-34683514;chr4:34688668-34688705	SIGNAL_TYPE:PE_ALONE	SIGNAL_AMT:NA12878_PE,30;NA12878_SR,0	STRANDS:-+,30	VALIDATION:PB,4;MOL,26
chr4	34779869	34780122	chr4	34828827	34828969	1168	14	+	-	TYPE:DELETION	MAX:chr4:34779890;chr4:34828969	95:chr4:34779887-34779964;chr4:34828828-34828969	SIGNAL_TYPE:PE_ALONE	SIGNAL_AMT:NA12878_PE,14;NA12878_SR,0	STRANDS:+-,14	VALIDATION:PB,8;MOL,34
chr4	36469920	36469925	chr4	36470234	36470239	1170	55	+	-	TYPE:DELETION	MAX:chr4:36469925;chr4:36470239	95:chr4:36469921-36469925;chr4:36470235-36470239	SIGNAL_TYPE:PE_SR	SIGNAL_AMT:NA12878_PE,29;NA12878_SR,26	STRANDS:+-,55	VALIDATION:PB,14;MOL,10
chr4	36842756	36842764	chr4	36843068	36843110	1172	54	+	-	TYPE:DELETION	MAX:chr4:36842764;chr4:36843110	95:chr4:36842757-36842764;chr4:36843110-36843110	SIGNAL_TYPE:PE_SR	SIGNAL_AMT:NA12878_PE,36;NA12878_SR,18	STRANDS:+-,54	VALIDATION:PB,10;MOL,5
chr4	37332448	37332917	chr4	37332852	37333189	1173	5	+	-	TYPE:DELETION	MAX:chr4:37332469;chr4:37333189	95:chr4:37332466-37332610;chr4:37332853-37333189	SIGNAL_TYPE:PE_ALONE	SIGNAL_AMT:NA12878_PE,5;NA12878_SR,0	STRANDS:+-,5	VALIDATION:PB,2;MOL,7
chr4	37603962	37603993	chr4	37604037	37604068	1174	5	+	-	TYPE:DELETION	MAX:chr4:37603983;chr4:37604058	95:chr4:37603982-37603984;chr4:37604057-37604059	SIGNAL_TYPE:SR_ALONE	SIGNAL_AMT:NA12878_PE,0;NA12878_SR,5	STRANDS:+-,5	VALIDATION:PB,0;MOL,2
chr4	39031078	39031105	chr4	39031343	39031370	1176	14	+	-	TYPE:DELETION	MAX:chr4:39031095;chr4:39031364	95:chr4:39031094-39031096;chr4:39031363-39031365	SIGNAL_TYPE:PE_SR	SIGNAL_AMT:NA12878_PE,9;NA12878_SR,5	STRANDS:+-,14	VALIDATION:PB,8;MOL,10
chr4	41445191	41445233	chr4	41445274	41445315	1179	7	+	-	TYPE:DELETION	MAX:chr4:41445233;chr4:41445295	95:chr4:41445233-41445233;chr4:41445294-41445296	SIGNAL_TYPE:PE_SR	SIGNAL_AMT:NA12878_PE,1;NA12878_SR,6	STRANDS:+-,7	VALIDATION:PB,0;MOL,2
chr4	43931471	43931626	chr4	43931622	43931850	1180	33	+	-	TYPE:DELETION	MAX:chr4:43931492;chr4:43931850	95:chr4:43931489-43931520;chr4:43931623-43931850	SIGNAL_TYPE:PE_ALONE	SIGNAL_AMT:NA12878_PE,33;NA12878_SR,0	STRANDS:+-,33	VALIDATION:PB,11;MOL,41
chr4	44507267	44507300	chr4	44507708	44507750	1181	37	+	-	TYPE:DELETION	MAX:chr4:44507285;chr4:44507750	95:chr4:44507285-44507286;chr4:44507750-44507750	SIGNAL_TYPE:PE_SR	SIGNAL_AMT:NA12878_PE,29;NA12878_SR,8	STRANDS:+-,37	VALIDATION:PB,14;MOL,24
chr4	44509390	44509397	chr4	44509674	44509716	1182	42	+	-	TYPE:DELETION	MAX:chr4:44509397;chr4:44509716	95:chr4:44509391-44509397;chr4:44509716-44509716	SIGNAL_TYPE:PE_SR	SIGNAL_AMT:NA12878_PE,22;NA12878_SR,20	STRANDS:+-,42	VALIDATION:PB,15;MOL,23
chr4	46055998	46056014	chr4	46058174	46058216	1183	47	+	-	TYPE:DELETION	MAX:chr4:46056013;chr4:46058216	95:chr4:46056013-46056014;chr4:46058216-46058216	SIGNAL_TYPE:PE_SR	SIGNAL_AMT:NA12878_PE,39;NA12878_SR,8	STRANDS:+-,47	VALIDATION:PB,6;MOL,33
chr4	48094560	48094585	chr4	48094624	48094649	1185	6	+	-	TYPE:DELETION	MAX:chr4:48094581;chr4:48094645	95:chr4:48094580-48094582;chr4:48094644-48094646	SIGNAL_TYPE:SR_ALONE	SIGNAL_AMT:NA12878_PE,0;NA12878_SR,6	STRANDS:+-,6	VALIDATION:PB,2;MOL,0
chr4	48661393	48661785	chr4	48661716	48661998	1187	5	+	-	TYPE:DELETION	MAX:chr4:48661414;chr4:48661998	95:chr4:48661410-48661543;chr4:48661717-48661998	SIGNAL_TYPE:PE_ALONE	SIGNAL_AMT:NA12878_PE,5;NA12878_SR,0	STRANDS:+-,5	VALIDATION:PB,7;MOL,10
chr4	49189149	49189489	chr4	49189359	49189510	1188	9	+	-	TYPE:DELETION	MAX:chr4:49189170;chr4:49189510	95:chr4:49189169-49189297;chr4:49189360-49189510	SIGNAL_TYPE:PE_ALONE	SIGNAL_AMT:NA12878_PE,9;NA12878_SR,0	STRANDS:+-,9	VALIDATION:PB,0;MOL,1
chr4	52948107	52948114	chr4	52948254	52948261	1189	23	-	+	TYPE:TANDEMDUP	MAX:chr4:52948114;chr4:52948261	95:chr4:52948108-52948114;chr4:52948255-52948261	SIGNAL_TYPE:SR_ALONE	SIGNAL_AMT:NA12878_PE,0;NA12878_SR,23	STRANDS:-+,23	VALIDATION:PB,5;MOL,9
chr4	55808675	55808694	chr4	55808898	55808939	1191	17	+	-	TYPE:DELETION	MAX:chr4:55808694;chr4:55808919	95:chr4:55808676-55808694;chr4:55808919-55808920	SIGNAL_TYPE:PE_SR	SIGNAL_AMT:NA12878_PE,10;NA12878_SR,7	STRANDS:+-,17	VALIDATION:PB,3;MOL,43
chr4	55998550	55998591	chr4	55998867	55998904	1192	18	+	-	TYPE:DELETION	MAX:chr4:55998571;chr4:55998888	95:chr4:55998569-55998573;chr4:55998886-55998890	SIGNAL_TYPE:PE_SR	SIGNAL_AMT:NA12878_PE,15;NA12878_SR,3	STRANDS:+-,18	VALIDATION:PB,5;MOL,3
chr4	58087339	58087371	chr4	58087713	58087744	1193	39	+	-	TYPE:DELETION	MAX:chr4:58087358;chr4:58087734	95:chr4:58087357-58087360;chr4:58087732-58087735	SIGNAL_TYPE:PE_SR	SIGNAL_AMT:NA12878_PE,36;NA12878_SR,3	STRANDS:+-,39	VALIDATION:PB,16;MOL,12
chr4	58148015	58148205	chr4	58148177	58148393	1194	21	+	-	TYPE:DELETION	MAX:chr4:58148036;chr4:58148393	95:chr4:58148030-58148074;chr4:58148178-58148393	SIGNAL_TYPE:PE_ALONE	SIGNAL_AMT:NA12878_PE,21;NA12878_SR,0	STRANDS:+-,21	VALIDATION:PB,3;MOL,28
chr4	59944554	59944586	chr4	59950575	59950617	1196	24	+	-	TYPE:DELETION	MAX:chr4:59944569;chr4:59950617	95:chr4:59944569-59944571;chr4:59950617-59950617	SIGNAL_TYPE:PE_SR	SIGNAL_AMT:NA12878_PE,19;NA12878_SR,5	STRANDS:+-,24	VALIDATION:PB,4;MOL,13
chr4	61289239	61289607	chr4	61289491	61289674	1198	8	+	-	TYPE:DELETION	MAX:chr4:61289607;chr4:61289674	95:chr4:61289607-61289607;chr4:61289492-61289674	SIGNAL_TYPE:PE_ALONE	SIGNAL_AMT:NA12878_PE,8;NA12878_SR,0	STRANDS:+-,8	VALIDATION:PB,3;MOL,0
chr4	61330089	61330391	chr4	61333029	61333203	1199	16	+	-	TYPE:DELETION	MAX:chr4:61330391;chr4:61333203	95:chr4:61330391-61330391;chr4:61333030-61333203	SIGNAL_TYPE:PE_ALONE	SIGNAL_AMT:NA12878_PE,16;NA12878_SR,0	STRANDS:+-,16	VALIDATION:PB,8;MOL,12
chr4	61569239	61569248	chr4	61569537	61569575	1200	40	+	-	TYPE:DELETION	MAX:chr4:61569248;chr4:61569575	95:chr4:61569240-61569248;chr4:61569575-61569575	SIGNAL_TYPE:PE_SR	SIGNAL_AMT:NA12878_PE,26;NA12878_SR,14	STRANDS:+-,40	VALIDATION:PB,9;MOL,11
chr4	61939159	61939414	chr4	61942022	61942255	1201	12	+	-	TYPE:DELETION	MAX:chr4:61939180;chr4:61942255	95:chr4:61939175-61939243;chr4:61942023-61942255	SIGNAL_TYPE:PE_ALONE	SIGNAL_AMT:NA12878_PE,12;NA12878_SR,0	STRANDS:+-,12	VALIDATION:PB,14;MOL,16
chr4	86310514	86310736	chr4	86310618	86310871	1205	12	+	-	TYPE:DELETION	MAX:chr4:86310535;chr4:86310871	95:chr4:86310533-86310594;chr4:86310619-86310871	SIGNAL_TYPE:PE_ALONE	SIGNAL_AMT:NA12878_PE,12;NA12878_SR,0	STRANDS:+-,12	VALIDATION:PB,5;MOL,20
chr4	91596780	91596819	chr4	91602901	91602914	1206	48	+	-	TYPE:DELETION	MAX:chr4:91596801;chr4:91602914	95:chr4:91596801-91596801;chr4:91602902-91602914	SIGNAL_TYPE:PE_SR	SIGNAL_AMT:NA12878_PE,37;NA12878_SR,11	STRANDS:+-,48	VALIDATION:PB,16;MOL,16
chr4	64783582	64783729	chr4	64784439	64784584	1207	36	+	-	TYPE:DELETION	MAX:chr4:64783603;chr4:64784584	95:chr4:64783598-64783627;chr4:64784440-64784584	SIGNAL_TYPE:PE_ALONE	SIGNAL_AMT:NA12878_PE,36;NA12878_SR,0	STRANDS:+-,36	VALIDATION:PB,28;MOL,31
chr4	65719057	65719358	chr4	65719250	65719564	1208	10	+	-	TYPE:DELETION	MAX:chr4:65719078;chr4:65719564	95:chr4:65719074-65719170;chr4:65719251-65719564	SIGNAL_TYPE:PE_ALONE	SIGNAL_AMT:NA12878_PE,10;NA12878_SR,0	STRANDS:+-,10	VALIDATION:PB,12;MOL,0
chr4	66641110	66641128	chr4	66641399	66641441	1211	35	+	-	TYPE:DELETION	MAX:chr4:66641123;chr4:66641441	95:chr4:66641123-66641124;chr4:66641441-66641441	SIGNAL_TYPE:PE_SR	SIGNAL_AMT:NA12878_PE,28;NA12878_SR,7	STRANDS:+-,35	VALIDATION:PB,15;MOL,16
chr4	67121973	67122362	chr4	67123298	67123512	1212	6	+	-	TYPE:DELETION	MAX:chr4:67121994;chr4:67123512	95:chr4:67121990-67122095;chr4:67123299-67123512	SIGNAL_TYPE:PE_ALONE	SIGNAL_AMT:NA12878_PE,6;NA12878_SR,0	STRANDS:+-,6	VALIDATION:PB,5;MOL,2
chr4	69036886	69036928	chr4	69037207	69037217	1214	42	+	-	TYPE:DELETION	MAX:chr4:69036928;chr4:69037217	95:chr4:69036928-69036928;chr4:69037208-69037217	SIGNAL_TYPE:PE_SR	SIGNAL_AMT:NA12878_PE,27;NA12878_SR,15	STRANDS:+-,42	VALIDATION:PB,8;MOL,37
chr4	69597914	69598042	chr4	69598091	69598301	1216	37	+	-	TYPE:DELETION	MAX:chr4:69598042;chr4:69598301	95:chr4:69598042-69598042;chr4:69598092-69598301	SIGNAL_TYPE:PE_ALONE	SIGNAL_AMT:NA12878_PE,37;NA12878_SR,0	STRANDS:+-,37	VALIDATION:PB,2;MOL,24
chr4	69790848	69791101	chr4	69790950	69791194	1217	12	+	-	TYPE:DELETION	MAX:chr4:69790869;chr4:69791194	95:chr4:69790864-69790921;chr4:69790951-69791194	SIGNAL_TYPE:PE_ALONE	SIGNAL_AMT:NA12878_PE,12;NA12878_SR,0	STRANDS:+-,12	VALIDATION:PB,8;MOL,20
chr4	69959807	69960130	chr4	69959983	69960184	1218	13	+	-	TYPE:DELETION	MAX:chr4:69959828;chr4:69960184	95:chr4:69959823-69959881;chr4:69959984-69960184	SIGNAL_TYPE:PE_ALONE	SIGNAL_AMT:NA12878_PE,13;NA12878_SR,0	STRANDS:+-,13	VALIDATION:PB,8;MOL,21
chr4	72785698	72785731	chr4	72786004	72786035	1220	23	+	-	TYPE:DELETION	MAX:chr4:72785719;chr4:72786025	95:chr4:72785718-72785720;chr4:72786023-72786026	SIGNAL_TYPE:PE_SR	SIGNAL_AMT:NA12878_PE,19;NA12878_SR,4	STRANDS:+-,23	VALIDATION:PB,5;MOL,4
chr4	72829639	72829646	chr4	72829938	72829970	1221	40	+	-	TYPE:DELETION	MAX:chr4:72829646;chr4:72829959	95:chr4:72829640-72829646;chr4:72829959-72829959	SIGNAL_TYPE:PE_SR	SIGNAL_AMT:NA12878_PE,21;NA12878_SR,19	STRANDS:+-,40	VALIDATION:PB,12;MOL,4
chr4	73418746	73418767	chr4	73418829	73418854	1223	9	+	-	TYPE:DELETION	MAX:chr4:73418767;chr4:73418850	95:chr4:73418747-73418767;chr4:73418849-73418851	SIGNAL_TYPE:PE_SR	SIGNAL_AMT:NA12878_PE,3;NA12878_SR,6	STRANDS:+-,9	VALIDATION:PB,5;MOL,0
chr4	73831231	73831405	chr4	73831668	73831831	1224	33	+	-	TYPE:DELETION	MAX:chr4:73831252;chr4:73831831	95:chr4:73831249-73831292;chr4:73831669-73831831	SIGNAL_TYPE:PE_ALONE	SIGNAL_AMT:NA12878_PE,33;NA12878_SR,0	STRANDS:+-,33	VALIDATION:PB,12;MOL,32
chr4	75642701	75643116	chr4	75648577	75648850	1225	17	+	-	TYPE:DELETION	MAX:chr4:75642722;chr4:75648850	95:chr4:75642718-75642798;chr4:75648578-75648850	SIGNAL_TYPE:PE_ALONE	SIGNAL_AMT:NA12878_PE,17;NA12878_SR,0	STRANDS:+-,17	VALIDATION:PB,9;MOL,0
chr4	79269130	79269155	chr4	79275177	79275219	1227	24	+	-	TYPE:DELETION	MAX:chr4:79269148;chr4:79275219	95:chr4:79269146-79269155;chr4:79275219-79275219	SIGNAL_TYPE:PE_SR	SIGNAL_AMT:NA12878_PE,23;NA12878_SR,1	STRANDS:+-,24	VALIDATION:PB,14;MOL,30
chr4	80205732	80205752	chr4	80206045	80206065	1228	19	+	-	TYPE:DELETION	MAX:chr4:80205752;chr4:80206065	95:chr4:80205733-80205752;chr4:80206046-80206065	SIGNAL_TYPE:PE_SR	SIGNAL_AMT:NA12878_PE,12;NA12878_SR,7	STRANDS:+-,19	VALIDATION:PB,5;MOL,13
chr4	80888048	80888083	chr4	80894070	80894106	1229	27	+	-	TYPE:DELETION	MAX:chr4:80888069;chr4:80894106	95:chr4:80888068-80888070;chr4:80894106-80894106	SIGNAL_TYPE:PE_SR	SIGNAL_AMT:NA12878_PE,22;NA12878_SR,5	STRANDS:+-,27	VALIDATION:PB,4;MOL,20
chr4	81302525	81302560	chr4	81302845	81302882	1230	42	+	-	TYPE:DELETION	MAX:chr4:81302560;chr4:81302866	95:chr4:81302560-81302560;chr4:81302866-81302866	SIGNAL_TYPE:PE_SR	SIGNAL_AMT:NA12878_PE,29;NA12878_SR,13	STRANDS:+-,42	VALIDATION:PB,19;MOL,34
chr4	81991512	81991551	chr4	81991822	81991850	1232	56	+	-	TYPE:DELETION	MAX:chr4:81991531;chr4:81991843	95:chr4:81991531-81991531;chr4:81991843-81991843	SIGNAL_TYPE:PE_SR	SIGNAL_AMT:NA12878_PE,38;NA12878_SR,18	STRANDS:+-,56	VALIDATION:PB,14;MOL,68
chr4	82674862	82674891	chr4	82675450	82675481	1233	24	+	-	TYPE:DELETION	MAX:chr4:82674874;chr4:82675471	95:chr4:82674874-82674878;chr4:82675469-82675472	SIGNAL_TYPE:PE_SR	SIGNAL_AMT:NA12878_PE,20;NA12878_SR,4	STRANDS:+-,24	VALIDATION:PB,8;MOL,13
chr4	82890642	82890963	chr4	82890742	82890985	1234	5	+	-	TYPE:DELETION	MAX:chr4:82890663;chr4:82890985	95:chr4:82890659-82890775;chr4:82890743-82890985	SIGNAL_TYPE:PE_ALONE	SIGNAL_AMT:NA12878_PE,5;NA12878_SR,0	STRANDS:+-,5	VALIDATION:PB,0;MOL,1
chr4	84221715	84221724	chr4	84221988	84221997	1236	43	+	-	TYPE:DELETION	MAX:chr4:84221724;chr4:84221997	95:chr4:84221716-84221724;chr4:84221989-84221997	SIGNAL_TYPE:PE_SR	SIGNAL_AMT:NA12878_PE,27;NA12878_SR,16	STRANDS:+-,43	VALIDATION:PB,9;MOL,31
chr4	86238960	86238998	chr4	86239039	86239077	1238	4	+	-	TYPE:DELETION	MAX:chr4:86238981;chr4:86239060	95:chr4:86238980-86238982;chr4:86239059-86239061	SIGNAL_TYPE:SR_ALONE	SIGNAL_AMT:NA12878_PE,0;NA12878_SR,4	STRANDS:+-,4	VALIDATION:PB,2;MOL,2
chr4	86660765	86660773	chr4	86661058	86661096	1239	39	+	-	TYPE:DELETION	MAX:chr4:86660773;chr4:86661079	95:chr4:86660766-86660773;chr4:86661079-86661079	SIGNAL_TYPE:PE_SR	SIGNAL_AMT:NA12878_PE,21;NA12878_SR,18	STRANDS:+-,39	VALIDATION:PB,16;MOL,44
chr4	86976371	86976382	chr4	86979944	86979957	1240	21	+	-	TYPE:DELETION	MAX:chr4:86976382;chr4:86979957	95:chr4:86976372-86976382;chr4:86979945-86979957	SIGNAL_TYPE:PE_SR	SIGNAL_AMT:NA12878_PE,9;NA12878_SR,12	STRANDS:+-,21	VALIDATION:PB,6;MOL,27
chr4	87066347	87066389	chr4	87066528	87066541	1241	13	+	-	TYPE:DELETION	MAX:chr4:87066389;chr4:87066541	95:chr4:87066389-87066389;chr4:87066529-87066541	SIGNAL_TYPE:PE_SR	SIGNAL_AMT:NA12878_PE,1;NA12878_SR,12	STRANDS:+-,13	VALIDATION:PB,3;MOL,18
chr4	88032134	88032175	chr4	88032448	88032487	1242	23	+	-	TYPE:DELETION	MAX:chr4:88032155;chr4:88032469	95:chr4:88032148-88032160;chr4:88032462-88032471	SIGNAL_TYPE:PE_SR	SIGNAL_AMT:NA12878_PE,22;NA12878_SR,1	STRANDS:+-,23	VALIDATION:PB,0;MOL,1
chr4	88268240	88268547	chr4	88273959	88274322	1243	10	+	-	TYPE:DELETION	MAX:chr4:88268261;chr4:88274301	95:chr4:88268258-88268359;chr4:88274246-88274306	SIGNAL_TYPE:PE_ALONE	SIGNAL_AMT:NA12878_PE,10;NA12878_SR,0	STRANDS:+-,10	VALIDATION:PB,6;MOL,25
chr4	88775640	88775657	chr4	88775943	88775960	1246	24	+	-	TYPE:DELETION	MAX:chr4:88775657;chr4:88775960	95:chr4:88775641-88775657;chr4:88775944-88775960	SIGNAL_TYPE:PE_SR	SIGNAL_AMT:NA12878_PE,15;NA12878_SR,9	STRANDS:+-,24	VALIDATION:PB,4;MOL,24
chr4	88847151	88847174	chr4	88858678	88858720	1247	29	-	-	TYPE:INVERSION	MAX:chr4:88847172;chr4:88858720	95:chr4:88847171-88847173;chr4:88858720-88858720	SIGNAL_TYPE:PE_SR	SIGNAL_AMT:NA12878_PE,23;NA12878_SR,6	STRANDS:--,29	VALIDATION:PB,7;MOL,18
chr4	89037682	89037690	chr4	89037988	89038019	1248	44	+	-	TYPE:DELETION	MAX:chr4:89037690;chr4:89038009	95:chr4:89037683-89037690;chr4:89038009-89038009	SIGNAL_TYPE:PE_SR	SIGNAL_AMT:NA12878_PE,27;NA12878_SR,17	STRANDS:+-,44	VALIDATION:PB,7;MOL,32
chr4	89681468	89681477	chr4	89681761	89681801	1249	44	+	-	TYPE:DELETION	MAX:chr4:89681477;chr4:89681801	95:chr4:89681469-89681477;chr4:89681801-89681801	SIGNAL_TYPE:PE_SR	SIGNAL_AMT:NA12878_PE,28;NA12878_SR,16	STRANDS:+-,44	VALIDATION:PB,8;MOL,19
chr4	91931545	91931578	chr4	91935815	91935852	1251	19	+	-	TYPE:DELETION	MAX:chr4:91931566;chr4:91935852	95:chr4:91931562-91931571;chr4:91935852-91935852	SIGNAL_TYPE:PE_SR	SIGNAL_AMT:NA12878_PE,18;NA12878_SR,1	STRANDS:+-,19	VALIDATION:PB,6;MOL,8
chr4	91933620	91933662	chr4	91936085	91936120	1252	11	-	+	TYPE:TANDEMDUP	MAX:chr4:91933662;chr4:91936106	95:chr4:91933662-91933662;chr4:91936105-91936108	SIGNAL_TYPE:PE_SR	SIGNAL_AMT:NA12878_PE,8;NA12878_SR,3	STRANDS:-+,11	VALIDATION:PB,6;MOL,7
chr4	91933578	91933601	chr4	91936089	91936112	1253	7	-	-	TYPE:INVERSION	MAX:chr4:91933599;chr4:91936110	95:chr4:91933598-91933600;chr4:91936109-91936111	SIGNAL_TYPE:SR_ALONE	SIGNAL_AMT:NA12878_PE,0;NA12878_SR,7	STRANDS:--,7	VALIDATION:PB,2;MOL,5
chr4	95498970	95498977	chr4	95499276	95499283	1255	41	+	-	TYPE:DELETION	MAX:chr4:95498977;chr4:95499283	95:chr4:95498971-95498977;chr4:95499277-95499283	SIGNAL_TYPE:PE_SR	SIGNAL_AMT:NA12878_PE,21;NA12878_SR,20	STRANDS:+-,41	VALIDATION:PB,7;MOL,34
chr4	95870438	95870663	chr4	95870606	95870781	1256	20	+	-	TYPE:DELETION	MAX:chr4:95870459;chr4:95870781	95:chr4:95870454-95870489;chr4:95870607-95870781	SIGNAL_TYPE:PE_ALONE	SIGNAL_AMT:NA12878_PE,20;NA12878_SR,0	STRANDS:+-,20	VALIDATION:PB,13;MOL,42
chr4	97572097	97572135	chr4	97572400	97572442	1257	45	+	-	TYPE:DELETION	MAX:chr4:97572135;chr4:97572442	95:chr4:97572135-97572135;chr4:97572442-97572442	SIGNAL_TYPE:PE_SR	SIGNAL_AMT:NA12878_PE,26;NA12878_SR,19	STRANDS:+-,45	VALIDATION:PB,11;MOL,50
chr4	98110636	98110678	chr4	98110961	98110976	1258	31	+	-	TYPE:DELETION	MAX:chr4:98110678;chr4:98110976	95:chr4:98110678-98110678;chr4:98110962-98110976	SIGNAL_TYPE:PE_SR	SIGNAL_AMT:NA12878_PE,23;NA12878_SR,8	STRANDS:+-,31	VALIDATION:PB,7;MOL,27
chr4	98181262	98181294	chr4	98181563	98181597	1260	18	+	-	TYPE:DELETION	MAX:chr4:98181283;chr4:98181584	95:chr4:98181282-98181284;chr4:98181582-98181585	SIGNAL_TYPE:PE_SR	SIGNAL_AMT:NA12878_PE,14;NA12878_SR,4	STRANDS:+-,18	VALIDATION:PB,4;MOL,4
chr4	100023036	100023207	chr4	100023228	100023409	1261	24	+	-	TYPE:DELETION	MAX:chr4:100023057;chr4:100023409	95:chr4:100023055-100023086;chr4:100023229-100023409	SIGNAL_TYPE:PE_ALONE	SIGNAL_AMT:NA12878_PE,24;NA12878_SR,0	STRANDS:+-,24	VALIDATION:PB,7;MOL,62
chr4	100070283	100070588	chr4	100070490	100070623	1263	46	+	-	TYPE:DELETION	MAX:chr4:100070304;chr4:100070623	95:chr4:100070301-100070320;chr4:100070491-100070623	SIGNAL_TYPE:PE_ALONE	SIGNAL_AMT:NA12878_PE,46;NA12878_SR,0	STRANDS:+-,46	VALIDATION:PB,16;MOL,47
chr4	101244847	101244854	chr4	101245106	101245113	1264	37	+	-	TYPE:DELETION	MAX:chr4:101244854;chr4:101245113	95:chr4:101244848-101244854;chr4:101245107-101245113	SIGNAL_TYPE:PE_SR	SIGNAL_AMT:NA12878_PE,18;NA12878_SR,19	STRANDS:+-,37	VALIDATION:PB,2;MOL,46
chr4	101390602	101390811	chr4	101390659	101390832	1265	4	+	-	TYPE:DELETION	MAX:chr4:101390623;chr4:101390832	95:chr4:101390618-101390706;chr4:101390660-101390832	SIGNAL_TYPE:PE_ALONE	SIGNAL_AMT:NA12878_PE,4;NA12878_SR,0	STRANDS:+-,4	VALIDATION:PB,4;MOL,20
chr4	102787768	102788003	chr4	102788187	102788379	1266	19	+	-	TYPE:DELETION	MAX:chr4:102787789;chr4:102788360	95:chr4:102787786-102787858;chr4:102788314-102788364	SIGNAL_TYPE:PE_ALONE	SIGNAL_AMT:NA12878_PE,19;NA12878_SR,0	STRANDS:+-,19	VALIDATION:PB,4;MOL,3
chr4	103331325	103331642	chr4	103331626	103331903	1267	11	+	-	TYPE:DELETION	MAX:chr4:103331346;chr4:103331903	95:chr4:103331343-103331459;chr4:103331627-103331903	SIGNAL_TYPE:PE_ALONE	SIGNAL_AMT:NA12878_PE,11;NA12878_SR,0	STRANDS:+-,11	VALIDATION:PB,5;MOL,0
chr4	103329445	103329813	chr4	103331961	103332212	1268	8	+	-	TYPE:DELETION	MAX:chr4:103329466;chr4:103332212	95:chr4:103329464-103329602;chr4:103331962-103332212	SIGNAL_TYPE:PE_ALONE	SIGNAL_AMT:NA12878_PE,8;NA12878_SR,0	STRANDS:+-,8	VALIDATION:PB,4;MOL,32
chr4	103873060	103873313	chr4	103875437	103875623	1269	28	+	-	TYPE:DELETION	MAX:chr4:103873081;chr4:103875623	95:chr4:103873077-103873124;chr4:103875438-103875623	SIGNAL_TYPE:PE_ALONE	SIGNAL_AMT:NA12878_PE,28;NA12878_SR,0	STRANDS:+-,28	VALIDATION:PB,11;MOL,6
chr4	104894032	104894259	chr4	104894531	104894709	1270	16	+	-	TYPE:DELETION	MAX:chr4:104894053;chr4:104894709	95:chr4:104894048-104894112;chr4:104894532-104894709	SIGNAL_TYPE:PE_ALONE	SIGNAL_AMT:NA12878_PE,16;NA12878_SR,0	STRANDS:+-,16	VALIDATION:PB,9;MOL,30
chr4	105502898	105503072	chr4	105503014	105503094	1271	10	+	-	TYPE:DELETION	MAX:chr4:105502919;chr4:105503094	95:chr4:105502913-105502960;chr4:105503015-105503094	SIGNAL_TYPE:PE_ALONE	SIGNAL_AMT:NA12878_PE,10;NA12878_SR,0	STRANDS:+-,10	VALIDATION:PB,8;MOL,31
chr4	107437694	107437952	chr4	107438244	107438525	1273	12	+	-	TYPE:DELETION	MAX:chr4:107437715;chr4:107438525	95:chr4:107437711-107437784;chr4:107438245-107438525	SIGNAL_TYPE:PE_ALONE	SIGNAL_AMT:NA12878_PE,12;NA12878_SR,0	STRANDS:+-,12	VALIDATION:PB,4;MOL,17
chr4	107604281	107604321	chr4	107609247	107609258	1274	27	+	-	TYPE:DELETION	MAX:chr4:107604302;chr4:107609258	95:chr4:107604302-107604302;chr4:107609248-107609258	SIGNAL_TYPE:PE_SR	SIGNAL_AMT:NA12878_PE,15;NA12878_SR,12	STRANDS:+-,27	VALIDATION:PB,10;MOL,24
chr4	107974324	107974333	chr4	107974482	107974491	1275	20	+	-	TYPE:DELETION	MAX:chr4:107974333;chr4:107974491	95:chr4:107974325-107974333;chr4:107974483-107974491	SIGNAL_TYPE:PE_SR	SIGNAL_AMT:NA12878_PE,5;NA12878_SR,15	STRANDS:+-,20	VALIDATION:PB,3;MOL,47
chr4	108127814	108127849	chr4	108131711	108131716	1276	54	+	-	TYPE:DELETION	MAX:chr4:108127849;chr4:108131716	95:chr4:108127849-108127849;chr4:108131712-108131716	SIGNAL_TYPE:PE_SR	SIGNAL_AMT:NA12878_PE,29;NA12878_SR,25	STRANDS:+-,54	VALIDATION:PB,13;MOL,62
chr4	108276684	108276722	chr4	108279483	108279520	1278	36	+	-	TYPE:DELETION	MAX:chr4:108276704;chr4:108279520	95:chr4:108276704-108276704;chr4:108279520-108279520	SIGNAL_TYPE:PE_SR	SIGNAL_AMT:NA12878_PE,26;NA12878_SR,10	STRANDS:+-,36	VALIDATION:PB,13;MOL,11
chr4	110498738	110498778	chr4	110499061	110499068	1279	56	+	-	TYPE:DELETION	MAX:chr4:110498778;chr4:110499068	95:chr4:110498778-110498778;chr4:110499062-110499068	SIGNAL_TYPE:PE_SR	SIGNAL_AMT:NA12878_PE,37;NA12878_SR,19	STRANDS:+-,56	VALIDATION:PB,5;MOL,24
chr4	111383186	111383223	chr4	111383526	111383536	1281	51	+	-	TYPE:DELETION	MAX:chr4:111383204;chr4:111383536	95:chr4:111383204-111383204;chr4:111383527-111383536	SIGNAL_TYPE:PE_SR	SIGNAL_AMT:NA12878_PE,37;NA12878_SR,14	STRANDS:+-,51	VALIDATION:PB,10;MOL,45
chr4	111516287	111516534	chr4	111516359	111516556	1282	6	+	-	TYPE:DELETION	MAX:chr4:111516308;chr4:111516556	95:chr4:111516304-111516369;chr4:111516360-111516556	SIGNAL_TYPE:PE_ALONE	SIGNAL_AMT:NA12878_PE,6;NA12878_SR,0	STRANDS:+-,6	VALIDATION:PB,6;MOL,30
chr4	111808753	111808790	chr4	111809056	111809061	1284	50	+	-	TYPE:DELETION	MAX:chr4:111808790;chr4:111809061	95:chr4:111808790-111808790;chr4:111809057-111809061	SIGNAL_TYPE:PE_SR	SIGNAL_AMT:NA12878_PE,21;NA12878_SR,29	STRANDS:+-,50	VALIDATION:PB,6;MOL,2
chr4	113469969	113470010	chr4	113470278	113470283	1287	53	+	-	TYPE:DELETION	MAX:chr4:113469990;chr4:113470283	95:chr4:113469990-113469990;chr4:113470279-113470283	SIGNAL_TYPE:PE_SR	SIGNAL_AMT:NA12878_PE,29;NA12878_SR,24	STRANDS:+-,53	VALIDATION:PB,9;MOL,19
chr4	113397077	113397512	chr4	113498128	113498609	1288	5	+	+	TYPE:INVERSION	MAX:chr4:113397098;chr4:113498149	95:chr4:113397095-113397252;chr4:113498146-113498300	SIGNAL_TYPE:PE_ALONE	SIGNAL_AMT:NA12878_PE,5;NA12878_SR,0	STRANDS:++,5	VALIDATION:PB,2;MOL,4
chr4	113985947	113986043	chr4	113986256	113986337	1289	59	+	-	TYPE:DELETION	MAX:chr4:113985968;chr4:113986337	95:chr4:113985959-113985977;chr4:113986257-113986337	SIGNAL_TYPE:PE_ALONE	SIGNAL_AMT:NA12878_PE,59;NA12878_SR,0	STRANDS:+-,59	VALIDATION:PB,6;MOL,24
chr4	114135102	114135115	chr4	114135568	114135583	1290	34	+	-	TYPE:DELETION	MAX:chr4:114135115;chr4:114135583	95:chr4:114135103-114135115;chr4:114135569-114135583	SIGNAL_TYPE:PE_SR	SIGNAL_AMT:NA12878_PE,25;NA12878_SR,9	STRANDS:+-,34	VALIDATION:PB,9;MOL,9
chr4	115624604	115624611	chr4	115624866	115624873	1291	33	+	-	TYPE:DELETION	MAX:chr4:115624611;chr4:115624873	95:chr4:115624605-115624611;chr4:115624867-115624873	SIGNAL_TYPE:PE_SR	SIGNAL_AMT:NA12878_PE,11;NA12878_SR,22	STRANDS:+-,33	VALIDATION:PB,9;MOL,41
chr4	115743868	115744155	chr4	115744060	115744226	1292	10	+	-	TYPE:DELETION	MAX:chr4:115743889;chr4:115744226	95:chr4:115743885-115743975;chr4:115744061-115744226	SIGNAL_TYPE:PE_ALONE	SIGNAL_AMT:NA12878_PE,10;NA12878_SR,0	STRANDS:+-,10	VALIDATION:PB,7;MOL,32
chr4	115928714	115928734	chr4	115931852	115931890	1293	25	+	-	TYPE:DELETION	MAX:chr4:115928733;chr4:115931890	95:chr4:115928733-115928734;chr4:115931890-115931890	SIGNAL_TYPE:PE_SR	SIGNAL_AMT:NA12878_PE,19;NA12878_SR,6	STRANDS:+-,25	VALIDATION:PB,10;MOL,2
chr4	116166894	116166919	chr4	116172022	116172047	1294	6	+	+	TYPE:INVERSION	MAX:chr4:116166915;chr4:116172043	95:chr4:116166914-116166916;chr4:116172042-116172044	SIGNAL_TYPE:SR_ALONE	SIGNAL_AMT:NA12878_PE,0;NA12878_SR,6	STRANDS:++,6	VALIDATION:PB,6;MOL,14
chr4	116171935	116171966	chr4	116177164	116177195	1295	5	-	-	TYPE:INVERSION	MAX:chr4:116171956;chr4:116177185	95:chr4:116171955-116171957;chr4:116177184-116177186	SIGNAL_TYPE:SR_ALONE	SIGNAL_AMT:NA12878_PE,0;NA12878_SR,5	STRANDS:--,5	VALIDATION:PB,6;MOL,13
chr4	117251456	117251605	chr4	117251642	117251802	1297	34	+	-	TYPE:DELETION	MAX:chr4:117251477;chr4:117251802	95:chr4:117251475-117251506;chr4:117251643-117251802	SIGNAL_TYPE:PE_ALONE	SIGNAL_AMT:NA12878_PE,34;NA12878_SR,0	STRANDS:+-,34	VALIDATION:PB,12;MOL,46
chr4	117367782	117367819	chr4	117368467	117368500	1298	18	+	-	TYPE:DELETION	MAX:chr4:117367803;chr4:117368488	95:chr4:117367801-117367805;chr4:117368485-117368489	SIGNAL_TYPE:PE_SR	SIGNAL_AMT:NA12878_PE,15;NA12878_SR,3	STRANDS:+-,18	VALIDATION:PB,12;MOL,2
chr4	117420583	117420831	chr4	117420777	117420962	1299	12	+	-	TYPE:DELETION	MAX:chr4:117420604;chr4:117420962	95:chr4:117420599-117420669;chr4:117420778-117420962	SIGNAL_TYPE:PE_ALONE	SIGNAL_AMT:NA12878_PE,12;NA12878_SR,0	STRANDS:+-,12	VALIDATION:PB,13;MOL,27
chr4	117700135	117700577	chr4	117700832	117701160	1300	5	+	-	TYPE:DELETION	MAX:chr4:117700156;chr4:117701160	95:chr4:117700153-117700316;chr4:117700833-117701160	SIGNAL_TYPE:PE_ALONE	SIGNAL_AMT:NA12878_PE,5;NA12878_SR,0	STRANDS:+-,5	VALIDATION:PB,0;MOL,7
chr4	119296256	119296582	chr4	119296490	119296695	1301	9	+	-	TYPE:DELETION	MAX:chr4:119296277;chr4:119296695	95:chr4:119296275-119296383;chr4:119296491-119296695	SIGNAL_TYPE:PE_ALONE	SIGNAL_AMT:NA12878_PE,9;NA12878_SR,0	STRANDS:+-,9	VALIDATION:PB,17;MOL,19
chr4	120017237	120017270	chr4	120017551	120017558	1302	43	+	-	TYPE:DELETION	MAX:chr4:120017254;chr4:120017558	95:chr4:120017254-120017254;chr4:120017552-120017558	SIGNAL_TYPE:PE_SR	SIGNAL_AMT:NA12878_PE,25;NA12878_SR,18	STRANDS:+-,43	VALIDATION:PB,12;MOL,24
chr4	120263643	120264098	chr4	120264368	120264746	1303	4	+	-	TYPE:DELETION	MAX:chr4:120263664;chr4:120264746	95:chr4:120263661-120263813;chr4:120264369-120264746	SIGNAL_TYPE:PE_ALONE	SIGNAL_AMT:NA12878_PE,4;NA12878_SR,0	STRANDS:+-,4	VALIDATION:PB,4;MOL,2
chr4	120780790	120780807	chr4	120781057	120781076	1304	14	+	-	TYPE:DELETION	MAX:chr4:120780807;chr4:120781076	95:chr4:120780791-120780807;chr4:120781058-120781076	SIGNAL_TYPE:PE_SR	SIGNAL_AMT:NA12878_PE,6;NA12878_SR,8	STRANDS:+-,14	VALIDATION:PB,5;MOL,13
chr4	121808927	121808955	chr4	121809225	121809267	1306	19	+	-	TYPE:DELETION	MAX:chr4:121808948;chr4:121809267	95:chr4:121808947-121808949;chr4:121809267-121809267	SIGNAL_TYPE:PE_SR	SIGNAL_AMT:NA12878_PE,14;NA12878_SR,5	STRANDS:+-,19	VALIDATION:PB,6;MOL,10
chr4	123242571	123242596	chr4	123242682	123242707	1308	6	+	-	TYPE:DELETION	MAX:chr4:123242592;chr4:123242703	95:chr4:123242591-123242593;chr4:123242702-123242704	SIGNAL_TYPE:SR_ALONE	SIGNAL_AMT:NA12878_PE,0;NA12878_SR,6	STRANDS:+-,6	VALIDATION:PB,0;MOL,1
chr4	125867355	125867394	chr4	125867685	125867693	1310	46	+	-	TYPE:DELETION	MAX:chr4:125867376;chr4:125867693	95:chr4:125867376-125867376;chr4:125867686-125867693	SIGNAL_TYPE:PE_SR	SIGNAL_AMT:NA12878_PE,29;NA12878_SR,17	STRANDS:+-,46	VALIDATION:PB,12;MOL,32
chr4	170278443	170278669	chr4	170278729	170278905	1312	15	+	-	TYPE:DELETION	MAX:chr4:170278464;chr4:170278905	95:chr4:170278458-170278512;chr4:170278730-170278905	SIGNAL_TYPE:PE_ALONE	SIGNAL_AMT:NA12878_PE,15;NA12878_SR,0	STRANDS:+-,15	VALIDATION:PB,4;MOL,3
chr4	189972075	189972609	chr4	189972538	189973070	1315	6	+	-	TYPE:DELETION	MAX:chr4:189972609;chr4:189973050	95:chr4:189972609-189972609;chr4:189972781-189973054	SIGNAL_TYPE:PE_ALONE	SIGNAL_AMT:NA12878_PE,6;NA12878_SR,0	STRANDS:+-,6	VALIDATION:PB,5;MOL,0
chr4	130407537	130407568	chr4	130407655	130407686	1317	5	+	-	TYPE:DELETION	MAX:chr4:130407558;chr4:130407676	95:chr4:130407557-130407559;chr4:130407675-130407677	SIGNAL_TYPE:SR_ALONE	SIGNAL_AMT:NA12878_PE,0;NA12878_SR,5	STRANDS:+-,5	VALIDATION:PB,3;MOL,46
chr4	130592520	130592715	chr4	130592579	130592735	1318	5	+	-	TYPE:DELETION	MAX:chr4:130592541;chr4:130592715	95:chr4:130592535-130592592;chr4:130592659-130592721	SIGNAL_TYPE:PE_ALONE	SIGNAL_AMT:NA12878_PE,5;NA12878_SR,0	STRANDS:+-,5	VALIDATION:PB,3;MOL,42
chr4	131611188	131611225	chr4	131611342	131611377	1319	6	+	-	TYPE:DELETION	MAX:chr4:131611209;chr4:131611363	95:chr4:131611208-131611210;chr4:131611362-131611364	SIGNAL_TYPE:PE_SR	SIGNAL_AMT:NA12878_PE,2;NA12878_SR,4	STRANDS:+-,6	VALIDATION:PB,4;MOL,13
chr4	131694820	131694859	chr4	131695066	131695081	1320	28	+	-	TYPE:DELETION	MAX:chr4:131694839;chr4:131695081	95:chr4:131694839-131694839;chr4:131695067-131695081	SIGNAL_TYPE:PE_SR	SIGNAL_AMT:NA12878_PE,19;NA12878_SR,9	STRANDS:+-,28	VALIDATION:PB,4;MOL,23
chr4	133445419	133445453	chr4	133445684	133445711	1322	18	+	-	TYPE:DELETION	MAX:chr4:133445438;chr4:133445705	95:chr4:133445437-133445439;chr4:133445703-133445705	SIGNAL_TYPE:PE_SR	SIGNAL_AMT:NA12878_PE,13;NA12878_SR,5	STRANDS:+-,18	VALIDATION:PB,4;MOL,0
chr4	133619884	133619911	chr4	133620161	133620198	1324	27	+	-	TYPE:DELETION	MAX:chr4:133619900;chr4:133620182	95:chr4:133619900-133619907;chr4:133620178-133620183	SIGNAL_TYPE:PE_SR	SIGNAL_AMT:NA12878_PE,25;NA12878_SR,2	STRANDS:+-,27	VALIDATION:PB,9;MOL,12
chr4	133819596	133819634	chr4	133819899	133819941	1326	12	+	-	TYPE:DELETION	MAX:chr4:133819617;chr4:133819941	95:chr4:133819615-133819619;chr4:133819941-133819941	SIGNAL_TYPE:PE_SR	SIGNAL_AMT:NA12878_PE,9;NA12878_SR,3	STRANDS:+-,12	VALIDATION:PB,5;MOL,6
chr4	134141599	134141638	chr4	134141891	134141932	1327	39	+	-	TYPE:DELETION	MAX:chr4:134141620;chr4:134141912	95:chr4:134141620-134141620;chr4:134141912-134141912	SIGNAL_TYPE:PE_SR	SIGNAL_AMT:NA12878_PE,28;NA12878_SR,11	STRANDS:+-,39	VALIDATION:PB,8;MOL,38
chr4	139347247	139347285	chr4	139347344	139347382	1330	4	+	-	TYPE:DELETION	MAX:chr4:139347268;chr4:139347365	95:chr4:139347267-139347269;chr4:139347364-139347366	SIGNAL_TYPE:SR_ALONE	SIGNAL_AMT:NA12878_PE,0;NA12878_SR,4	STRANDS:+-,4	VALIDATION:PB,0;MOL,1
chr4	139468851	139469216	chr4	139473127	139473264	1331	44	+	-	TYPE:DELETION	MAX:chr4:139469216;chr4:139473264	95:chr4:139469216-139469216;chr4:139473128-139473264	SIGNAL_TYPE:PE_ALONE	SIGNAL_AMT:NA12878_PE,44;NA12878_SR,0	STRANDS:+-,44	VALIDATION:PB,24;MOL,8
chr4	139947999	139948233	chr4	139948268	139948349	1333	31	+	-	TYPE:DELETION	MAX:chr4:139948233;chr4:139948349	95:chr4:139948233-139948233;chr4:139948269-139948349	SIGNAL_TYPE:PE_ALONE	SIGNAL_AMT:NA12878_PE,31;NA12878_SR,0	STRANDS:+-,31	VALIDATION:PB,5;MOL,0
chr4	142443022	142443063	chr4	142443169	142443210	1335	13	-	+	TYPE:TANDEMDUP	MAX:chr4:142443043;chr4:142443190	95:chr4:142443043-142443043;chr4:142443190-142443190	SIGNAL_TYPE:SR_ALONE	SIGNAL_AMT:NA12878_PE,0;NA12878_SR,13	STRANDS:-+,13	VALIDATION:PB,11;MOL,5
chr4	143167000	143167369	chr4	143167130	143167391	1336	5	+	-	TYPE:DELETION	MAX:chr4:143167021;chr4:143167391	95:chr4:143167017-143167153;chr4:143167131-143167391	SIGNAL_TYPE:PE_ALONE	SIGNAL_AMT:NA12878_PE,5;NA12878_SR,0	STRANDS:+-,5	VALIDATION:PB,2;MOL,0
chr4	145316387	145316701	chr4	145319690	145319924	1338	10	+	-	TYPE:DELETION	MAX:chr4:145316408;chr4:145319924	95:chr4:145316406-145316512;chr4:145319691-145319924	SIGNAL_TYPE:PE_ALONE	SIGNAL_AMT:NA12878_PE,10;NA12878_SR,0	STRANDS:+-,10	VALIDATION:PB,3;MOL,14
chr4	150161036	150161077	chr4	150161365	150161396	1343	34	+	-	TYPE:DELETION	MAX:chr4:150161057;chr4:150161382	95:chr4:150161057-150161057;chr4:150161382-150161382	SIGNAL_TYPE:PE_SR	SIGNAL_AMT:NA12878_PE,18;NA12878_SR,16	STRANDS:+-,34	VALIDATION:PB,4;MOL,11
chr4	150951021	150951061	chr4	150951344	150951352	1344	38	+	-	TYPE:DELETION	MAX:chr4:150951042;chr4:150951352	95:chr4:150951042-150951042;chr4:150951345-150951352	SIGNAL_TYPE:PE_SR	SIGNAL_AMT:NA12878_PE,22;NA12878_SR,16	STRANDS:+-,38	VALIDATION:PB,11;MOL,43
chr4	152340715	152340729	chr4	152341544	152341558	1345	32	+	-	TYPE:DELETION	MAX:chr4:152340729;chr4:152341558	95:chr4:152340716-152340729;chr4:152341545-152341558	SIGNAL_TYPE:PE_SR	SIGNAL_AMT:NA12878_PE,23;NA12878_SR,9	STRANDS:+-,32	VALIDATION:PB,12;MOL,21
chr4	157002029	157002067	chr4	157002334	157002350	1347	42	+	-	TYPE:DELETION	MAX:chr4:157002050;chr4:157002350	95:chr4:157002050-157002050;chr4:157002335-157002350	SIGNAL_TYPE:PE_SR	SIGNAL_AMT:NA12878_PE,34;NA12878_SR,8	STRANDS:+-,42	VALIDATION:PB,9;MOL,6
chr4	157581689	157581708	chr4	157581828	157581847	1348	8	-	+	TYPE:TANDEMDUP	MAX:chr4:157581708;chr4:157581847	95:chr4:157581690-157581708;chr4:157581829-157581847	SIGNAL_TYPE:SR_ALONE	SIGNAL_AMT:NA12878_PE,0;NA12878_SR,8	STRANDS:-+,8	VALIDATION:PB,5;MOL,20
chr4	161879023	161879045	chr4	161884929	161884952	1351	24	+	-	TYPE:DELETION	MAX:chr4:161879044;chr4:161884950	95:chr4:161879043-161879045;chr4:161884949-161884950	SIGNAL_TYPE:PE_SR	SIGNAL_AMT:NA12878_PE,18;NA12878_SR,6	STRANDS:+-,24	VALIDATION:PB,4;MOL,18
chr4	162053235	162053667	chr4	162053259	162053691	1352	5	+	-	TYPE:DELETION	MAX:chr4:162053256;chr4:162053673	95:chr4:162053253-162053408;chr4:162053515-162053676	SIGNAL_TYPE:PE_ALONE	SIGNAL_AMT:NA12878_PE,5;NA12878_SR,0	STRANDS:+-,5	VALIDATION:PB,4;MOL,0
chr4	162776124	162776143	chr4	162776202	162776221	1353	8	+	-	TYPE:DELETION	MAX:chr4:162776143;chr4:162776221	95:chr4:162776125-162776143;chr4:162776203-162776221	SIGNAL_TYPE:SR_ALONE	SIGNAL_AMT:NA12878_PE,0;NA12878_SR,8	STRANDS:+-,8	VALIDATION:PB,2;MOL,1
chr4	163393999	163394011	chr4	163396399	163396441	1354	49	+	-	TYPE:DELETION	MAX:chr4:163394011;chr4:163396441	95:chr4:163394000-163394011;chr4:163396441-163396441	SIGNAL_TYPE:PE_SR	SIGNAL_AMT:NA12878_PE,37;NA12878_SR,12	STRANDS:+-,49	VALIDATION:PB,11;MOL,29
chr4	163578624	163579051	chr4	163579588	163579990	1355	5	+	+	TYPE:INVERSION	MAX:chr4:163578645;chr4:163579609	95:chr4:163578642-163578783;chr4:163579605-163579723	SIGNAL_TYPE:PE_ALONE	SIGNAL_AMT:NA12878_PE,5;NA12878_SR,0	STRANDS:++,5	VALIDATION:PB,11;MOL,0
chr4	164501942	164501965	chr4	164502241	164502264	1356	7	+	-	TYPE:DELETION	MAX:chr4:164501963;chr4:164502262	95:chr4:164501962-164501964;chr4:164502261-164502263	SIGNAL_TYPE:SR_ALONE	SIGNAL_AMT:NA12878_PE,0;NA12878_SR,7	STRANDS:+-,7	VALIDATION:PB,3;MOL,17
chr4	164516250	164516330	chr4	164516262	164516424	1357	4	+	-	TYPE:DELETION	MAX:chr4:164516271;chr4:164516407	95:chr4:164516268-164516318;chr4:164516352-164516413	SIGNAL_TYPE:PE_ALONE	SIGNAL_AMT:NA12878_PE,4;NA12878_SR,0	STRANDS:+-,4	VALIDATION:PB,0;MOL,30
chr4	164658298	164658333	chr4	164659112	164659150	1358	21	+	-	TYPE:DELETION	MAX:chr4:164658333;chr4:164659133	95:chr4:164658333-164658333;chr4:164659133-164659133	SIGNAL_TYPE:PE_SR	SIGNAL_AMT:NA12878_PE,12;NA12878_SR,9	STRANDS:+-,21	VALIDATION:PB,13;MOL,6
chr4	165823208	165823233	chr4	165823316	165823342	1359	7	+	-	TYPE:DELETION	MAX:chr4:165823229;chr4:165823337	95:chr4:165823228-165823230;chr4:165823336-165823338	SIGNAL_TYPE:PE_SR	SIGNAL_AMT:NA12878_PE,1;NA12878_SR,6	STRANDS:+-,7	VALIDATION:PB,3;MOL,10
chr4	166002631	166002750	chr4	166004918	166005051	1360	37	+	-	TYPE:DELETION	MAX:chr4:166002652;chr4:166005051	95:chr4:166002647-166002666;chr4:166004919-166005051	SIGNAL_TYPE:PE_ALONE	SIGNAL_AMT:NA12878_PE,37;NA12878_SR,0	STRANDS:+-,37	VALIDATION:PB,7;MOL,20
chr4	167004304	167004529	chr4	167004744	167004953	1361	18	+	-	TYPE:DELETION	MAX:chr4:167004325;chr4:167004953	95:chr4:167004323-167004378;chr4:167004745-167004953	SIGNAL_TYPE:PE_ALONE	SIGNAL_AMT:NA12878_PE,18;NA12878_SR,0	STRANDS:+-,18	VALIDATION:PB,11;MOL,28
chr4	167108087	167108124	chr4	167108410	167108446	1362	57	+	-	TYPE:DELETION	MAX:chr4:167108124;chr4:167108431	95:chr4:167108124-167108124;chr4:167108431-167108431	SIGNAL_TYPE:PE_SR	SIGNAL_AMT:NA12878_PE,36;NA12878_SR,21	STRANDS:+-,57	VALIDATION:PB,7;MOL,30
chr4	167412035	167412050	chr4	167412131	167412146	1363	11	+	-	TYPE:DELETION	MAX:chr4:167412050;chr4:167412146	95:chr4:167412036-167412050;chr4:167412132-167412146	SIGNAL_TYPE:PE_SR	SIGNAL_AMT:NA12878_PE,1;NA12878_SR,10	STRANDS:+-,11	VALIDATION:PB,0;MOL,16
chr4	167677037	167677061	chr4	167683055	167683081	1364	18	+	-	TYPE:DELETION	MAX:chr4:167677058;chr4:167683076	95:chr4:167677057-167677059;chr4:167683075-167683077	SIGNAL_TYPE:PE_SR	SIGNAL_AMT:NA12878_PE,13;NA12878_SR,5	STRANDS:+-,18	VALIDATION:PB,10;MOL,13
chr4	167892538	167892575	chr4	167893723	167893749	1365	16	+	-	TYPE:DELETION	MAX:chr4:167892559;chr4:167893744	95:chr4:167892558-167892560;chr4:167893742-167893744	SIGNAL_TYPE:PE_SR	SIGNAL_AMT:NA12878_PE,11;NA12878_SR,5	STRANDS:+-,16	VALIDATION:PB,7;MOL,20
chr4	169120821	169120859	chr4	169120905	169120943	1366	4	+	-	TYPE:DELETION	MAX:chr4:169120842;chr4:169120926	95:chr4:169120841-169120843;chr4:169120925-169120927	SIGNAL_TYPE:SR_ALONE	SIGNAL_AMT:NA12878_PE,0;NA12878_SR,4	STRANDS:+-,4	VALIDATION:PB,0;MOL,4
chr4	170808427	170808464	chr4	170808692	170808726	1367	12	+	-	TYPE:DELETION	MAX:chr4:170808448;chr4:170808713	95:chr4:170808447-170808449;chr4:170808712-170808714	SIGNAL_TYPE:PE_SR	SIGNAL_AMT:NA12878_PE,8;NA12878_SR,4	STRANDS:+-,12	VALIDATION:PB,8;MOL,2
chr4	171355617	171355874	chr4	171355818	171356055	1370	14	+	-	TYPE:DELETION	MAX:chr4:171355638;chr4:171356055	95:chr4:171355635-171355710;chr4:171355819-171356055	SIGNAL_TYPE:PE_ALONE	SIGNAL_AMT:NA12878_PE,14;NA12878_SR,0	STRANDS:+-,14	VALIDATION:PB,6;MOL,1
chr4	171549649	171549687	chr4	171549962	171550002	1371	18	+	-	TYPE:DELETION	MAX:chr4:171549670;chr4:171549983	95:chr4:171549668-171549672;chr4:171549981-171549985	SIGNAL_TYPE:PE_SR	SIGNAL_AMT:NA12878_PE,15;NA12878_SR,3	STRANDS:+-,18	VALIDATION:PB,2;MOL,7
chr4	172988628	172988657	chr4	172992912	172992942	1373	20	+	-	TYPE:DELETION	MAX:chr4:172988647;chr4:172992933	95:chr4:172988646-172988649;chr4:172992931-172992934	SIGNAL_TYPE:PE_SR	SIGNAL_AMT:NA12878_PE,16;NA12878_SR,4	STRANDS:+-,20	VALIDATION:PB,10;MOL,28
chr4	173425005	173425198	chr4	173433371	173433536	1375	27	+	-	TYPE:DELETION	MAX:chr4:173425026;chr4:173433536	95:chr4:173425022-173425077;chr4:173433372-173433536	SIGNAL_TYPE:PE_ALONE	SIGNAL_AMT:NA12878_PE,27;NA12878_SR,0	STRANDS:+-,27	VALIDATION:PB,23;MOL,15
chr4	174320658	174320699	chr4	174320799	174320840	1377	15	-	+	TYPE:TANDEMDUP	MAX:chr4:174320679;chr4:174320820	95:chr4:174320679-174320679;chr4:174320820-174320820	SIGNAL_TYPE:SR_ALONE	SIGNAL_AMT:NA12878_PE,0;NA12878_SR,15	STRANDS:-+,15	VALIDATION:PB,5;MOL,22
chr4	177869315	177869353	chr4	177869626	177869642	1382	23	+	-	TYPE:DELETION	MAX:chr4:177869353;chr4:177869642	95:chr4:177869353-177869353;chr4:177869627-177869642	SIGNAL_TYPE:PE_SR	SIGNAL_AMT:NA12878_PE,14;NA12878_SR,9	STRANDS:+-,23	VALIDATION:PB,2;MOL,20
chr4	178156832	178156842	chr4	178157135	178157176	1384	40	+	-	TYPE:DELETION	MAX:chr4:178156842;chr4:178157156	95:chr4:178156833-178156842;chr4:178157156-178157156	SIGNAL_TYPE:PE_SR	SIGNAL_AMT:NA12878_PE,26;NA12878_SR,14	STRANDS:+-,40	VALIDATION:PB,18;MOL,19
chr4	178514238	178514278	chr4	178514548	178514577	1385	43	+	-	TYPE:DELETION	MAX:chr4:178514258;chr4:178514569	95:chr4:178514258-178514258;chr4:178514569-178514569	SIGNAL_TYPE:PE_SR	SIGNAL_AMT:NA12878_PE,27;NA12878_SR,16	STRANDS:+-,43	VALIDATION:PB,10;MOL,17
chr4	179956831	179957019	chr4	179957015	179957178	1386	23	+	-	TYPE:DELETION	MAX:chr4:179956852;chr4:179957178	95:chr4:179956848-179956890;chr4:179957016-179957178	SIGNAL_TYPE:PE_ALONE	SIGNAL_AMT:NA12878_PE,23;NA12878_SR,0	STRANDS:+-,23	VALIDATION:PB,4;MOL,1
chr4	180063762	180064144	chr4	180063945	180064184	1387	10	+	-	TYPE:DELETION	MAX:chr4:180064144;chr4:180064184	95:chr4:180064144-180064144;chr4:180063946-180064184	SIGNAL_TYPE:PE_ALONE	SIGNAL_AMT:NA12878_PE,10;NA12878_SR,0	STRANDS:+-,10	VALIDATION:PB,3;MOL,16
chr4	180097855	180098137	chr4	180098355	180098523	1388	40	+	-	TYPE:DELETION	MAX:chr4:180098137;chr4:180098523	95:chr4:180098137-180098137;chr4:180098356-180098523	SIGNAL_TYPE:PE_ALONE	SIGNAL_AMT:NA12878_PE,40;NA12878_SR,0	STRANDS:+-,40	VALIDATION:PB,9;MOL,33
chr4	181317285	181317292	chr4	181317434	181317475	1389	26	+	-	TYPE:DELETION	MAX:chr4:181317292;chr4:181317455	95:chr4:181317286-181317292;chr4:181317455-181317455	SIGNAL_TYPE:PE_SR	SIGNAL_AMT:NA12878_PE,5;NA12878_SR,21	STRANDS:+-,26	VALIDATION:PB,5;MOL,14
chr4	181549437	181549442	chr4	181549738	181549744	1390	59	+	-	TYPE:DELETION	MAX:chr4:181549442;chr4:181549744	95:chr4:181549438-181549442;chr4:181549739-181549744	SIGNAL_TYPE:PE_SR	SIGNAL_AMT:NA12878_PE,35;NA12878_SR,24	STRANDS:+-,59	VALIDATION:PB,8;MOL,27
chr4	181876797	181876806	chr4	181878267	181878305	1391	52	+	-	TYPE:DELETION	MAX:chr4:181876806;chr4:181878305	95:chr4:181876798-181876806;chr4:181878305-181878305	SIGNAL_TYPE:PE_SR	SIGNAL_AMT:NA12878_PE,37;NA12878_SR,15	STRANDS:+-,52	VALIDATION:PB,12;MOL,25
chr4	182056553	182056582	chr4	182057117	182057135	1392	42	+	-	TYPE:DELETION	MAX:chr4:182056582;chr4:182057135	95:chr4:182056582-182056582;chr4:182057118-182057135	SIGNAL_TYPE:PE_SR	SIGNAL_AMT:NA12878_PE,35;NA12878_SR,7	STRANDS:+-,42	VALIDATION:PB,18;MOL,46
chr4	183736330	183736553	chr4	183736408	183736585	1395	4	+	-	TYPE:DELETION	MAX:chr4:183736351;chr4:183736585	95:chr4:183736345-183736439;chr4:183736409-183736585	SIGNAL_TYPE:PE_ALONE	SIGNAL_AMT:NA12878_PE,4;NA12878_SR,0	STRANDS:+-,4	VALIDATION:PB,0;MOL,8
chr4	184563303	184563687	chr4	184563324	184563709	1398	4	+	-	TYPE:DELETION	MAX:chr4:184563324;chr4:184563688	95:chr4:184563321-184563469;chr4:184563557-184563691	SIGNAL_TYPE:PE_ALONE	SIGNAL_AMT:NA12878_PE,4;NA12878_SR,0	STRANDS:+-,4	VALIDATION:PB,5;MOL,0
chr4	185140993	185141284	chr4	185141129	185141305	1400	5	+	-	TYPE:DELETION	MAX:chr4:185141284;chr4:185141305	95:chr4:185141284-185141284;chr4:185141130-185141305	SIGNAL_TYPE:PE_ALONE	SIGNAL_AMT:NA12878_PE,5;NA12878_SR,0	STRANDS:+-,5	VALIDATION:PB,3;MOL,0
chr4	185665764	185665903	chr4	185665805	185666126	1401	25	+	-	TYPE:DELETION	MAX:chr4:185665785;chr4:185666105	95:chr4:185665777-185665804;chr4:185666059-185666107	SIGNAL_TYPE:PE_ALONE	SIGNAL_AMT:NA12878_PE,25;NA12878_SR,0	STRANDS:+-,25	VALIDATION:PB,12;MOL,33
chr4	185779425	185779711	chr4	185779446	185779853	1402	10	+	-	TYPE:DELETION	MAX:chr4:185779446;chr4:185779832	95:chr4:185779442-185779527;chr4:185779752-185779836	SIGNAL_TYPE:PE_ALONE	SIGNAL_AMT:NA12878_PE,10;NA12878_SR,0	STRANDS:+-,10	VALIDATION:PB,0;MOL,3
chr4	186155533	186155575	chr4	186155847	186155853	1405	54	+	-	TYPE:DELETION	MAX:chr4:186155575;chr4:186155853	95:chr4:186155575-186155575;chr4:186155848-186155853	SIGNAL_TYPE:PE_SR	SIGNAL_AMT:NA12878_PE,32;NA12878_SR,22	STRANDS:+-,54	VALIDATION:PB,18;MOL,33
chr4	186198824	186199111	chr4	186198957	186199220	1406	8	+	-	TYPE:DELETION	MAX:chr4:186198845;chr4:186199220	95:chr4:186198840-186198908;chr4:186198958-186199220	SIGNAL_TYPE:PE_ALONE	SIGNAL_AMT:NA12878_PE,8;NA12878_SR,0	STRANDS:+-,8	VALIDATION:PB,8;MOL,22
chr4	186441630	186441643	chr4	186444052	186444090	1407	45	+	-	TYPE:DELETION	MAX:chr4:186441643;chr4:186444090	95:chr4:186441631-186441643;chr4:186444090-186444090	SIGNAL_TYPE:PE_SR	SIGNAL_AMT:NA12878_PE,35;NA12878_SR,10	STRANDS:+-,45	VALIDATION:PB,17;MOL,47
chr4	187129535	187129572	chr4	187129546	187129844	1408	7	+	-	TYPE:DELETION	MAX:chr4:187129556;chr4:187129824	95:chr4:187129536-187129572;chr4:187129745-187129829	SIGNAL_TYPE:PE_ALONE	SIGNAL_AMT:NA12878_PE,7;NA12878_SR,0	STRANDS:+-,7	VALIDATION:PB,0;MOL,11
chr4	187213955	187214236	chr4	187214528	187214747	1410	15	+	-	TYPE:DELETION	MAX:chr4:187213976;chr4:187214747	95:chr4:187213970-187214020;chr4:187214529-187214747	SIGNAL_TYPE:PE_ALONE	SIGNAL_AMT:NA12878_PE,15;NA12878_SR,0	STRANDS:+-,15	VALIDATION:PB,8;MOL,3
chr4	187349217	187349414	chr4	187349388	187349467	1412	14	+	-	TYPE:DELETION	MAX:chr4:187349238;chr4:187349467	95:chr4:187349233-187349270;chr4:187349389-187349467	SIGNAL_TYPE:PE_ALONE	SIGNAL_AMT:NA12878_PE,14;NA12878_SR,0	STRANDS:+-,14	VALIDATION:PB,0;MOL,1
chr4	187795710	187795716	chr4	187795996	187796038	1418	46	+	-	TYPE:DELETION	MAX:chr4:187795716;chr4:187796038	95:chr4:187795711-187795716;chr4:187796038-187796038	SIGNAL_TYPE:PE_SR	SIGNAL_AMT:NA12878_PE,23;NA12878_SR,23	STRANDS:+-,46	VALIDATION:PB,3;MOL,46
chr4	187987814	187988032	chr4	187988224	187988428	1422	16	+	-	TYPE:DELETION	MAX:chr4:187987835;chr4:187988420	95:chr4:187987832-187987878;chr4:187988385-187988423	SIGNAL_TYPE:PE_ALONE	SIGNAL_AMT:NA12878_PE,16;NA12878_SR,0	STRANDS:+-,16	VALIDATION:PB,4;MOL,35
chr4	189793246	189793261	chr4	189793537	189793579	1427	25	+	-	TYPE:DELETION	MAX:chr4:189793261;chr4:189793579	95:chr4:189793247-189793261;chr4:189793579-189793579	SIGNAL_TYPE:PE_SR	SIGNAL_AMT:NA12878_PE,16;NA12878_SR,9	STRANDS:+-,25	VALIDATION:PB,10;MOL,49
chr4	189969657	189969850	chr4	189969898	189970051	1431	28	+	-	TYPE:DELETION	MAX:chr4:189969678;chr4:189970051	95:chr4:189969673-189969724;chr4:189969899-189970051	SIGNAL_TYPE:PE_ALONE	SIGNAL_AMT:NA12878_PE,28;NA12878_SR,0	STRANDS:+-,28	VALIDATION:PB,5;MOL,40
chr4	190057994	190058283	chr4	190064100	190064296	1432	23	+	-	TYPE:DELETION	MAX:chr4:190058015;chr4:190064296	95:chr4:190058010-190058053;chr4:190064101-190064296	SIGNAL_TYPE:PE_ALONE	SIGNAL_AMT:NA12878_PE,23;NA12878_SR,0	STRANDS:+-,23	VALIDATION:PB,12;MOL,23
chr4	190105434	190105806	chr4	190106031	190106274	1434	7	+	-	TYPE:DELETION	MAX:chr4:190105455;chr4:190106274	95:chr4:190105452-190105580;chr4:190106032-190106274	SIGNAL_TYPE:PE_ALONE	SIGNAL_AMT:NA12878_PE,7;NA12878_SR,0	STRANDS:+-,7	VALIDATION:PB,11;MOL,47
chr4	190253835	190254092	chr4	190253998	190254175	1437	28	+	-	TYPE:DELETION	MAX:chr4:190254092;chr4:190254175	95:chr4:190254092-190254092;chr4:190253999-190254175	SIGNAL_TYPE:PE_ALONE	SIGNAL_AMT:NA12878_PE,28;NA12878_SR,0	STRANDS:+-,28	VALIDATION:PB,5;MOL,50
chr4	190285016	190285353	chr4	190285095	190285417	1438	4	+	-	TYPE:DELETION	MAX:chr4:190285037;chr4:190285417	95:chr4:190285033-190285151;chr4:190285096-190285417	SIGNAL_TYPE:PE_ALONE	SIGNAL_AMT:NA12878_PE,4;NA12878_SR,0	STRANDS:+-,4	VALIDATION:PB,4;MOL,35
chr4	190291425	190291440	chr4	190291716	190291758	1439	26	+	-	TYPE:DELETION	MAX:chr4:190291440;chr4:190291758	95:chr4:190291426-190291440;chr4:190291758-190291758	SIGNAL_TYPE:PE_SR	SIGNAL_AMT:NA12878_PE,17;NA12878_SR,9	STRANDS:+-,26	VALIDATION:PB,4;MOL,28
chr4	190302393	190302652	chr4	190302606	190302770	1441	15	+	-	TYPE:DELETION	MAX:chr4:190302414;chr4:190302770	95:chr4:190302410-190302496;chr4:190302607-190302770	SIGNAL_TYPE:PE_ALONE	SIGNAL_AMT:NA12878_PE,15;NA12878_SR,0	STRANDS:+-,15	VALIDATION:PB,0;MOL,2
chr4	190471635	190471859	chr4	190471659	190471880	1443	17	+	-	TYPE:DELETION	MAX:chr4:190471859;chr4:190471859	95:chr4:190471859-190471859;chr4:190471831-190471863	SIGNAL_TYPE:PE_ALONE	SIGNAL_AMT:NA12878_PE,17;NA12878_SR,0	STRANDS:+-,17	VALIDATION:PB,0;MOL,1
chr4	190478796	190478818	chr4	190479022	190479053	1444	10	-	+	TYPE:TANDEMDUP	MAX:chr4:190478817;chr4:190479043	95:chr4:190478816-190478817;chr4:190479043-190479043	SIGNAL_TYPE:SR_ALONE	SIGNAL_AMT:NA12878_PE,0;NA12878_SR,10	STRANDS:-+,10	VALIDATION:PB,0;MOL,1
chr4	190741522	190741746	chr4	190741618	190741798	1448	17	+	-	TYPE:DELETION	MAX:chr4:190741746;chr4:190741798	95:chr4:190741746-190741746;chr4:190741619-190741798	SIGNAL_TYPE:PE_ALONE	SIGNAL_AMT:NA12878_PE,17;NA12878_SR,0	STRANDS:+-,17	VALIDATION:PB,5;MOL,35
chr5	176107	176327	chr5	176332	176437	1453	18	+	-	TYPE:DELETION	MAX:chr5:176327;chr5:176437	95:chr5:176327-176327;chr5:176333-176437	SIGNAL_TYPE:PE_ALONE	SIGNAL_AMT:NA12878_PE,18;NA12878_SR,0	STRANDS:+-,18	VALIDATION:PB,2;MOL,0
chr5	484231	484498	chr5	484394	484519	1461	18	+	-	TYPE:DELETION	MAX:chr5:484498;chr5:484519	95:chr5:484498-484498;chr5:484395-484519	SIGNAL_TYPE:PE_ALONE	SIGNAL_AMT:NA12878_PE,18;NA12878_SR,0	STRANDS:+-,18	VALIDATION:PB,3;MOL,2
chr5	487020	487316	chr5	487447	487646	1462	17	+	-	TYPE:DELETION	MAX:chr5:487316;chr5:487646	95:chr5:487316-487316;chr5:487448-487646	SIGNAL_TYPE:PE_ALONE	SIGNAL_AMT:NA12878_PE,17;NA12878_SR,0	STRANDS:+-,17	VALIDATION:PB,2;MOL,3
chr5	557622	558040	chr5	557643	558083	1465	4	+	-	TYPE:DELETION	MAX:chr5:557643;chr5:558063	95:chr5:557640-557781;chr5:557905-558065	SIGNAL_TYPE:PE_ALONE	SIGNAL_AMT:NA12878_PE,4;NA12878_SR,0	STRANDS:+-,4	VALIDATION:PB,0;MOL,1
chr5	836113	836350	chr5	836836	837060	1470	13	+	-	TYPE:DELETION	MAX:chr5:836134;chr5:837060	95:chr5:836130-836187;chr5:836837-837060	SIGNAL_TYPE:PE_ALONE	SIGNAL_AMT:NA12878_PE,13;NA12878_SR,0	STRANDS:+-,13	VALIDATION:PB,7;MOL,6
chr5	1061186	1061355	chr5	1061472	1061696	1472	24	+	-	TYPE:DELETION	MAX:chr5:1061207;chr5:1061696	95:chr5:1061200-1061235;chr5:1061473-1061696	SIGNAL_TYPE:PE_ALONE	SIGNAL_AMT:NA12878_PE,24;NA12878_SR,0	STRANDS:+-,24	VALIDATION:PB,6;MOL,0
chr5	1170436	1170737	chr5	1170608	1170758	1474	17	+	-	TYPE:DELETION	MAX:chr5:1170737;chr5:1170758	95:chr5:1170737-1170737;chr5:1170609-1170758	SIGNAL_TYPE:PE_ALONE	SIGNAL_AMT:NA12878_PE,17;NA12878_SR,0	STRANDS:+-,17	VALIDATION:PB,0;MOL,4
chr5	1178275	1178544	chr5	1180618	1180743	1475	30	+	-	TYPE:DELETION	MAX:chr5:1178544;chr5:1180743	95:chr5:1178544-1178544;chr5:1180619-1180743	SIGNAL_TYPE:PE_ALONE	SIGNAL_AMT:NA12878_PE,30;NA12878_SR,0	STRANDS:+-,30	VALIDATION:PB,5;MOL,6
chr5	1238007	1238390	chr5	1238605	1239056	1476	5	-	+	TYPE:TANDEMDUP	MAX:chr5:1238390;chr5:1238626	95:chr5:1238008-1238390;chr5:1238623-1238787	SIGNAL_TYPE:PE_ALONE	SIGNAL_AMT:NA12878_PE,5;NA12878_SR,0	STRANDS:-+,5	VALIDATION:PB,11;MOL,0
chr5	1627106	1627322	chr5	1628639	1628852	1481	16	+	-	TYPE:DELETION	MAX:chr5:1627127;chr5:1628852	95:chr5:1627122-1627175;chr5:1628640-1628852	SIGNAL_TYPE:PE_ALONE	SIGNAL_AMT:NA12878_PE,16;NA12878_SR,0	STRANDS:+-,16	VALIDATION:PB,10;MOL,9
chr5	1663760	1663947	chr5	1664165	1664288	1482	27	+	-	TYPE:DELETION	MAX:chr5:1663781;chr5:1664288	95:chr5:1663779-1663824;chr5:1664166-1664288	SIGNAL_TYPE:PE_ALONE	SIGNAL_AMT:NA12878_PE,27;NA12878_SR,0	STRANDS:+-,27	VALIDATION:PB,7;MOL,6
chr5	1682464	1682487	chr5	1682762	1682787	1483	15	+	-	TYPE:DELETION	MAX:chr5:1682485;chr5:1682783	95:chr5:1682485-1682486;chr5:1682782-1682784	SIGNAL_TYPE:PE_SR	SIGNAL_AMT:NA12878_PE,9;NA12878_SR,6	STRANDS:+-,15	VALIDATION:PB,5;MOL,11
chr5	1768993	1769322	chr5	1769140	1769343	1484	5	+	-	TYPE:DELETION	MAX:chr5:1769322;chr5:1769343	95:chr5:1769322-1769322;chr5:1769141-1769343	SIGNAL_TYPE:PE_ALONE	SIGNAL_AMT:NA12878_PE,5;NA12878_SR,0	STRANDS:+-,5	VALIDATION:PB,10;MOL,4
chr5	1924585	1924596	chr5	1925196	1925207	1486	40	+	-	TYPE:DELETION	MAX:chr5:1924596;chr5:1925207	95:chr5:1924586-1924596;chr5:1925197-1925207	SIGNAL_TYPE:PE_SR	SIGNAL_AMT:NA12878_PE,28;NA12878_SR,12	STRANDS:+-,40	VALIDATION:PB,14;MOL,6
chr5	1951017	1951046	chr5	1951433	1951469	1487	17	+	-	TYPE:DELETION	MAX:chr5:1951030;chr5:1951454	95:chr5:1951028-1951041;chr5:1951449-1951462	SIGNAL_TYPE:PE_SR	SIGNAL_AMT:NA12878_PE,16;NA12878_SR,1	STRANDS:+-,17	VALIDATION:PB,0;MOL,12
chr5	1968395	1968611	chr5	1971401	1971618	1488	16	+	-	TYPE:DELETION	MAX:chr5:1968416;chr5:1971618	95:chr5:1968411-1968465;chr5:1971402-1971618	SIGNAL_TYPE:PE_ALONE	SIGNAL_AMT:NA12878_PE,16;NA12878_SR,0	STRANDS:+-,16	VALIDATION:PB,5;MOL,13
chr5	2098771	2099179	chr5	2099422	2099887	1490	4	-	+	TYPE:TANDEMDUP	MAX:chr5:2099179;chr5:2099443	95:chr5:2098772-2099179;chr5:2099440-2099589	SIGNAL_TYPE:PE_ALONE	SIGNAL_AMT:NA12878_PE,4;NA12878_SR,0	STRANDS:-+,4	VALIDATION:PB,5;MOL,1
chr5	2769419	2769449	chr5	2769621	2769661	1493	4	+	-	TYPE:DELETION	MAX:chr5:2769436;chr5:2769642	95:chr5:2769434-2769444;chr5:2769636-2769648	SIGNAL_TYPE:PE_SR	SIGNAL_AMT:NA12878_PE,3;NA12878_SR,1	STRANDS:+-,4	VALIDATION:PB,2;MOL,14
chr5	3499254	3499462	chr5	3499473	3499608	1494	20	+	-	TYPE:DELETION	MAX:chr5:3499275;chr5:3499608	95:chr5:3499273-3499319;chr5:3499474-3499608	SIGNAL_TYPE:PE_ALONE	SIGNAL_AMT:NA12878_PE,20;NA12878_SR,0	STRANDS:+-,20	VALIDATION:PB,10;MOL,27
chr5	3502292	3502619	chr5	3502599	3502658	1495	18	+	-	TYPE:DELETION	MAX:chr5:3502313;chr5:3502638	95:chr5:3502308-3502359;chr5:3502612-3502641	SIGNAL_TYPE:PE_ALONE	SIGNAL_AMT:NA12878_PE,18;NA12878_SR,0	STRANDS:+-,18	VALIDATION:PB,7;MOL,45
chr5	3785520	3786035	chr5	3785790	3786060	1498	5	+	-	TYPE:DELETION	MAX:chr5:3785541;chr5:3786060	95:chr5:3785540-3785709;chr5:3785791-3786060	SIGNAL_TYPE:PE_ALONE	SIGNAL_AMT:NA12878_PE,5;NA12878_SR,0	STRANDS:+-,5	VALIDATION:PB,0;MOL,2
chr5	7221928	7221963	chr5	7222238	7222258	1499	22	+	-	TYPE:DELETION	MAX:chr5:7221949;chr5:7222258	95:chr5:7221948-7221949;chr5:7222239-7222258	SIGNAL_TYPE:PE_SR	SIGNAL_AMT:NA12878_PE,15;NA12878_SR,7	STRANDS:+-,22	VALIDATION:PB,12;MOL,4
chr5	9400614	9400623	chr5	9400874	9400885	1503	34	+	-	TYPE:DELETION	MAX:chr5:9400623;chr5:9400885	95:chr5:9400615-9400623;chr5:9400875-9400885	SIGNAL_TYPE:PE_SR	SIGNAL_AMT:NA12878_PE,19;NA12878_SR,15	STRANDS:+-,34	VALIDATION:PB,13;MOL,41
chr5	9411756	9411795	chr5	9412061	9412074	1504	38	+	-	TYPE:DELETION	MAX:chr5:9411777;chr5:9412074	95:chr5:9411777-9411777;chr5:9412062-9412074	SIGNAL_TYPE:PE_SR	SIGNAL_AMT:NA12878_PE,28;NA12878_SR,10	STRANDS:+-,38	VALIDATION:PB,9;MOL,44
chr5	9990078	9990120	chr5	9990290	9990332	1505	17	+	-	TYPE:DELETION	MAX:chr5:9990120;chr5:9990332	95:chr5:9990120-9990120;chr5:9990332-9990332	SIGNAL_TYPE:PE_SR	SIGNAL_AMT:NA12878_PE,6;NA12878_SR,11	STRANDS:+-,17	VALIDATION:PB,0;MOL,49
chr5	10005260	10005428	chr5	10005458	10005591	1506	27	+	-	TYPE:DELETION	MAX:chr5:10005281;chr5:10005591	95:chr5:10005275-10005309;chr5:10005459-10005591	SIGNAL_TYPE:PE_ALONE	SIGNAL_AMT:NA12878_PE,27;NA12878_SR,0	STRANDS:+-,27	VALIDATION:PB,0;MOL,1
chr5	10574948	10575138	chr5	10575128	10575317	1507	20	+	-	TYPE:DELETION	MAX:chr5:10574969;chr5:10575317	95:chr5:10574963-10575006;chr5:10575129-10575317	SIGNAL_TYPE:PE_ALONE	SIGNAL_AMT:NA12878_PE,20;NA12878_SR,0	STRANDS:+-,20	VALIDATION:PB,5;MOL,13
chr5	10756166	10756453	chr5	10756384	10756536	1508	24	+	-	TYPE:DELETION	MAX:chr5:10756187;chr5:10756536	95:chr5:10756184-10756223;chr5:10756385-10756536	SIGNAL_TYPE:PE_ALONE	SIGNAL_AMT:NA12878_PE,24;NA12878_SR,0	STRANDS:+-,24	VALIDATION:PB,4;MOL,9
chr5	10906619	10906647	chr5	10908089	10908125	1509	24	+	+	TYPE:INVERSION	MAX:chr5:10906632;chr5:10908110	95:chr5:10906632-10906640;chr5:10908109-10908112	SIGNAL_TYPE:PE_SR	SIGNAL_AMT:NA12878_PE,21;NA12878_SR,3	STRANDS:++,24	VALIDATION:PB,3;MOL,8
chr5	10906406	10906439	chr5	10908087	10908129	1510	19	-	-	TYPE:INVERSION	MAX:chr5:10906427;chr5:10908129	95:chr5:10906425-10906428;chr5:10908129-10908129	SIGNAL_TYPE:PE_SR	SIGNAL_AMT:NA12878_PE,15;NA12878_SR,4	STRANDS:--,19	VALIDATION:PB,2;MOL,12
chr5	11339025	11339063	chr5	11339332	11339364	1511	47	+	-	TYPE:DELETION	MAX:chr5:11339063;chr5:11339353	95:chr5:11339063-11339063;chr5:11339353-11339353	SIGNAL_TYPE:PE_SR	SIGNAL_AMT:NA12878_PE,35;NA12878_SR,12	STRANDS:+-,47	VALIDATION:PB,8;MOL,32
chr5	12769654	12769663	chr5	12769705	12769714	1512	18	+	-	TYPE:DELETION	MAX:chr5:12769663;chr5:12769714	95:chr5:12769655-12769663;chr5:12769706-12769714	SIGNAL_TYPE:SR_ALONE	SIGNAL_AMT:NA12878_PE,0;NA12878_SR,18	STRANDS:+-,18	VALIDATION:PB,0;MOL,6
chr5	12810989	12811317	chr5	12820306	12820537	1513	16	+	-	TYPE:DELETION	MAX:chr5:12811317;chr5:12820537	95:chr5:12811317-12811317;chr5:12820307-12820537	SIGNAL_TYPE:PE_ALONE	SIGNAL_AMT:NA12878_PE,16;NA12878_SR,0	STRANDS:+-,16	VALIDATION:PB,5;MOL,27
chr5	13416590	13416628	chr5	13422847	13422857	1515	35	+	-	TYPE:DELETION	MAX:chr5:13416609;chr5:13422857	95:chr5:13416609-13416609;chr5:13422848-13422857	SIGNAL_TYPE:PE_SR	SIGNAL_AMT:NA12878_PE,21;NA12878_SR,14	STRANDS:+-,35	VALIDATION:PB,8;MOL,33
chr5	13895077	13895109	chr5	13895356	13895392	1518	18	+	-	TYPE:DELETION	MAX:chr5:13895098;chr5:13895377	95:chr5:13895097-13895099;chr5:13895376-13895378	SIGNAL_TYPE:PE_SR	SIGNAL_AMT:NA12878_PE,14;NA12878_SR,4	STRANDS:+-,18	VALIDATION:PB,5;MOL,73
chr5	22315030	22315564	chr5	22315200	22315732	1520	5	+	-	TYPE:DELETION	MAX:chr5:22315564;chr5:22315712	95:chr5:22315564-22315564;chr5:22315443-22315716	SIGNAL_TYPE:PE_ALONE	SIGNAL_AMT:NA12878_PE,5;NA12878_SR,0	STRANDS:+-,5	VALIDATION:PB,7;MOL,2
chr5	16124802	16124831	chr5	16125470	16125502	1522	15	+	-	TYPE:DELETION	MAX:chr5:16124815;chr5:16125486	95:chr5:16124813-16124826;chr5:16125479-16125490	SIGNAL_TYPE:PE_SR	SIGNAL_AMT:NA12878_PE,14;NA12878_SR,1	STRANDS:+-,15	VALIDATION:PB,6;MOL,27
chr5	17712657	17712828	chr5	17715828	17716110	1523	35	-	+	TYPE:TANDEMDUP	MAX:chr5:17712828;chr5:17716110	95:chr5:17712658-17712828;chr5:17716110-17716110	SIGNAL_TYPE:PE_ALONE	SIGNAL_AMT:NA12878_PE,35;NA12878_SR,0	STRANDS:-+,35	VALIDATION:PB,16;MOL,11
chr5	19375255	19375286	chr5	19376376	19376406	1524	16	+	-	TYPE:DELETION	MAX:chr5:19375271;chr5:19376397	95:chr5:19375270-19375273;chr5:19376394-19376398	SIGNAL_TYPE:PE_SR	SIGNAL_AMT:NA12878_PE,12;NA12878_SR,4	STRANDS:+-,16	VALIDATION:PB,2;MOL,12
chr5	21338230	21338548	chr5	21338280	21338655	1525	11	+	-	TYPE:DELETION	MAX:chr5:21338251;chr5:21338634	95:chr5:21338248-21338371;chr5:21338560-21338638	SIGNAL_TYPE:PE_ALONE	SIGNAL_AMT:NA12878_PE,11;NA12878_SR,0	STRANDS:+-,11	VALIDATION:PB,0;MOL,2
chr5	21450191	21450526	chr5	21452323	21452455	1526	20	+	-	TYPE:DELETION	MAX:chr5:21450212;chr5:21452455	95:chr5:21450206-21450247;chr5:21452324-21452455	SIGNAL_TYPE:PE_ALONE	SIGNAL_AMT:NA12878_PE,20;NA12878_SR,0	STRANDS:+-,20	VALIDATION:PB,17;MOL,2
chr5	21543029	21543170	chr5	21543047	21543190	1527	5	+	-	TYPE:DELETION	MAX:chr5:21543050;chr5:21543170	95:chr5:21543044-21543106;chr5:21543118-21543176	SIGNAL_TYPE:PE_ALONE	SIGNAL_AMT:NA12878_PE,5;NA12878_SR,0	STRANDS:+-,5	VALIDATION:PB,0;MOL,1
chr5	23903024	23903227	chr5	23905142	23905234	1528	43	+	-	TYPE:DELETION	MAX:chr5:23903045;chr5:23905234	95:chr5:23903038-23903059;chr5:23905143-23905234	SIGNAL_TYPE:PE_ALONE	SIGNAL_AMT:NA12878_PE,43;NA12878_SR,0	STRANDS:+-,43	VALIDATION:PB,10;MOL,45
chr5	24091602	24091925	chr5	24091768	24091957	1529	22	+	-	TYPE:DELETION	MAX:chr5:24091623;chr5:24091957	95:chr5:24091618-24091668;chr5:24091769-24091957	SIGNAL_TYPE:PE_ALONE	SIGNAL_AMT:NA12878_PE,22;NA12878_SR,0	STRANDS:+-,22	VALIDATION:PB,17;MOL,52
chr5	24370504	24370809	chr5	24373283	24373451	1531	26	+	-	TYPE:DELETION	MAX:chr5:24370525;chr5:24373451	95:chr5:24370520-24370570;chr5:24373284-24373451	SIGNAL_TYPE:PE_ALONE	SIGNAL_AMT:NA12878_PE,26;NA12878_SR,0	STRANDS:+-,26	VALIDATION:PB,14;MOL,2
chr5	24452848	24452856	chr5	24453140	24453182	1532	52	+	-	TYPE:DELETION	MAX:chr5:24452856;chr5:24453182	95:chr5:24452849-24452856;chr5:24453182-24453182	SIGNAL_TYPE:PE_SR	SIGNAL_AMT:NA12878_PE,36;NA12878_SR,16	STRANDS:+-,52	VALIDATION:PB,18;MOL,9
chr5	25275405	25275417	chr5	25275713	25275725	1533	32	+	-	TYPE:DELETION	MAX:chr5:25275417;chr5:25275725	95:chr5:25275406-25275417;chr5:25275714-25275725	SIGNAL_TYPE:PE_SR	SIGNAL_AMT:NA12878_PE,20;NA12878_SR,12	STRANDS:+-,32	VALIDATION:PB,10;MOL,6
chr5	25314585	25314814	chr5	25314719	25314961	1534	16	+	-	TYPE:DELETION	MAX:chr5:25314606;chr5:25314961	95:chr5:25314601-25314658;chr5:25314720-25314961	SIGNAL_TYPE:PE_ALONE	SIGNAL_AMT:NA12878_PE,16;NA12878_SR,0	STRANDS:+-,16	VALIDATION:PB,8;MOL,9
chr5	25316201	25316221	chr5	25316494	25316513	1535	22	+	-	TYPE:DELETION	MAX:chr5:25316221;chr5:25316513	95:chr5:25316202-25316221;chr5:25316495-25316513	SIGNAL_TYPE:PE_SR	SIGNAL_AMT:NA12878_PE,15;NA12878_SR,7	STRANDS:+-,22	VALIDATION:PB,0;MOL,24
chr5	25777305	25777342	chr5	25777609	25777651	1536	37	+	-	TYPE:DELETION	MAX:chr5:25777342;chr5:25777651	95:chr5:25777342-25777342;chr5:25777651-25777651	SIGNAL_TYPE:PE_SR	SIGNAL_AMT:NA12878_PE,22;NA12878_SR,15	STRANDS:+-,37	VALIDATION:PB,12;MOL,25
chr5	26111197	26111208	chr5	26111491	26111533	1537	37	+	-	TYPE:DELETION	MAX:chr5:26111208;chr5:26111533	95:chr5:26111198-26111208;chr5:26111533-26111533	SIGNAL_TYPE:PE_SR	SIGNAL_AMT:NA12878_PE,23;NA12878_SR,14	STRANDS:+-,37	VALIDATION:PB,18;MOL,13
chr5	26653892	26653917	chr5	26653953	26653978	1539	6	+	-	TYPE:DELETION	MAX:chr5:26653913;chr5:26653974	95:chr5:26653912-26653914;chr5:26653973-26653975	SIGNAL_TYPE:SR_ALONE	SIGNAL_AMT:NA12878_PE,0;NA12878_SR,6	STRANDS:+-,6	VALIDATION:PB,0;MOL,3
chr5	26796681	26796722	chr5	26801875	26801915	1540	15	+	-	TYPE:DELETION	MAX:chr5:26796702;chr5:26801896	95:chr5:26796695-26796707;chr5:26801890-26801898	SIGNAL_TYPE:PE_SR	SIGNAL_AMT:NA12878_PE,14;NA12878_SR,1	STRANDS:+-,15	VALIDATION:PB,9;MOL,12
chr5	27524867	27524907	chr5	27526194	27526228	1542	21	+	-	TYPE:DELETION	MAX:chr5:27524888;chr5:27526215	95:chr5:27524886-27524890;chr5:27526212-27526216	SIGNAL_TYPE:PE_SR	SIGNAL_AMT:NA12878_PE,18;NA12878_SR,3	STRANDS:+-,21	VALIDATION:PB,9;MOL,5
chr5	28813559	28813600	chr5	28813823	28813833	1543	30	+	-	TYPE:DELETION	MAX:chr5:28813580;chr5:28813833	95:chr5:28813580-28813580;chr5:28813824-28813833	SIGNAL_TYPE:PE_SR	SIGNAL_AMT:NA12878_PE,15;NA12878_SR,15	STRANDS:+-,30	VALIDATION:PB,6;MOL,12
chr5	29069309	29069356	chr5	29069614	29069969	1544	21	+	+	TYPE:INVERSION	MAX:chr5:29069330;chr5:29069635	95:chr5:29069310-29069356;chr5:29069630-29069681	SIGNAL_TYPE:PE_ALONE	SIGNAL_AMT:NA12878_PE,21;NA12878_SR,0	STRANDS:++,21	VALIDATION:PB,9;MOL,54
chr5	31677431	31677462	chr5	31677724	31677764	1547	33	+	-	TYPE:DELETION	MAX:chr5:31677450;chr5:31677764	95:chr5:31677449-31677453;chr5:31677764-31677764	SIGNAL_TYPE:PE_SR	SIGNAL_AMT:NA12878_PE,31;NA12878_SR,2	STRANDS:+-,33	VALIDATION:PB,13;MOL,38
chr5	33200859	33200881	chr5	33201159	33201179	1549	24	+	-	TYPE:DELETION	MAX:chr5:33200880;chr5:33201179	95:chr5:33200879-33200881;chr5:33201160-33201179	SIGNAL_TYPE:PE_SR	SIGNAL_AMT:NA12878_PE,18;NA12878_SR,6	STRANDS:+-,24	VALIDATION:PB,4;MOL,19
chr5	33355556	33355596	chr5	33355886	33355899	1550	23	+	-	TYPE:DELETION	MAX:chr5:33355577;chr5:33355899	95:chr5:33355577-33355577;chr5:33355887-33355899	SIGNAL_TYPE:PE_SR	SIGNAL_AMT:NA12878_PE,13;NA12878_SR,10	STRANDS:+-,23	VALIDATION:PB,5;MOL,13
chr5	34304771	34305027	chr5	34307710	34307939	1553	13	+	-	TYPE:DELETION	MAX:chr5:34304792;chr5:34307939	95:chr5:34304788-34304863;chr5:34307711-34307939	SIGNAL_TYPE:PE_ALONE	SIGNAL_AMT:NA12878_PE,13;NA12878_SR,0	STRANDS:+-,13	VALIDATION:PB,2;MOL,2
chr5	35191136	35191164	chr5	35191456	35191484	1554	15	+	-	TYPE:DELETION	MAX:chr5:35191157;chr5:35191477	95:chr5:35191156-35191158;chr5:35191476-35191478	SIGNAL_TYPE:PE_SR	SIGNAL_AMT:NA12878_PE,10;NA12878_SR,5	STRANDS:+-,15	VALIDATION:PB,4;MOL,22
chr5	35614166	35614336	chr5	35614288	35614514	1555	20	+	-	TYPE:DELETION	MAX:chr5:35614187;chr5:35614514	95:chr5:35614181-35614219;chr5:35614289-35614514	SIGNAL_TYPE:PE_ALONE	SIGNAL_AMT:NA12878_PE,20;NA12878_SR,0	STRANDS:+-,20	VALIDATION:PB,8;MOL,19
chr5	36461522	36461551	chr5	36461536	36461565	1556	5	+	-	TYPE:DELETION	MAX:chr5:36461543;chr5:36461551	95:chr5:36461542-36461544;chr5:36461550-36461552	SIGNAL_TYPE:SR_ALONE	SIGNAL_AMT:NA12878_PE,0;NA12878_SR,5	STRANDS:+-,5	VALIDATION:PB,0;MOL,1
chr5	36486016	36486052	chr5	36486282	36486318	1557	14	+	-	TYPE:DELETION	MAX:chr5:36486052;chr5:36486303	95:chr5:36486052-36486052;chr5:36486302-36486304	SIGNAL_TYPE:PE_SR	SIGNAL_AMT:NA12878_PE,10;NA12878_SR,4	STRANDS:+-,14	VALIDATION:PB,2;MOL,21
chr5	42165925	42165962	chr5	42167749	42167790	1558	28	+	-	TYPE:DELETION	MAX:chr5:42165944;chr5:42167770	95:chr5:42165944-42165944;chr5:42167770-42167770	SIGNAL_TYPE:PE_SR	SIGNAL_AMT:NA12878_PE,17;NA12878_SR,11	STRANDS:+-,28	VALIDATION:PB,12;MOL,6
chr5	46270594	46270783	chr5	46275661	46275852	1564	28	+	-	TYPE:DELETION	MAX:chr5:46270615;chr5:46275852	95:chr5:46270609-46270656;chr5:46275662-46275852	SIGNAL_TYPE:PE_ALONE	SIGNAL_AMT:NA12878_PE,28;NA12878_SR,0	STRANDS:+-,28	VALIDATION:PB,13;MOL,42
chr5	52231772	52231809	chr5	52232100	52232107	1566	43	+	-	TYPE:DELETION	MAX:chr5:52231809;chr5:52232107	95:chr5:52231809-52231809;chr5:52232101-52232107	SIGNAL_TYPE:PE_SR	SIGNAL_AMT:NA12878_PE,24;NA12878_SR,19	STRANDS:+-,43	VALIDATION:PB,11;MOL,43
chr5	53122756	53122783	chr5	53125473	53125502	1567	15	+	+	TYPE:INVERSION	MAX:chr5:53122767;chr5:53125492	95:chr5:53122766-53122773;chr5:53125488-53125495	SIGNAL_TYPE:PE_SR	SIGNAL_AMT:NA12878_PE,13;NA12878_SR,2	STRANDS:++,15	VALIDATION:PB,0;MOL,17
chr5	53122595	53122625	chr5	53125493	53125527	1568	12	-	-	TYPE:INVERSION	MAX:chr5:53122616;chr5:53125514	95:chr5:53122615-53122617;chr5:53125513-53125515	SIGNAL_TYPE:PE_SR	SIGNAL_AMT:NA12878_PE,8;NA12878_SR,4	STRANDS:--,12	VALIDATION:PB,2;MOL,15
chr5	53176934	53176947	chr5	53177226	53177238	1569	29	+	-	TYPE:DELETION	MAX:chr5:53176947;chr5:53177238	95:chr5:53176935-53176947;chr5:53177227-53177238	SIGNAL_TYPE:PE_SR	SIGNAL_AMT:NA12878_PE,17;NA12878_SR,12	STRANDS:+-,29	VALIDATION:PB,7;MOL,23
chr5	54081745	54081770	chr5	54081894	54081919	1570	6	+	-	TYPE:DELETION	MAX:chr5:54081766;chr5:54081915	95:chr5:54081765-54081767;chr5:54081914-54081916	SIGNAL_TYPE:SR_ALONE	SIGNAL_AMT:NA12878_PE,0;NA12878_SR,6	STRANDS:+-,6	VALIDATION:PB,6;MOL,11
chr5	54401813	54402091	chr5	54401924	54402113	1571	4	+	-	TYPE:DELETION	MAX:chr5:54401834;chr5:54402113	95:chr5:54401829-54401940;chr5:54401925-54402113	SIGNAL_TYPE:PE_ALONE	SIGNAL_AMT:NA12878_PE,4;NA12878_SR,0	STRANDS:+-,4	VALIDATION:PB,10;MOL,11
chr5	57323472	57323487	chr5	57333757	57333795	1573	52	+	-	TYPE:DELETION	MAX:chr5:57323487;chr5:57333795	95:chr5:57323473-57323487;chr5:57333795-57333795	SIGNAL_TYPE:PE_SR	SIGNAL_AMT:NA12878_PE,44;NA12878_SR,8	STRANDS:+-,52	VALIDATION:PB,11;MOL,46
chr5	57679984	57680022	chr5	57686074	57686108	1574	26	+	-	TYPE:DELETION	MAX:chr5:57680022;chr5:57686108	95:chr5:57680022-57680022;chr5:57686108-57686108	SIGNAL_TYPE:PE_SR	SIGNAL_AMT:NA12878_PE,21;NA12878_SR,5	STRANDS:+-,26	VALIDATION:PB,7;MOL,26
chr5	57858890	57859117	chr5	57858974	57859167	1575	11	+	-	TYPE:DELETION	MAX:chr5:57858911;chr5:57859167	95:chr5:57858905-57858950;chr5:57858975-57859167	SIGNAL_TYPE:PE_ALONE	SIGNAL_AMT:NA12878_PE,11;NA12878_SR,0	STRANDS:+-,11	VALIDATION:PB,3;MOL,1
chr5	58729826	58730081	chr5	58729906	58730102	1576	6	+	-	TYPE:DELETION	MAX:chr5:58729847;chr5:58730102	95:chr5:58729843-58729922;chr5:58729907-58730102	SIGNAL_TYPE:PE_ALONE	SIGNAL_AMT:NA12878_PE,6;NA12878_SR,0	STRANDS:+-,6	VALIDATION:PB,2;MOL,48
chr5	60001693	60001730	chr5	60003644	60003686	1578	21	+	-	TYPE:DELETION	MAX:chr5:60001713;chr5:60003686	95:chr5:60001712-60001715;chr5:60003686-60003686	SIGNAL_TYPE:PE_SR	SIGNAL_AMT:NA12878_PE,18;NA12878_SR,3	STRANDS:+-,21	VALIDATION:PB,7;MOL,21
chr5	61293622	61293661	chr5	61293932	61293973	1580	19	+	-	TYPE:DELETION	MAX:chr5:61293643;chr5:61293953	95:chr5:61293642-61293643;chr5:61293953-61293954	SIGNAL_TYPE:PE_SR	SIGNAL_AMT:NA12878_PE,12;NA12878_SR,7	STRANDS:+-,19	VALIDATION:PB,9;MOL,26
chr5	62704434	62704472	chr5	62704756	62704765	1583	42	+	-	TYPE:DELETION	MAX:chr5:62704472;chr5:62704765	95:chr5:62704472-62704472;chr5:62704757-62704765	SIGNAL_TYPE:PE_SR	SIGNAL_AMT:NA12878_PE,27;NA12878_SR,15	STRANDS:+-,42	VALIDATION:PB,13;MOL,16
chr5	63698331	63698367	chr5	63701335	63701377	1584	14	+	-	TYPE:DELETION	MAX:chr5:63698352;chr5:63701377	95:chr5:63698350-63698354;chr5:63701377-63701377	SIGNAL_TYPE:PE_SR	SIGNAL_AMT:NA12878_PE,11;NA12878_SR,3	STRANDS:+-,14	VALIDATION:PB,0;MOL,23
chr5	94109614	94109654	chr5	94109933	94109967	1585	19	+	-	TYPE:DELETION	MAX:chr5:94109635;chr5:94109967	95:chr5:94109632-94109638;chr5:94109967-94109967	SIGNAL_TYPE:PE_SR	SIGNAL_AMT:NA12878_PE,17;NA12878_SR,2	STRANDS:+-,19	VALIDATION:PB,4;MOL,12
chr5	81182474	81182511	chr5	81182810	81182831	1586	22	+	-	TYPE:DELETION	MAX:chr5:81182490;chr5:81182831	95:chr5:81182490-81182491;chr5:81182830-81182831	SIGNAL_TYPE:PE_SR	SIGNAL_AMT:NA12878_PE,15;NA12878_SR,7	STRANDS:+-,22	VALIDATION:PB,0;MOL,36
chr5	64286051	64286091	chr5	64286384	64286397	1588	35	+	-	TYPE:DELETION	MAX:chr5:64286072;chr5:64286397	95:chr5:64286072-64286072;chr5:64286385-64286397	SIGNAL_TYPE:PE_SR	SIGNAL_AMT:NA12878_PE,23;NA12878_SR,12	STRANDS:+-,35	VALIDATION:PB,7;MOL,19
chr5	65028083	65028120	chr5	65030359	65030396	1589	18	+	-	TYPE:DELETION	MAX:chr5:65028104;chr5:65030380	95:chr5:65028102-65028106;chr5:65030377-65030381	SIGNAL_TYPE:PE_SR	SIGNAL_AMT:NA12878_PE,15;NA12878_SR,3	STRANDS:+-,18	VALIDATION:PB,5;MOL,16
chr5	65346037	65346077	chr5	65346350	65346392	1590	60	+	-	TYPE:DELETION	MAX:chr5:65346058;chr5:65346392	95:chr5:65346058-65346058;chr5:65346392-65346392	SIGNAL_TYPE:PE_SR	SIGNAL_AMT:NA12878_PE,24;NA12878_SR,36	STRANDS:+-,60	VALIDATION:PB,0;MOL,9
chr5	68724035	68724067	chr5	68724467	68724507	1592	27	+	-	TYPE:DELETION	MAX:chr5:68724056;chr5:68724488	95:chr5:68724055-68724058;chr5:68724486-68724490	SIGNAL_TYPE:PE_SR	SIGNAL_AMT:NA12878_PE,24;NA12878_SR,3	STRANDS:+-,27	VALIDATION:PB,13;MOL,17
chr5	71916543	71916583	chr5	71916844	71916858	1594	23	+	-	TYPE:DELETION	MAX:chr5:71916564;chr5:71916858	95:chr5:71916564-71916564;chr5:71916845-71916858	SIGNAL_TYPE:PE_SR	SIGNAL_AMT:NA12878_PE,13;NA12878_SR,10	STRANDS:+-,23	VALIDATION:PB,10;MOL,18
chr5	73648988	73649004	chr5	73649294	73649310	1595	33	+	-	TYPE:DELETION	MAX:chr5:73649004;chr5:73649310	95:chr5:73648989-73649004;chr5:73649295-73649310	SIGNAL_TYPE:PE_SR	SIGNAL_AMT:NA12878_PE,25;NA12878_SR,8	STRANDS:+-,33	VALIDATION:PB,6;MOL,44
chr5	75435675	75435684	chr5	75435776	75435785	1596	16	+	-	TYPE:DELETION	MAX:chr5:75435684;chr5:75435785	95:chr5:75435676-75435684;chr5:75435777-75435785	SIGNAL_TYPE:SR_ALONE	SIGNAL_AMT:NA12878_PE,0;NA12878_SR,16	STRANDS:+-,16	VALIDATION:PB,6;MOL,44
chr5	75552952	75552993	chr5	75553238	75553253	1597	11	-	+	TYPE:TANDEMDUP	MAX:chr5:75552973;chr5:75553253	95:chr5:75552973-75552973;chr5:75553239-75553253	SIGNAL_TYPE:PE_SR	SIGNAL_AMT:NA12878_PE,1;NA12878_SR,10	STRANDS:-+,11	VALIDATION:PB,17;MOL,27
chr5	77048328	77048572	chr5	77048609	77048695	1599	15	+	-	TYPE:DELETION	MAX:chr5:77048349;chr5:77048695	95:chr5:77048344-77048411;chr5:77048695-77048695	SIGNAL_TYPE:PE_ALONE	SIGNAL_AMT:NA12878_PE,15;NA12878_SR,0	STRANDS:+-,15	VALIDATION:PB,4;MOL,26
chr5	77062314	77062334	chr5	77062597	77062639	1600	21	+	-	TYPE:DELETION	MAX:chr5:77062334;chr5:77062639	95:chr5:77062315-77062334;chr5:77062639-77062639	SIGNAL_TYPE:PE_SR	SIGNAL_AMT:NA12878_PE,14;NA12878_SR,7	STRANDS:+-,21	VALIDATION:PB,5;MOL,11
chr5	77105227	77105236	chr5	77105543	77105551	1601	46	+	-	TYPE:DELETION	MAX:chr5:77105236;chr5:77105551	95:chr5:77105228-77105236;chr5:77105544-77105551	SIGNAL_TYPE:PE_SR	SIGNAL_AMT:NA12878_PE,32;NA12878_SR,14	STRANDS:+-,46	VALIDATION:PB,6;MOL,35
chr5	77574164	77574445	chr5	77574369	77574529	1602	10	+	-	TYPE:DELETION	MAX:chr5:77574185;chr5:77574529	95:chr5:77574181-77574253;chr5:77574370-77574529	SIGNAL_TYPE:PE_ALONE	SIGNAL_AMT:NA12878_PE,10;NA12878_SR,0	STRANDS:+-,10	VALIDATION:PB,9;MOL,29
chr5	77880795	77880978	chr5	77880936	77881160	1603	24	+	-	TYPE:DELETION	MAX:chr5:77880816;chr5:77881160	95:chr5:77880812-77880852;chr5:77880937-77881160	SIGNAL_TYPE:PE_ALONE	SIGNAL_AMT:NA12878_PE,24;NA12878_SR,0	STRANDS:+-,24	VALIDATION:PB,9;MOL,15
chr5	78109784	78109820	chr5	78111849	78111882	1604	32	+	-	TYPE:DELETION	MAX:chr5:78109805;chr5:78111882	95:chr5:78109803-78109807;chr5:78111882-78111882	SIGNAL_TYPE:PE_SR	SIGNAL_AMT:NA12878_PE,29;NA12878_SR,3	STRANDS:+-,32	VALIDATION:PB,9;MOL,22
chr5	78276749	78276784	chr5	78277067	78277075	1605	44	+	-	TYPE:DELETION	MAX:chr5:78276784;chr5:78277075	95:chr5:78276784-78276784;chr5:78277068-78277075	SIGNAL_TYPE:PE_SR	SIGNAL_AMT:NA12878_PE,27;NA12878_SR,17	STRANDS:+-,44	VALIDATION:PB,8;MOL,15
chr5	78277723	78277760	chr5	78278024	78278066	1606	63	+	-	TYPE:DELETION	MAX:chr5:78277741;chr5:78278066	95:chr5:78277741-78277741;chr5:78278066-78278066	SIGNAL_TYPE:PE_SR	SIGNAL_AMT:NA12878_PE,43;NA12878_SR,20	STRANDS:+-,63	VALIDATION:PB,11;MOL,12
chr5	79013703	79013720	chr5	79014000	79014018	1607	19	+	-	TYPE:DELETION	MAX:chr5:79013717;chr5:79014018	95:chr5:79013717-79013718;chr5:79014001-79014018	SIGNAL_TYPE:PE_SR	SIGNAL_AMT:NA12878_PE,11;NA12878_SR,8	STRANDS:+-,19	VALIDATION:PB,4;MOL,3
chr5	79046299	79046528	chr5	79049517	79049792	1608	23	+	+	TYPE:INVERSION	MAX:chr5:79046320;chr5:79049538	95:chr5:79046316-79046397;chr5:79049531-79049563	SIGNAL_TYPE:PE_ALONE	SIGNAL_AMT:NA12878_PE,23;NA12878_SR,0	STRANDS:++,23	VALIDATION:PB,5;MOL,33
chr5	79045892	79046146	chr5	79051535	79051694	1609	20	-	-	TYPE:INVERSION	MAX:chr5:79046146;chr5:79051694	95:chr5:79045893-79046146;chr5:79051536-79051694	SIGNAL_TYPE:PE_ALONE	SIGNAL_AMT:NA12878_PE,20;NA12878_SR,0	STRANDS:--,20	VALIDATION:PB,4;MOL,20
chr5	79049548	79049587	chr5	79051923	79051944	1610	45	-	+	TYPE:TANDEMDUP	MAX:chr5:79049587;chr5:79051944	95:chr5:79049587-79049587;chr5:79051924-79051944	SIGNAL_TYPE:PE_SR	SIGNAL_AMT:NA12878_PE,40;NA12878_SR,5	STRANDS:-+,45	VALIDATION:PB,7;MOL,37
chr5	79557196	79557201	chr5	79557499	79557504	1611	52	+	-	TYPE:DELETION	MAX:chr5:79557201;chr5:79557504	95:chr5:79557197-79557201;chr5:79557500-79557504	SIGNAL_TYPE:PE_SR	SIGNAL_AMT:NA12878_PE,23;NA12878_SR,29	STRANDS:+-,52	VALIDATION:PB,8;MOL,6
chr5	80039370	80039390	chr5	80039668	80039687	1612	27	+	-	TYPE:DELETION	MAX:chr5:80039390;chr5:80039687	95:chr5:80039371-80039390;chr5:80039669-80039687	SIGNAL_TYPE:PE_SR	SIGNAL_AMT:NA12878_PE,20;NA12878_SR,7	STRANDS:+-,27	VALIDATION:PB,12;MOL,60
chr5	81008160	81008202	chr5	81008416	81008458	1614	15	+	-	TYPE:DELETION	MAX:chr5:81008202;chr5:81008458	95:chr5:81008202-81008202;chr5:81008458-81008458	SIGNAL_TYPE:PE_SR	SIGNAL_AMT:NA12878_PE,8;NA12878_SR,7	STRANDS:+-,15	VALIDATION:PB,6;MOL,12
chr5	83614977	83615283	chr5	83615086	83615369	1616	37	+	-	TYPE:DELETION	MAX:chr5:83615283;chr5:83615348	95:chr5:83615283-83615283;chr5:83615325-83615352	SIGNAL_TYPE:PE_ALONE	SIGNAL_AMT:NA12878_PE,37;NA12878_SR,0	STRANDS:+-,37	VALIDATION:PB,18;MOL,11
chr5	84814461	84814499	chr5	84814535	84814573	1617	4	+	-	TYPE:DELETION	MAX:chr5:84814482;chr5:84814556	95:chr5:84814481-84814483;chr5:84814555-84814557	SIGNAL_TYPE:SR_ALONE	SIGNAL_AMT:NA12878_PE,0;NA12878_SR,4	STRANDS:+-,4	VALIDATION:PB,0;MOL,1
chr5	86115323	86115359	chr5	86117837	86117879	1619	10	+	-	TYPE:DELETION	MAX:chr5:86115342;chr5:86117879	95:chr5:86115341-86115344;chr5:86117879-86117879	SIGNAL_TYPE:PE_SR	SIGNAL_AMT:NA12878_PE,7;NA12878_SR,3	STRANDS:+-,10	VALIDATION:PB,9;MOL,17
chr5	86245985	86246025	chr5	86247127	86247154	1620	15	+	-	TYPE:DELETION	MAX:chr5:86246006;chr5:86247148	95:chr5:86246005-86246007;chr5:86247147-86247149	SIGNAL_TYPE:PE_SR	SIGNAL_AMT:NA12878_PE,10;NA12878_SR,5	STRANDS:+-,15	VALIDATION:PB,7;MOL,25
chr5	88032025	88032033	chr5	88032338	88032345	1622	41	+	-	TYPE:DELETION	MAX:chr5:88032033;chr5:88032345	95:chr5:88032026-88032033;chr5:88032339-88032345	SIGNAL_TYPE:PE_SR	SIGNAL_AMT:NA12878_PE,23;NA12878_SR,18	STRANDS:+-,41	VALIDATION:PB,8;MOL,39
chr5	88043139	88043175	chr5	88043457	88043472	1623	50	+	-	TYPE:DELETION	MAX:chr5:88043160;chr5:88043472	95:chr5:88043160-88043160;chr5:88043458-88043472	SIGNAL_TYPE:PE_SR	SIGNAL_AMT:NA12878_PE,41;NA12878_SR,9	STRANDS:+-,50	VALIDATION:PB,10;MOL,51
chr5	89860421	89860701	chr5	89860528	89860761	1625	28	+	-	TYPE:DELETION	MAX:chr5:89860701;chr5:89860740	95:chr5:89860701-89860701;chr5:89860715-89860744	SIGNAL_TYPE:PE_ALONE	SIGNAL_AMT:NA12878_PE,28;NA12878_SR,0	STRANDS:+-,28	VALIDATION:PB,7;MOL,17
chr5	90499760	90499899	chr5	90501930	90502101	1626	36	+	-	TYPE:DELETION	MAX:chr5:90499781;chr5:90502101	95:chr5:90499777-90499803;chr5:90501931-90502101	SIGNAL_TYPE:PE_ALONE	SIGNAL_AMT:NA12878_PE,36;NA12878_SR,0	STRANDS:+-,36	VALIDATION:PB,17;MOL,55
chr5	90574682	90574857	chr5	90574831	90575002	1627	22	+	-	TYPE:DELETION	MAX:chr5:90574703;chr5:90575002	95:chr5:90574697-90574736;chr5:90574832-90575002	SIGNAL_TYPE:PE_ALONE	SIGNAL_AMT:NA12878_PE,22;NA12878_SR,0	STRANDS:+-,22	VALIDATION:PB,4;MOL,9
chr5	91480763	91481107	chr5	91480997	91481156	1628	25	+	-	TYPE:DELETION	MAX:chr5:91481107;chr5:91481156	95:chr5:91481107-91481107;chr5:91480998-91481156	SIGNAL_TYPE:PE_ALONE	SIGNAL_AMT:NA12878_PE,25;NA12878_SR,0	STRANDS:+-,25	VALIDATION:PB,22;MOL,11
chr5	93698228	93698232	chr5	93698317	93698342	1629	7	-	-	TYPE:INVERSION	MAX:chr5:93698232;chr5:93698338	95:chr5:93698229-93698232;chr5:93698337-93698339	SIGNAL_TYPE:PE_SR	SIGNAL_AMT:NA12878_PE,1;NA12878_SR,6	STRANDS:++,1;--,6	VALIDATION:PB,0;MOL,5
chr5	93916280	93916630	chr5	93916512	93916651	1630	11	+	-	TYPE:DELETION	MAX:chr5:93916630;chr5:93916651	95:chr5:93916630-93916630;chr5:93916513-93916651	SIGNAL_TYPE:PE_ALONE	SIGNAL_AMT:NA12878_PE,11;NA12878_SR,0	STRANDS:+-,11	VALIDATION:PB,12;MOL,12
chr5	95343310	95343567	chr5	95343548	95343701	1631	26	+	-	TYPE:DELETION	MAX:chr5:95343331;chr5:95343701	95:chr5:95343325-95343368;chr5:95343549-95343701	SIGNAL_TYPE:PE_ALONE	SIGNAL_AMT:NA12878_PE,26;NA12878_SR,0	STRANDS:+-,26	VALIDATION:PB,17;MOL,48
chr5	95909720	95909744	chr5	95910044	95910069	1632	22	+	-	TYPE:DELETION	MAX:chr5:95909741;chr5:95910065	95:chr5:95909741-95909742;chr5:95910063-95910065	SIGNAL_TYPE:PE_SR	SIGNAL_AMT:NA12878_PE,17;NA12878_SR,5	STRANDS:+-,22	VALIDATION:PB,6;MOL,23
chr5	95966516	95966818	chr5	95967204	95967384	1633	15	+	-	TYPE:DELETION	MAX:chr5:95966818;chr5:95967384	95:chr5:95966818-95966818;chr5:95967205-95967384	SIGNAL_TYPE:PE_ALONE	SIGNAL_AMT:NA12878_PE,15;NA12878_SR,0	STRANDS:+-,15	VALIDATION:PB,8;MOL,7
chr5	97401555	97401584	chr5	97402733	97402775	1636	28	+	-	TYPE:DELETION	MAX:chr5:97401569;chr5:97402775	95:chr5:97401569-97401574;chr5:97402775-97402775	SIGNAL_TYPE:PE_SR	SIGNAL_AMT:NA12878_PE,24;NA12878_SR,4	STRANDS:+-,28	VALIDATION:PB,6;MOL,44
chr5	97413928	97413966	chr5	97414025	97414060	1637	4	+	-	TYPE:DELETION	MAX:chr5:97413949;chr5:97414060	95:chr5:97413948-97413950;chr5:97414060-97414060	SIGNAL_TYPE:SR_ALONE	SIGNAL_AMT:NA12878_PE,0;NA12878_SR,4	STRANDS:+-,4	VALIDATION:PB,0;MOL,1
chr5	98345094	98345492	chr5	98347345	98347498	1638	29	+	-	TYPE:DELETION	MAX:chr5:98345492;chr5:98347498	95:chr5:98345492-98345492;chr5:98347346-98347498	SIGNAL_TYPE:PE_ALONE	SIGNAL_AMT:NA12878_PE,29;NA12878_SR,0	STRANDS:+-,29	VALIDATION:PB,8;MOL,29
chr5	99174325	99174332	chr5	99174624	99174631	1640	56	+	-	TYPE:DELETION	MAX:chr5:99174332;chr5:99174631	95:chr5:99174326-99174332;chr5:99174625-99174631	SIGNAL_TYPE:PE_SR	SIGNAL_AMT:NA12878_PE,36;NA12878_SR,20	STRANDS:+-,56	VALIDATION:PB,5;MOL,9
chr5	99608144	99608303	chr5	99608252	99608477	1641	26	+	-	TYPE:DELETION	MAX:chr5:99608165;chr5:99608456	95:chr5:99608161-99608190;chr5:99608422-99608462	SIGNAL_TYPE:PE_ALONE	SIGNAL_AMT:NA12878_PE,26;NA12878_SR,0	STRANDS:+-,26	VALIDATION:PB,3;MOL,8
chr5	99400840	99401142	chr5	99714778	99715059	1642	11	+	-	TYPE:DELETION	MAX:chr5:99400861;chr5:99715059	95:chr5:99400860-99400964;chr5:99714779-99715059	SIGNAL_TYPE:PE_ALONE	SIGNAL_AMT:NA12878_PE,11;NA12878_SR,0	STRANDS:+-,11	VALIDATION:PB,5;MOL,14
chr5	99759459	99759603	chr5	99759662	99759795	1643	40	+	-	TYPE:DELETION	MAX:chr5:99759480;chr5:99759795	95:chr5:99759476-99759506;chr5:99759663-99759795	SIGNAL_TYPE:PE_ALONE	SIGNAL_AMT:NA12878_PE,40;NA12878_SR,0	STRANDS:+-,40	VALIDATION:PB,5;MOL,37
chr5	99923544	99923550	chr5	99923835	99923840	1645	38	+	-	TYPE:DELETION	MAX:chr5:99923550;chr5:99923840	95:chr5:99923545-99923550;chr5:99923836-99923840	SIGNAL_TYPE:PE_SR	SIGNAL_AMT:NA12878_PE,14;NA12878_SR,24	STRANDS:+-,38	VALIDATION:PB,5;MOL,41
chr5	101693710	101694192	chr5	101694348	101694819	1646	4	+	-	TYPE:DELETION	MAX:chr5:101693731;chr5:101694819	95:chr5:101693728-101693900;chr5:101694349-101694819	SIGNAL_TYPE:PE_ALONE	SIGNAL_AMT:NA12878_PE,4;NA12878_SR,0	STRANDS:+-,4	VALIDATION:PB,10;MOL,0
chr5	102163361	102163384	chr5	102163586	102163628	1647	14	+	-	TYPE:DELETION	MAX:chr5:102163382;chr5:102163628	95:chr5:102163381-102163383;chr5:102163628-102163628	SIGNAL_TYPE:PE_SR	SIGNAL_AMT:NA12878_PE,8;NA12878_SR,6	STRANDS:+-,14	VALIDATION:PB,5;MOL,22
chr5	103030557	103030576	chr5	103030869	103030888	1648	8	+	-	TYPE:DELETION	MAX:chr5:103030576;chr5:103030888	95:chr5:103030558-103030576;chr5:103030870-103030888	SIGNAL_TYPE:SR_ALONE	SIGNAL_AMT:NA12878_PE,0;NA12878_SR,8	STRANDS:+-,8	VALIDATION:PB,10;MOL,19
chr5	103854276	103854309	chr5	103860305	103860346	1650	19	+	-	TYPE:DELETION	MAX:chr5:103854297;chr5:103860326	95:chr5:103854295-103854300;chr5:103860323-103860329	SIGNAL_TYPE:PE_SR	SIGNAL_AMT:NA12878_PE,17;NA12878_SR,2	STRANDS:+-,19	VALIDATION:PB,5;MOL,4
chr5	104432082	104432317	chr5	104503476	104503688	1651	20	+	-	TYPE:DELETION	MAX:chr5:104432103;chr5:104503688	95:chr5:104432101-104432176;chr5:104503477-104503688	SIGNAL_TYPE:PE_ALONE	SIGNAL_AMT:NA12878_PE,20;NA12878_SR,0	STRANDS:+-,20	VALIDATION:PB,6;MOL,22
chr5	110694915	110695225	chr5	110695114	110695292	1655	14	+	-	TYPE:DELETION	MAX:chr5:110695225;chr5:110695292	95:chr5:110695225-110695225;chr5:110695115-110695292	SIGNAL_TYPE:PE_ALONE	SIGNAL_AMT:NA12878_PE,14;NA12878_SR,0	STRANDS:+-,14	VALIDATION:PB,5;MOL,18
chr5	112477819	112477851	chr5	112478346	112478381	1657	25	+	-	TYPE:DELETION	MAX:chr5:112477836;chr5:112478367	95:chr5:112477836-112477838;chr5:112478366-112478367	SIGNAL_TYPE:PE_SR	SIGNAL_AMT:NA12878_PE,19;NA12878_SR,6	STRANDS:+-,25	VALIDATION:PB,3;MOL,27
chr5	112881411	112881451	chr5	112881718	112881753	1658	53	+	-	TYPE:DELETION	MAX:chr5:112881432;chr5:112881739	95:chr5:112881432-112881432;chr5:112881739-112881739	SIGNAL_TYPE:PE_SR	SIGNAL_AMT:NA12878_PE,32;NA12878_SR,21	STRANDS:+-,53	VALIDATION:PB,15;MOL,53
chr5	113190869	113191314	chr5	113190932	113191335	1660	4	+	-	TYPE:DELETION	MAX:chr5:113190890;chr5:113191335	95:chr5:113190888-113191108;chr5:113190933-113191335	SIGNAL_TYPE:PE_ALONE	SIGNAL_AMT:NA12878_PE,4;NA12878_SR,0	STRANDS:+-,4	VALIDATION:PB,0;MOL,1
chr5	114393577	114393967	chr5	114393723	114393988	1661	12	+	-	TYPE:DELETION	MAX:chr5:114393967;chr5:114393988	95:chr5:114393967-114393967;chr5:114393724-114393988	SIGNAL_TYPE:PE_ALONE	SIGNAL_AMT:NA12878_PE,12;NA12878_SR,0	STRANDS:+-,12	VALIDATION:PB,8;MOL,8
chr5	114731298	114731565	chr5	114731476	114731645	1662	24	+	-	TYPE:DELETION	MAX:chr5:114731319;chr5:114731640	95:chr5:114731315-114731346;chr5:114731610-114731643	SIGNAL_TYPE:PE_ALONE	SIGNAL_AMT:NA12878_PE,24;NA12878_SR,0	STRANDS:+-,24	VALIDATION:PB,8;MOL,41
chr5	114756507	114756527	chr5	114757877	114757897	1663	30	+	-	TYPE:DELETION	MAX:chr5:114756522;chr5:114757897	95:chr5:114756522-114756523;chr5:114757878-114757897	SIGNAL_TYPE:PE_SR	SIGNAL_AMT:NA12878_PE,24;NA12878_SR,6	STRANDS:+-,30	VALIDATION:PB,4;MOL,12
chr5	114969412	114969559	chr5	114969680	114969832	1664	28	+	-	TYPE:DELETION	MAX:chr5:114969433;chr5:114969832	95:chr5:114969427-114969465;chr5:114969681-114969832	SIGNAL_TYPE:PE_ALONE	SIGNAL_AMT:NA12878_PE,28;NA12878_SR,0	STRANDS:+-,28	VALIDATION:PB,4;MOL,2
chr5	115130451	115130488	chr5	115130785	115130820	1665	20	+	-	TYPE:DELETION	MAX:chr5:115130469;chr5:115130820	95:chr5:115130468-115130472;chr5:115130820-115130820	SIGNAL_TYPE:PE_SR	SIGNAL_AMT:NA12878_PE,17;NA12878_SR,3	STRANDS:+-,20	VALIDATION:PB,10;MOL,11
chr5	115346717	115346758	chr5	115350883	115350925	1666	10	-	-	TYPE:INVERSION	MAX:chr5:115346738;chr5:115350925	95:chr5:115346736-115346740;chr5:115350925-115350925	SIGNAL_TYPE:PE_SR	SIGNAL_AMT:NA12878_PE,7;NA12878_SR,3	STRANDS:--,10	VALIDATION:PB,2;MOL,18
chr5	115346675	115346937	chr5	115351048	115351513	1667	10	+	+	TYPE:INVERSION	MAX:chr5:115346696;chr5:115351513	95:chr5:115346692-115346761;chr5:115351513-115351513	SIGNAL_TYPE:PE_ALONE	SIGNAL_AMT:NA12878_PE,10;NA12878_SR,0	STRANDS:++,10	VALIDATION:PB,0;MOL,20
chr5	115894135	115894169	chr5	115894436	115894478	1668	42	+	-	TYPE:DELETION	MAX:chr5:115894151;chr5:115894478	95:chr5:115894151-115894152;chr5:115894478-115894478	SIGNAL_TYPE:PE_SR	SIGNAL_AMT:NA12878_PE,35;NA12878_SR,7	STRANDS:+-,42	VALIDATION:PB,5;MOL,48
chr5	116428176	116428216	chr5	116428494	116428504	1669	34	+	-	TYPE:DELETION	MAX:chr5:116428216;chr5:116428504	95:chr5:116428216-116428216;chr5:116428495-116428504	SIGNAL_TYPE:PE_SR	SIGNAL_AMT:NA12878_PE,20;NA12878_SR,14	STRANDS:+-,34	VALIDATION:PB,3;MOL,25
chr5	117387080	117387303	chr5	117393786	117393910	1670	18	+	-	TYPE:DELETION	MAX:chr5:117387101;chr5:117393910	95:chr5:117387097-117387160;chr5:117393787-117393910	SIGNAL_TYPE:PE_ALONE	SIGNAL_AMT:NA12878_PE,18;NA12878_SR,0	STRANDS:+-,18	VALIDATION:PB,4;MOL,12
chr5	117868210	117868243	chr5	117868513	117868555	1671	14	+	-	TYPE:DELETION	MAX:chr5:117868225;chr5:117868555	95:chr5:117868223-117868230;chr5:117868555-117868555	SIGNAL_TYPE:PE_SR	SIGNAL_AMT:NA12878_PE,12;NA12878_SR,2	STRANDS:+-,14	VALIDATION:PB,3;MOL,31
chr5	119015150	119015163	chr5	119015443	119015485	1672	29	+	-	TYPE:DELETION	MAX:chr5:119015163;chr5:119015485	95:chr5:119015151-119015163;chr5:119015485-119015485	SIGNAL_TYPE:PE_SR	SIGNAL_AMT:NA12878_PE,18;NA12878_SR,11	STRANDS:+-,29	VALIDATION:PB,3;MOL,12
chr5	119380124	119380435	chr5	119382418	119382697	1673	32	+	-	TYPE:DELETION	MAX:chr5:119380145;chr5:119382676	95:chr5:119380143-119380178;chr5:119382644-119382682	SIGNAL_TYPE:PE_ALONE	SIGNAL_AMT:NA12878_PE,32;NA12878_SR,0	STRANDS:+-,32	VALIDATION:PB,12;MOL,3
chr5	120313020	120313054	chr5	120313312	120313352	1674	16	+	-	TYPE:DELETION	MAX:chr5:120313037;chr5:120313352	95:chr5:120313035-120313041;chr5:120313352-120313352	SIGNAL_TYPE:PE_SR	SIGNAL_AMT:NA12878_PE,14;NA12878_SR,2	STRANDS:+-,16	VALIDATION:PB,8;MOL,16
chr5	121059211	121059379	chr5	121059885	121060025	1675	31	+	-	TYPE:DELETION	MAX:chr5:121059232;chr5:121060025	95:chr5:121059228-121059264;chr5:121059886-121060025	SIGNAL_TYPE:PE_ALONE	SIGNAL_AMT:NA12878_PE,31;NA12878_SR,0	STRANDS:+-,31	VALIDATION:PB,12;MOL,16
chr5	121422625	121422663	chr5	121422763	121422801	1676	4	-	+	TYPE:TANDEMDUP	MAX:chr5:121422646;chr5:121422784	95:chr5:121422645-121422647;chr5:121422783-121422785	SIGNAL_TYPE:SR_ALONE	SIGNAL_AMT:NA12878_PE,0;NA12878_SR,4	STRANDS:-+,4	VALIDATION:PB,2;MOL,0
chr5	122274351	122274357	chr5	122274642	122274684	1677	48	+	-	TYPE:DELETION	MAX:chr5:122274357;chr5:122274684	95:chr5:122274352-122274357;chr5:122274684-122274684	SIGNAL_TYPE:PE_SR	SIGNAL_AMT:NA12878_PE,25;NA12878_SR,23	STRANDS:+-,48	VALIDATION:PB,12;MOL,39
chr5	124717333	124717609	chr5	124717501	124717709	1679	10	+	-	TYPE:DELETION	MAX:chr5:124717354;chr5:124717709	95:chr5:124717349-124717420;chr5:124717502-124717709	SIGNAL_TYPE:PE_ALONE	SIGNAL_AMT:NA12878_PE,10;NA12878_SR,0	STRANDS:+-,10	VALIDATION:PB,10;MOL,29
chr5	126458366	126458399	chr5	126458794	126458827	1682	20	+	-	TYPE:DELETION	MAX:chr5:126458383;chr5:126458815	95:chr5:126458381-126458387;chr5:126458809-126458816	SIGNAL_TYPE:PE_SR	SIGNAL_AMT:NA12878_PE,18;NA12878_SR,2	STRANDS:+-,20	VALIDATION:PB,7;MOL,9
chr5	126942342	126942349	chr5	126942638	126942680	1683	42	+	-	TYPE:DELETION	MAX:chr5:126942349;chr5:126942680	95:chr5:126942343-126942349;chr5:126942680-126942680	SIGNAL_TYPE:PE_SR	SIGNAL_AMT:NA12878_PE,23;NA12878_SR,19	STRANDS:+-,42	VALIDATION:PB,12;MOL,41
chr5	127172311	127172497	chr5	127173107	127173300	1684	26	+	-	TYPE:DELETION	MAX:chr5:127172332;chr5:127173300	95:chr5:127172328-127172374;chr5:127173108-127173300	SIGNAL_TYPE:PE_ALONE	SIGNAL_AMT:NA12878_PE,26;NA12878_SR,0	STRANDS:+-,26	VALIDATION:PB,16;MOL,46
chr5	127335983	127336293	chr5	127336676	127336945	1685	9	+	-	TYPE:DELETION	MAX:chr5:127336004;chr5:127336945	95:chr5:127336000-127336100;chr5:127336677-127336945	SIGNAL_TYPE:PE_ALONE	SIGNAL_AMT:NA12878_PE,9;NA12878_SR,0	STRANDS:+-,9	VALIDATION:PB,9;MOL,9
chr5	141459187	141459432	chr5	141459361	141459519	1687	13	+	-	TYPE:DELETION	MAX:chr5:141459208;chr5:141459519	95:chr5:141459206-141459267;chr5:141459362-141459519	SIGNAL_TYPE:PE_ALONE	SIGNAL_AMT:NA12878_PE,13;NA12878_SR,0	STRANDS:+-,13	VALIDATION:PB,3;MOL,7
chr5	176387573	176387837	chr5	176389990	176390233	1688	14	+	-	TYPE:DELETION	MAX:chr5:176387594;chr5:176390233	95:chr5:176387591-176387669;chr5:176389991-176390233	SIGNAL_TYPE:PE_ALONE	SIGNAL_AMT:NA12878_PE,14;NA12878_SR,0	STRANDS:+-,14	VALIDATION:PB,3;MOL,19
chr5	128378688	128378699	chr5	128378971	128379013	1689	28	+	-	TYPE:DELETION	MAX:chr5:128378699;chr5:128379013	95:chr5:128378689-128378699;chr5:128379013-128379013	SIGNAL_TYPE:PE_SR	SIGNAL_AMT:NA12878_PE,15;NA12878_SR,13	STRANDS:+-,28	VALIDATION:PB,10;MOL,23
chr5	135115184	135115421	chr5	135120571	135120727	1691	42	+	-	TYPE:DELETION	MAX:chr5:135115205;chr5:135120727	95:chr5:135115202-135115226;chr5:135120572-135120727	SIGNAL_TYPE:PE_ALONE	SIGNAL_AMT:NA12878_PE,42;NA12878_SR,0	STRANDS:+-,42	VALIDATION:PB,7;MOL,31
chr5	135492002	135492349	chr5	135492023	135492369	1692	4	+	-	TYPE:DELETION	MAX:chr5:135492349;chr5:135492349	95:chr5:135492349-135492349;chr5:135492172-135492352	SIGNAL_TYPE:PE_ALONE	SIGNAL_AMT:NA12878_PE,4;NA12878_SR,0	STRANDS:+-,4	VALIDATION:PB,0;MOL,1
chr5	136854695	136855005	chr5	136856286	136856387	1694	29	+	-	TYPE:DELETION	MAX:chr5:136855005;chr5:136856387	95:chr5:136855005-136855005;chr5:136856287-136856387	SIGNAL_TYPE:PE_ALONE	SIGNAL_AMT:NA12878_PE,29;NA12878_SR,0	STRANDS:+-,29	VALIDATION:PB,12;MOL,20
chr5	137022571	137022586	chr5	137023866	137023907	1695	22	+	-	TYPE:DELETION	MAX:chr5:137022585;chr5:137023887	95:chr5:137022585-137022585;chr5:137023887-137023887	SIGNAL_TYPE:PE_SR	SIGNAL_AMT:NA12878_PE,13;NA12878_SR,9	STRANDS:+-,22	VALIDATION:PB,8;MOL,18
chr5	137807493	137807618	chr5	137816744	137816883	1696	40	+	-	TYPE:DELETION	MAX:chr5:137807514;chr5:137816883	95:chr5:137807509-137807531;chr5:137816745-137816883	SIGNAL_TYPE:PE_ALONE	SIGNAL_AMT:NA12878_PE,40;NA12878_SR,0	STRANDS:+-,40	VALIDATION:PB,2;MOL,7
chr5	138734484	138734677	chr5	138734623	138734776	1697	9	+	-	TYPE:DELETION	MAX:chr5:138734505;chr5:138734776	95:chr5:138734499-138734561;chr5:138734624-138734776	SIGNAL_TYPE:PE_ALONE	SIGNAL_AMT:NA12878_PE,9;NA12878_SR,0	STRANDS:+-,9	VALIDATION:PB,0;MOL,3
chr5	142935363	142935401	chr5	142935674	142935680	1700	53	+	-	TYPE:DELETION	MAX:chr5:142935401;chr5:142935680	95:chr5:142935401-142935401;chr5:142935675-142935680	SIGNAL_TYPE:PE_SR	SIGNAL_AMT:NA12878_PE,31;NA12878_SR,22	STRANDS:+-,53	VALIDATION:PB,10;MOL,55
chr5	143080239	143080281	chr5	143080437	143080479	1701	9	+	-	TYPE:DELETION	MAX:chr5:143080281;chr5:143080479	95:chr5:143080281-143080281;chr5:143080479-143080479	SIGNAL_TYPE:PE_SR	SIGNAL_AMT:NA12878_PE,5;NA12878_SR,4	STRANDS:+-,9	VALIDATION:PB,4;MOL,31
chr5	143512468	143512504	chr5	143515043	143515065	1702	27	-	+	TYPE:TANDEMDUP	MAX:chr5:143512489;chr5:143515058	95:chr5:143512488-143512489;chr5:143515058-143515059	SIGNAL_TYPE:PE_SR	SIGNAL_AMT:NA12878_PE,21;NA12878_SR,6	STRANDS:-+,27	VALIDATION:PB,8;MOL,27
chr5	143512846	143512888	chr5	143515026	143515066	1703	24	+	-	TYPE:DELETION	MAX:chr5:143512888;chr5:143515066	95:chr5:143512888-143512888;chr5:143515066-143515066	SIGNAL_TYPE:PE_SR	SIGNAL_AMT:NA12878_PE,18;NA12878_SR,6	STRANDS:+-,24	VALIDATION:PB,7;MOL,29
chr5	144473259	144473295	chr5	144473619	144473661	1704	24	+	-	TYPE:DELETION	MAX:chr5:144473280;chr5:144473661	95:chr5:144473276-144473285;chr5:144473661-144473661	SIGNAL_TYPE:PE_SR	SIGNAL_AMT:NA12878_PE,23;NA12878_SR,1	STRANDS:+-,24	VALIDATION:PB,6;MOL,11
chr5	144871869	144872121	chr5	144872627	144872834	1706	14	+	-	TYPE:DELETION	MAX:chr5:144871890;chr5:144872834	95:chr5:144871886-144871963;chr5:144872628-144872834	SIGNAL_TYPE:PE_ALONE	SIGNAL_AMT:NA12878_PE,14;NA12878_SR,0	STRANDS:+-,14	VALIDATION:PB,16;MOL,12
chr5	147462149	147462187	chr5	147462457	147462481	1707	26	+	-	TYPE:DELETION	MAX:chr5:147462170;chr5:147462478	95:chr5:147462169-147462171;chr5:147462477-147462479	SIGNAL_TYPE:PE_SR	SIGNAL_AMT:NA12878_PE,21;NA12878_SR,5	STRANDS:+-,26	VALIDATION:PB,2;MOL,3
chr5	147553022	147553060	chr5	147554608	147554622	1708	32	+	+	TYPE:INVERSION	MAX:chr5:147553041;chr5:147554622	95:chr5:147553041-147553041;chr5:147554609-147554622	SIGNAL_TYPE:PE_SR	SIGNAL_AMT:NA12878_PE,22;NA12878_SR,10	STRANDS:++,32	VALIDATION:PB,12;MOL,52
chr5	147554219	147554260	chr5	147554769	147554784	1709	37	-	-	TYPE:INVERSION	MAX:chr5:147554240;chr5:147554784	95:chr5:147554240-147554240;chr5:147554770-147554784	SIGNAL_TYPE:PE_SR	SIGNAL_AMT:NA12878_PE,29;NA12878_SR,8	STRANDS:--,37	VALIDATION:PB,13;MOL,50
chr5	149746199	149746208	chr5	149746497	149746538	1711	39	+	-	TYPE:DELETION	MAX:chr5:149746208;chr5:149746517	95:chr5:149746200-149746208;chr5:149746517-149746517	SIGNAL_TYPE:PE_SR	SIGNAL_AMT:NA12878_PE,23;NA12878_SR,16	STRANDS:+-,39	VALIDATION:PB,9;MOL,29
chr5	150857666	150857707	chr5	150860007	150860048	1712	7	-	+	TYPE:TANDEMDUP	MAX:chr5:150857687;chr5:150860028	95:chr5:150857681-150857690;chr5:150860022-150860034	SIGNAL_TYPE:PE_SR	SIGNAL_AMT:NA12878_PE,6;NA12878_SR,1	STRANDS:-+,7	VALIDATION:PB,0;MOL,1
chr5	150857840	150857868	chr5	150860601	150860642	1713	5	+	-	TYPE:DELETION	MAX:chr5:150857853;chr5:150860622	95:chr5:150857851-150857864;chr5:150860616-150860628	SIGNAL_TYPE:PE_SR	SIGNAL_AMT:NA12878_PE,4;NA12878_SR,1	STRANDS:+-,5	VALIDATION:PB,0;MOL,3
chr5	151760907	151760947	chr5	151761214	151761232	1714	17	+	-	TYPE:DELETION	MAX:chr5:151760928;chr5:151761232	95:chr5:151760928-151760928;chr5:151761215-151761232	SIGNAL_TYPE:PE_SR	SIGNAL_AMT:NA12878_PE,9;NA12878_SR,8	STRANDS:+-,17	VALIDATION:PB,7;MOL,11
chr5	153092123	153092164	chr5	153092184	153092225	1715	9	+	-	TYPE:DELETION	MAX:chr5:153092144;chr5:153092205	95:chr5:153092144-153092144;chr5:153092205-153092205	SIGNAL_TYPE:SR_ALONE	SIGNAL_AMT:NA12878_PE,0;NA12878_SR,9	STRANDS:+-,9	VALIDATION:PB,3;MOL,0
chr5	155311782	155311798	chr5	155312553	155312595	1716	25	+	-	TYPE:DELETION	MAX:chr5:155311798;chr5:155312595	95:chr5:155311797-155311798;chr5:155312595-155312595	SIGNAL_TYPE:PE_SR	SIGNAL_AMT:NA12878_PE,17;NA12878_SR,8	STRANDS:+-,25	VALIDATION:PB,6;MOL,30
chr5	158592388	158592580	chr5	158592629	158592781	1718	28	+	-	TYPE:DELETION	MAX:chr5:158592409;chr5:158592781	95:chr5:158592404-158592453;chr5:158592630-158592781	SIGNAL_TYPE:PE_ALONE	SIGNAL_AMT:NA12878_PE,28;NA12878_SR,0	STRANDS:+-,28	VALIDATION:PB,11;MOL,49
chr5	160431303	160431444	chr5	160431491	160431654	1719	31	+	-	TYPE:DELETION	MAX:chr5:160431324;chr5:160431654	95:chr5:160431317-160431348;chr5:160431492-160431654	SIGNAL_TYPE:PE_ALONE	SIGNAL_AMT:NA12878_PE,31;NA12878_SR,0	STRANDS:+-,31	VALIDATION:PB,7;MOL,27
chr5	164366276	164366601	chr5	164366473	164366639	1721	9	+	-	TYPE:DELETION	MAX:chr5:164366297;chr5:164366639	95:chr5:164366294-164366375;chr5:164366474-164366639	SIGNAL_TYPE:PE_ALONE	SIGNAL_AMT:NA12878_PE,9;NA12878_SR,0	STRANDS:+-,9	VALIDATION:PB,9;MOL,30
chr5	166150755	166150771	chr5	166151059	166151076	1722	19	+	-	TYPE:DELETION	MAX:chr5:166150771;chr5:166151076	95:chr5:166150756-166150771;chr5:166151060-166151076	SIGNAL_TYPE:PE_SR	SIGNAL_AMT:NA12878_PE,10;NA12878_SR,9	STRANDS:+-,19	VALIDATION:PB,9;MOL,27
chr5	166402758	166402775	chr5	166403619	166403639	1724	20	+	-	TYPE:DELETION	MAX:chr5:166402775;chr5:166403639	95:chr5:166402759-166402775;chr5:166403620-166403639	SIGNAL_TYPE:PE_SR	SIGNAL_AMT:NA12878_PE,13;NA12878_SR,7	STRANDS:+-,20	VALIDATION:PB,9;MOL,27
chr5	166854298	166854560	chr5	166854945	166855281	1725	9	-	+	TYPE:TANDEMDUP	MAX:chr5:166854560;chr5:166854966	95:chr5:166854299-166854560;chr5:166854963-166855086	SIGNAL_TYPE:PE_ALONE	SIGNAL_AMT:NA12878_PE,9;NA12878_SR,0	STRANDS:-+,9	VALIDATION:PB,7;MOL,0
chr5	167401091	167401264	chr5	167401176	167401346	1726	19	+	-	TYPE:DELETION	MAX:chr5:167401112;chr5:167401346	95:chr5:167401109-167401139;chr5:167401177-167401346	SIGNAL_TYPE:PE_ALONE	SIGNAL_AMT:NA12878_PE,19;NA12878_SR,0	STRANDS:+-,19	VALIDATION:PB,4;MOL,7
chr5	168742506	168742747	chr5	168742569	168742769	1728	5	+	-	TYPE:DELETION	MAX:chr5:168742527;chr5:168742769	95:chr5:168742521-168742587;chr5:168742570-168742769	SIGNAL_TYPE:PE_ALONE	SIGNAL_AMT:NA12878_PE,5;NA12878_SR,0	STRANDS:+-,5	VALIDATION:PB,4;MOL,2
chr5	169597684	169597718	chr5	169598737	169598769	1730	19	+	+	TYPE:INVERSION	MAX:chr5:169597705;chr5:169598751	95:chr5:169597704-169597706;chr5:169598750-169598753	SIGNAL_TYPE:PE_SR	SIGNAL_AMT:NA12878_PE,15;NA12878_SR,4	STRANDS:++,19	VALIDATION:PB,3;MOL,2
chr5	169597446	169597479	chr5	169598737	169598776	1731	17	-	-	TYPE:INVERSION	MAX:chr5:169597467;chr5:169598758	95:chr5:169597458-169597467;chr5:169598755-169598761	SIGNAL_TYPE:PE_SR	SIGNAL_AMT:NA12878_PE,15;NA12878_SR,2	STRANDS:--,17	VALIDATION:PB,0;MOL,3
chr5	170158811	170158842	chr5	170158890	170158921	1732	5	+	-	TYPE:DELETION	MAX:chr5:170158832;chr5:170158911	95:chr5:170158831-170158833;chr5:170158910-170158912	SIGNAL_TYPE:SR_ALONE	SIGNAL_AMT:NA12878_PE,0;NA12878_SR,5	STRANDS:+-,5	VALIDATION:PB,0;MOL,1
chr5	171514589	171514757	chr5	171514838	171514958	1733	35	+	-	TYPE:DELETION	MAX:chr5:171514610;chr5:171514958	95:chr5:171514604-171514645;chr5:171514839-171514958	SIGNAL_TYPE:PE_ALONE	SIGNAL_AMT:NA12878_PE,35;NA12878_SR,0	STRANDS:+-,35	VALIDATION:PB,6;MOL,3
chr5	172889725	172889730	chr5	172890028	172890060	1735	73	+	-	TYPE:DELETION	MAX:chr5:172889730;chr5:172890049	95:chr5:172889726-172889730;chr5:172890049-172890049	SIGNAL_TYPE:PE_SR	SIGNAL_AMT:NA12878_PE,49;NA12878_SR,24	STRANDS:+-,73	VALIDATION:PB,15;MOL,48
chr5	175460589	175460887	chr5	175460660	175460908	1737	8	+	-	TYPE:DELETION	MAX:chr5:175460887;chr5:175460908	95:chr5:175460887-175460887;chr5:175460661-175460908	SIGNAL_TYPE:PE_ALONE	SIGNAL_AMT:NA12878_PE,8;NA12878_SR,0	STRANDS:+-,8	VALIDATION:PB,7;MOL,0
chr5	177208394	177208745	chr5	177434793	177435096	1742	8	+	+	TYPE:INVERSION	MAX:chr5:177208415;chr5:177435096	95:chr5:177208414-177208538;chr5:177435096-177435096	SIGNAL_TYPE:PE_ALONE	SIGNAL_AMT:NA12878_PE,8;NA12878_SR,0	STRANDS:++,8	VALIDATION:PB,5;MOL,0
chr5	177821903	177822373	chr5	177823434	177823815	1746	4	+	-	TYPE:DELETION	MAX:chr5:177821924;chr5:177823815	95:chr5:177821921-177822083;chr5:177823435-177823815	SIGNAL_TYPE:PE_ALONE	SIGNAL_AMT:NA12878_PE,4;NA12878_SR,0	STRANDS:+-,4	VALIDATION:PB,19;MOL,12
chr5	177952077	177952411	chr5	177952536	177952685	1747	14	+	-	TYPE:DELETION	MAX:chr5:177952411;chr5:177952685	95:chr5:177952411-177952411;chr5:177952537-177952685	SIGNAL_TYPE:PE_ALONE	SIGNAL_AMT:NA12878_PE,14;NA12878_SR,0	STRANDS:+-,14	VALIDATION:PB,4;MOL,14
chr5	178109046	178109390	chr5	178113133	178113432	1748	6	+	-	TYPE:DELETION	MAX:chr5:178109067;chr5:178113432	95:chr5:178109063-178109160;chr5:178113134-178113432	SIGNAL_TYPE:PE_ALONE	SIGNAL_AMT:NA12878_PE,6;NA12878_SR,0	STRANDS:+-,6	VALIDATION:PB,4;MOL,3
chr5	178856551	178856868	chr5	178856676	178856954	1750	6	+	-	TYPE:DELETION	MAX:chr5:178856572;chr5:178856954	95:chr5:178856569-178856676;chr5:178856677-178856954	SIGNAL_TYPE:PE_ALONE	SIGNAL_AMT:NA12878_PE,6;NA12878_SR,0	STRANDS:+-,6	VALIDATION:PB,4;MOL,11
chr5	179847327	179847738	chr5	179848375	179848660	1752	7	+	-	TYPE:DELETION	MAX:chr5:179847348;chr5:179848660	95:chr5:179847345-179847464;chr5:179848376-179848660	SIGNAL_TYPE:PE_ALONE	SIGNAL_AMT:NA12878_PE,7;NA12878_SR,0	STRANDS:+-,7	VALIDATION:PB,0;MOL,1
chr5	180184430	180184723	chr5	180184451	180184744	1754	4	+	-	TYPE:DELETION	MAX:chr5:180184451;chr5:180184723	95:chr5:180184446-180184551;chr5:180184640-180184728	SIGNAL_TYPE:PE_ALONE	SIGNAL_AMT:NA12878_PE,4;NA12878_SR,0	STRANDS:+-,4	VALIDATION:PB,0;MOL,2
chr6	380320	380361	chr6	380394	380435	1757	9	+	-	TYPE:DELETION	MAX:chr6:380341;chr6:380415	95:chr6:380341-380341;chr6:380415-380415	SIGNAL_TYPE:SR_ALONE	SIGNAL_AMT:NA12878_PE,0;NA12878_SR,9	STRANDS:+-,9	VALIDATION:PB,0;MOL,2
chr6	469263	469480	chr6	469425	469657	1758	5	+	-	TYPE:DELETION	MAX:chr6:469284;chr6:469657	95:chr6:469279-469342;chr6:469426-469657	SIGNAL_TYPE:PE_ALONE	SIGNAL_AMT:NA12878_PE,5;NA12878_SR,0	STRANDS:+-,5	VALIDATION:PB,9;MOL,18
chr6	666359	666647	chr6	667619	667845	1759	30	+	-	TYPE:DELETION	MAX:chr6:666647;chr6:667845	95:chr6:666647-666647;chr6:667620-667845	SIGNAL_TYPE:PE_ALONE	SIGNAL_AMT:NA12878_PE,30;NA12878_SR,0	STRANDS:+-,30	VALIDATION:PB,7;MOL,45
chr6	857151	857561	chr6	857495	857597	1762	19	+	-	TYPE:DELETION	MAX:chr6:857561;chr6:857578	95:chr6:857561-857561;chr6:857547-857582	SIGNAL_TYPE:PE_ALONE	SIGNAL_AMT:NA12878_PE,19;NA12878_SR,0	STRANDS:+-,19	VALIDATION:PB,0;MOL,22
chr6	1205604	1206048	chr6	1205670	1206070	1763	5	+	-	TYPE:DELETION	MAX:chr6:1205625;chr6:1206063	95:chr6:1205622-1205783;chr6:1205909-1206066	SIGNAL_TYPE:PE_ALONE	SIGNAL_AMT:NA12878_PE,5;NA12878_SR,0	STRANDS:+-,5	VALIDATION:PB,0;MOL,6
chr6	1478357	1478612	chr6	1478487	1478669	1765	11	+	-	TYPE:DELETION	MAX:chr6:1478378;chr6:1478669	95:chr6:1478373-1478433;chr6:1478488-1478669	SIGNAL_TYPE:PE_ALONE	SIGNAL_AMT:NA12878_PE,11;NA12878_SR,0	STRANDS:+-,11	VALIDATION:PB,0;MOL,12
chr6	1682795	1682806	chr6	1683081	1683117	1766	36	+	-	TYPE:DELETION	MAX:chr6:1682806;chr6:1683117	95:chr6:1682796-1682806;chr6:1683117-1683117	SIGNAL_TYPE:PE_SR	SIGNAL_AMT:NA12878_PE,24;NA12878_SR,12	STRANDS:+-,36	VALIDATION:PB,12;MOL,31
chr6	4050238	4050278	chr6	4050557	4050562	1770	58	+	-	TYPE:DELETION	MAX:chr6:4050259;chr6:4050562	95:chr6:4050259-4050259;chr6:4050558-4050562	SIGNAL_TYPE:PE_SR	SIGNAL_AMT:NA12878_PE,25;NA12878_SR,33	STRANDS:+-,58	VALIDATION:PB,8;MOL,46
chr6	5037245	5037270	chr6	5039165	5039200	1773	28	+	-	TYPE:DELETION	MAX:chr6:5037263;chr6:5039186	95:chr6:5037261-5037267;chr6:5039181-5039188	SIGNAL_TYPE:PE_SR	SIGNAL_AMT:NA12878_PE,26;NA12878_SR,2	STRANDS:+-,28	VALIDATION:PB,13;MOL,10
chr6	5135298	5135474	chr6	5135633	5135746	1774	16	+	-	TYPE:DELETION	MAX:chr6:5135319;chr6:5135746	95:chr6:5135312-5135346;chr6:5135634-5135746	SIGNAL_TYPE:PE_ALONE	SIGNAL_AMT:NA12878_PE,16;NA12878_SR,0	STRANDS:+-,16	VALIDATION:PB,4;MOL,8
chr6	5898431	5898470	chr6	5898854	5898896	1775	16	+	-	TYPE:DELETION	MAX:chr6:5898452;chr6:5898896	95:chr6:5898451-5898453;chr6:5898896-5898896	SIGNAL_TYPE:PE_SR	SIGNAL_AMT:NA12878_PE,12;NA12878_SR,4	STRANDS:+-,16	VALIDATION:PB,10;MOL,24
chr6	6277324	6277557	chr6	6277425	6277627	1776	11	+	-	TYPE:DELETION	MAX:chr6:6277345;chr6:6277627	95:chr6:6277339-6277383;chr6:6277426-6277627	SIGNAL_TYPE:PE_ALONE	SIGNAL_AMT:NA12878_PE,11;NA12878_SR,0	STRANDS:+-,11	VALIDATION:PB,0;MOL,24
chr6	7717370	7717397	chr6	7717681	7717723	1777	28	+	-	TYPE:DELETION	MAX:chr6:7717391;chr6:7717723	95:chr6:7717390-7717392;chr6:7717723-7717723	SIGNAL_TYPE:PE_SR	SIGNAL_AMT:NA12878_PE,23;NA12878_SR,5	STRANDS:+-,28	VALIDATION:PB,9;MOL,46
chr6	7968978	7969020	chr6	7969079	7969120	1778	5	+	-	TYPE:DELETION	MAX:chr6:7969020;chr6:7969100	95:chr6:7969020-7969020;chr6:7969098-7969102	SIGNAL_TYPE:PE_SR	SIGNAL_AMT:NA12878_PE,2;NA12878_SR,3	STRANDS:+-,5	VALIDATION:PB,0;MOL,3
chr6	14745190	14745504	chr6	14745449	14745712	1779	9	+	-	TYPE:DELETION	MAX:chr6:14745504;chr6:14745712	95:chr6:14745504-14745504;chr6:14745450-14745712	SIGNAL_TYPE:PE_ALONE	SIGNAL_AMT:NA12878_PE,9;NA12878_SR,0	STRANDS:+-,9	VALIDATION:PB,12;MOL,49
chr6	9014827	9014836	chr6	9014919	9014928	1780	16	+	-	TYPE:DELETION	MAX:chr6:9014836;chr6:9014928	95:chr6:9014828-9014836;chr6:9014920-9014928	SIGNAL_TYPE:PE_SR	SIGNAL_AMT:NA12878_PE,1;NA12878_SR,15	STRANDS:+-,16	VALIDATION:PB,0;MOL,1
chr6	9075275	9075558	chr6	9075478	9075625	1781	11	+	-	TYPE:DELETION	MAX:chr6:9075296;chr6:9075625	95:chr6:9075293-9075354;chr6:9075479-9075625	SIGNAL_TYPE:PE_ALONE	SIGNAL_AMT:NA12878_PE,11;NA12878_SR,0	STRANDS:+-,11	VALIDATION:PB,3;MOL,22
chr6	9460376	9460413	chr6	9460704	9460722	1784	29	+	-	TYPE:DELETION	MAX:chr6:9460394;chr6:9460722	95:chr6:9460394-9460395;chr6:9460705-9460722	SIGNAL_TYPE:PE_SR	SIGNAL_AMT:NA12878_PE,21;NA12878_SR,8	STRANDS:+-,29	VALIDATION:PB,7;MOL,20
chr6	10070788	10070826	chr6	10071085	10071119	1785	32	+	-	TYPE:DELETION	MAX:chr6:10070805;chr6:10071106	95:chr6:10070805-10070806;chr6:10071105-10071106	SIGNAL_TYPE:PE_SR	SIGNAL_AMT:NA12878_PE,24;NA12878_SR,8	STRANDS:+-,32	VALIDATION:PB,9;MOL,30
chr6	10264452	10264594	chr6	10265162	10265273	1786	43	+	-	TYPE:DELETION	MAX:chr6:10264473;chr6:10265273	95:chr6:10264469-10264496;chr6:10265163-10265273	SIGNAL_TYPE:PE_ALONE	SIGNAL_AMT:NA12878_PE,43;NA12878_SR,0	STRANDS:+-,43	VALIDATION:PB,5;MOL,18
chr6	11444319	11444495	chr6	11444498	11444693	1787	25	+	-	TYPE:DELETION	MAX:chr6:11444340;chr6:11444693	95:chr6:11444334-11444374;chr6:11444499-11444693	SIGNAL_TYPE:PE_ALONE	SIGNAL_AMT:NA12878_PE,25;NA12878_SR,0	STRANDS:+-,25	VALIDATION:PB,10;MOL,25
chr6	11556086	11556127	chr6	11556408	11556413	1788	61	+	-	TYPE:DELETION	MAX:chr6:11556107;chr6:11556413	95:chr6:11556107-11556107;chr6:11556409-11556413	SIGNAL_TYPE:PE_SR	SIGNAL_AMT:NA12878_PE,31;NA12878_SR,30	STRANDS:+-,61	VALIDATION:PB,11;MOL,39
chr6	11616267	11616309	chr6	11616384	11616425	1789	17	+	-	TYPE:DELETION	MAX:chr6:11616309;chr6:11616405	95:chr6:11616309-11616309;chr6:11616405-11616405	SIGNAL_TYPE:PE_SR	SIGNAL_AMT:NA12878_PE,1;NA12878_SR,16	STRANDS:+-,17	VALIDATION:PB,3;MOL,22
chr6	11903447	11903456	chr6	11903727	11903768	1790	40	+	-	TYPE:DELETION	MAX:chr6:11903456;chr6:11903768	95:chr6:11903448-11903456;chr6:11903768-11903768	SIGNAL_TYPE:PE_SR	SIGNAL_AMT:NA12878_PE,26;NA12878_SR,14	STRANDS:+-,40	VALIDATION:PB,3;MOL,26
chr6	13882530	13882873	chr6	13883625	13883864	1793	13	+	-	TYPE:DELETION	MAX:chr6:13882551;chr6:13883864	95:chr6:13882546-13882605;chr6:13883626-13883864	SIGNAL_TYPE:PE_ALONE	SIGNAL_AMT:NA12878_PE,13;NA12878_SR,0	STRANDS:+-,13	VALIDATION:PB,5;MOL,27
chr6	29685470	29685700	chr6	29687947	29688107	1795	43	+	-	TYPE:DELETION	MAX:chr6:29685700;chr6:29688107	95:chr6:29685700-29685700;chr6:29687948-29688107	SIGNAL_TYPE:PE_ALONE	SIGNAL_AMT:NA12878_PE,43;NA12878_SR,0	STRANDS:+-,43	VALIDATION:PB,14;MOL,22
chr6	29900663	29900946	chr6	29900697	29901018	1796	10	+	-	TYPE:DELETION	MAX:chr6:29900684;chr6:29900997	95:chr6:29900679-29900742;chr6:29900936-29901002	SIGNAL_TYPE:PE_ALONE	SIGNAL_AMT:NA12878_PE,10;NA12878_SR,0	STRANDS:+-,10	VALIDATION:PB,2;MOL,4
chr6	17472278	17472293	chr6	17472562	17472603	1799	35	+	-	TYPE:DELETION	MAX:chr6:17472291;chr6:17472583	95:chr6:17472291-17472291;chr6:17472583-17472583	SIGNAL_TYPE:PE_SR	SIGNAL_AMT:NA12878_PE,26;NA12878_SR,9	STRANDS:+-,35	VALIDATION:PB,0;MOL,20
chr6	18402073	18402111	chr6	18402861	18402871	1800	40	+	-	TYPE:DELETION	MAX:chr6:18402093;chr6:18402871	95:chr6:18402093-18402093;chr6:18402862-18402871	SIGNAL_TYPE:PE_SR	SIGNAL_AMT:NA12878_PE,27;NA12878_SR,13	STRANDS:+-,40	VALIDATION:PB,13;MOL,58
chr6	19155627	19155661	chr6	19155948	19155979	1801	19	+	-	TYPE:DELETION	MAX:chr6:19155643;chr6:19155969	95:chr6:19155642-19155645;chr6:19155968-19155970	SIGNAL_TYPE:PE_SR	SIGNAL_AMT:NA12878_PE,15;NA12878_SR,4	STRANDS:+-,19	VALIDATION:PB,2;MOL,21
chr6	19347452	19347784	chr6	19347485	19347834	1803	15	+	-	TYPE:DELETION	MAX:chr6:19347784;chr6:19347825	95:chr6:19347784-19347784;chr6:19347718-19347828	SIGNAL_TYPE:PE_ALONE	SIGNAL_AMT:NA12878_PE,15;NA12878_SR,0	STRANDS:+-,15	VALIDATION:PB,0;MOL,3
chr6	20765371	20765384	chr6	20765665	20765707	1806	26	+	-	TYPE:DELETION	MAX:chr6:20765384;chr6:20765707	95:chr6:20765372-20765384;chr6:20765707-20765707	SIGNAL_TYPE:PE_SR	SIGNAL_AMT:NA12878_PE,16;NA12878_SR,10	STRANDS:+-,26	VALIDATION:PB,4;MOL,9
chr6	20864439	20864470	chr6	20864477	20864508	1807	5	+	-	TYPE:DELETION	MAX:chr6:20864460;chr6:20864498	95:chr6:20864459-20864461;chr6:20864497-20864499	SIGNAL_TYPE:SR_ALONE	SIGNAL_AMT:NA12878_PE,0;NA12878_SR,5	STRANDS:+-,5	VALIDATION:PB,0;MOL,1
chr6	22227480	22227487	chr6	22227750	22227757	1810	46	+	-	TYPE:DELETION	MAX:chr6:22227487;chr6:22227757	95:chr6:22227481-22227487;chr6:22227751-22227757	SIGNAL_TYPE:PE_SR	SIGNAL_AMT:NA12878_PE,24;NA12878_SR,22	STRANDS:+-,46	VALIDATION:PB,7;MOL,50
chr6	23300336	23300632	chr6	23300602	23300701	1812	29	+	-	TYPE:DELETION	MAX:chr6:23300632;chr6:23300701	95:chr6:23300632-23300632;chr6:23300603-23300701	SIGNAL_TYPE:PE_ALONE	SIGNAL_AMT:NA12878_PE,29;NA12878_SR,0	STRANDS:+-,29	VALIDATION:PB,19;MOL,45
chr6	23743244	23743280	chr6	23745924	23745965	1813	33	+	-	TYPE:DELETION	MAX:chr6:23743260;chr6:23745945	95:chr6:23743260-23743260;chr6:23745944-23745945	SIGNAL_TYPE:PE_SR	SIGNAL_AMT:NA12878_PE,25;NA12878_SR,8	STRANDS:+-,33	VALIDATION:PB,9;MOL,47
chr6	24811876	24811908	chr6	24817945	24817953	1815	54	+	-	TYPE:DELETION	MAX:chr6:24811908;chr6:24817953	95:chr6:24811908-24811908;chr6:24817946-24817953	SIGNAL_TYPE:PE_SR	SIGNAL_AMT:NA12878_PE,36;NA12878_SR,18	STRANDS:+-,54	VALIDATION:PB,13;MOL,24
chr6	25529864	25529906	chr6	25529986	25530027	1816	8	+	-	TYPE:DELETION	MAX:chr6:25529906;chr6:25530007	95:chr6:25529906-25529906;chr6:25530006-25530008	SIGNAL_TYPE:PE_SR	SIGNAL_AMT:NA12878_PE,2;NA12878_SR,6	STRANDS:+-,8	VALIDATION:PB,7;MOL,10
chr6	28190182	28190492	chr6	28190423	28190559	1820	23	+	-	TYPE:DELETION	MAX:chr6:28190492;chr6:28190559	95:chr6:28190492-28190492;chr6:28190424-28190559	SIGNAL_TYPE:PE_ALONE	SIGNAL_AMT:NA12878_PE,23;NA12878_SR,0	STRANDS:+-,23	VALIDATION:PB,5;MOL,7
chr6	28972202	28972240	chr6	28972296	28972334	1822	4	+	-	TYPE:DELETION	MAX:chr6:28972223;chr6:28972317	95:chr6:28972222-28972224;chr6:28972316-28972318	SIGNAL_TYPE:SR_ALONE	SIGNAL_AMT:NA12878_PE,0;NA12878_SR,4	STRANDS:+-,4	VALIDATION:PB,0;MOL,17
chr6	29332263	29332581	chr6	29332402	29332621	1823	18	+	-	TYPE:DELETION	MAX:chr6:29332581;chr6:29332621	95:chr6:29332581-29332581;chr6:29332403-29332621	SIGNAL_TYPE:PE_ALONE	SIGNAL_AMT:NA12878_PE,18;NA12878_SR,0	STRANDS:+-,18	VALIDATION:PB,6;MOL,21
chr6	29363899	29363919	chr6	29364031	29364049	1824	9	+	-	TYPE:DELETION	MAX:chr6:29363919;chr6:29364049	95:chr6:29363900-29363919;chr6:29364032-29364049	SIGNAL_TYPE:PE_SR	SIGNAL_AMT:NA12878_PE,1;NA12878_SR,8	STRANDS:+-,9	VALIDATION:PB,6;MOL,22
chr6	29650402	29650693	chr6	29650868	29651101	1825	7	+	-	TYPE:DELETION	MAX:chr6:29650423;chr6:29651101	95:chr6:29650418-29650488;chr6:29650869-29651101	SIGNAL_TYPE:PE_ALONE	SIGNAL_AMT:NA12878_PE,7;NA12878_SR,0	STRANDS:+-,7	VALIDATION:PB,7;MOL,8
chr6	29763273	29763530	chr6	29763357	29763552	1827	4	+	-	TYPE:DELETION	MAX:chr6:29763294;chr6:29763552	95:chr6:29763290-29763407;chr6:29763358-29763552	SIGNAL_TYPE:PE_ALONE	SIGNAL_AMT:NA12878_PE,4;NA12878_SR,0	STRANDS:+-,4	VALIDATION:PB,3;MOL,7
chr6	29815054	29815482	chr6	29815075	29815518	1828	4	+	-	TYPE:DELETION	MAX:chr6:29815075;chr6:29815498	95:chr6:29815072-29815213;chr6:29815323-29815500	SIGNAL_TYPE:PE_ALONE	SIGNAL_AMT:NA12878_PE,4;NA12878_SR,0	STRANDS:+-,4	VALIDATION:PB,0;MOL,15
chr6	29899763	29900123	chr6	29901354	29901543	1829	17	+	-	TYPE:DELETION	MAX:chr6:29900123;chr6:29901543	95:chr6:29900123-29900123;chr6:29901355-29901543	SIGNAL_TYPE:PE_ALONE	SIGNAL_AMT:NA12878_PE,17;NA12878_SR,0	STRANDS:+-,17	VALIDATION:PB,6;MOL,13
chr6	30886423	30886442	chr6	30886550	30886591	1832	10	+	-	TYPE:DELETION	MAX:chr6:30886442;chr6:30886571	95:chr6:30886424-30886442;chr6:30886571-30886571	SIGNAL_TYPE:PE_SR	SIGNAL_AMT:NA12878_PE,2;NA12878_SR,8	STRANDS:+-,10	VALIDATION:PB,4;MOL,7
chr6	31211613	31211735	chr6	31212995	31213119	1833	56	+	-	TYPE:DELETION	MAX:chr6:31211634;chr6:31213119	95:chr6:31211630-31211653;chr6:31212996-31213119	SIGNAL_TYPE:PE_ALONE	SIGNAL_AMT:NA12878_PE,56;NA12878_SR,0	STRANDS:+-,56	VALIDATION:PB,15;MOL,39
chr6	31421498	31421507	chr6	31424380	31424389	1835	40	+	-	TYPE:DELETION	MAX:chr6:31421507;chr6:31424389	95:chr6:31421499-31421507;chr6:31424381-31424389	SIGNAL_TYPE:PE_SR	SIGNAL_AMT:NA12878_PE,25;NA12878_SR,15	STRANDS:+-,40	VALIDATION:PB,5;MOL,15
chr6	32313779	32313786	chr6	32314070	32314112	1837	36	+	-	TYPE:DELETION	MAX:chr6:32313786;chr6:32314112	95:chr6:32313780-32313786;chr6:32314112-32314112	SIGNAL_TYPE:PE_SR	SIGNAL_AMT:NA12878_PE,17;NA12878_SR,19	STRANDS:+-,36	VALIDATION:PB,8;MOL,17
chr6	32377884	32377925	chr6	32378644	32378661	1838	18	+	-	TYPE:DELETION	MAX:chr6:32377905;chr6:32378661	95:chr6:32377905-32377905;chr6:32378645-32378661	SIGNAL_TYPE:PE_SR	SIGNAL_AMT:NA12878_PE,9;NA12878_SR,9	STRANDS:+-,18	VALIDATION:PB,5;MOL,1
chr6	32499260	32499757	chr6	32500586	32500879	1839	4	+	-	TYPE:DELETION	MAX:chr6:32499281;chr6:32500879	95:chr6:32499280-32499457;chr6:32500587-32500879	SIGNAL_TYPE:PE_ALONE	SIGNAL_AMT:NA12878_PE,4;NA12878_SR,0	STRANDS:+-,4	VALIDATION:PB,4;MOL,30
chr6	32512642	32513078	chr6	32512876	32513099	1840	5	+	-	TYPE:DELETION	MAX:chr6:32512663;chr6:32513099	95:chr6:32512660-32512801;chr6:32512877-32513099	SIGNAL_TYPE:PE_ALONE	SIGNAL_AMT:NA12878_PE,5;NA12878_SR,0	STRANDS:+-,5	VALIDATION:PB,10;MOL,10
chr6	32547557	32547826	chr6	32547749	32547934	1841	11	+	-	TYPE:DELETION	MAX:chr6:32547578;chr6:32547934	95:chr6:32547574-32547655;chr6:32547750-32547934	SIGNAL_TYPE:PE_ALONE	SIGNAL_AMT:NA12878_PE,11;NA12878_SR,0	STRANDS:+-,11	VALIDATION:PB,4;MOL,35
chr6	32559954	32559992	chr6	32560367	32560405	1842	4	+	+	TYPE:INVERSION	MAX:chr6:32559975;chr6:32560388	95:chr6:32559974-32559976;chr6:32560387-32560389	SIGNAL_TYPE:SR_ALONE	SIGNAL_AMT:NA12878_PE,0;NA12878_SR,4	STRANDS:++,4	VALIDATION:PB,9;MOL,29
chr6	32561961	32561970	chr6	32564602	32564612	1843	59	+	-	TYPE:DELETION	MAX:chr6:32561970;chr6:32564612	95:chr6:32561962-32561970;chr6:32564603-32564612	SIGNAL_TYPE:PE_SR	SIGNAL_AMT:NA12878_PE,45;NA12878_SR,14	STRANDS:+-,59	VALIDATION:PB,9;MOL,66
chr6	32676535	32676741	chr6	32676842	32677047	1844	21	+	-	TYPE:DELETION	MAX:chr6:32676556;chr6:32677047	95:chr6:32676553-32676608;chr6:32676843-32677047	SIGNAL_TYPE:PE_ALONE	SIGNAL_AMT:NA12878_PE,21;NA12878_SR,0	STRANDS:+-,21	VALIDATION:PB,13;MOL,27
chr6	32749228	32749383	chr6	32749391	32749560	1845	27	+	-	TYPE:DELETION	MAX:chr6:32749249;chr6:32749560	95:chr6:32749243-32749276;chr6:32749392-32749560	SIGNAL_TYPE:PE_ALONE	SIGNAL_AMT:NA12878_PE,27;NA12878_SR,0	STRANDS:+-,27	VALIDATION:PB,5;MOL,76
chr6	32778683	32778873	chr6	32779634	32779840	1846	25	+	-	TYPE:DELETION	MAX:chr6:32778704;chr6:32779840	95:chr6:32778698-32778742;chr6:32779635-32779840	SIGNAL_TYPE:PE_ALONE	SIGNAL_AMT:NA12878_PE,25;NA12878_SR,0	STRANDS:+-,25	VALIDATION:PB,14;MOL,33
chr6	33026709	33027200	chr6	33028468	33028763	1847	4	+	-	TYPE:DELETION	MAX:chr6:33026730;chr6:33028763	95:chr6:33026728-33026902;chr6:33028469-33028763	SIGNAL_TYPE:PE_ALONE	SIGNAL_AMT:NA12878_PE,4;NA12878_SR,0	STRANDS:+-,4	VALIDATION:PB,3;MOL,11
chr6	33093408	33093445	chr6	33093727	33093746	1848	27	+	-	TYPE:DELETION	MAX:chr6:33093429;chr6:33093746	95:chr6:33093428-33093429;chr6:33093728-33093746	SIGNAL_TYPE:PE_SR	SIGNAL_AMT:NA12878_PE,20;NA12878_SR,7	STRANDS:+-,27	VALIDATION:PB,4;MOL,32
chr6	33583174	33583389	chr6	33585635	33585863	1849	15	+	-	TYPE:DELETION	MAX:chr6:33583195;chr6:33585863	95:chr6:33583191-33583240;chr6:33585636-33585863	SIGNAL_TYPE:PE_ALONE	SIGNAL_AMT:NA12878_PE,15;NA12878_SR,0	STRANDS:+-,15	VALIDATION:PB,6;MOL,1
chr6	33937811	33938126	chr6	33942454	33942718	1851	8	+	-	TYPE:DELETION	MAX:chr6:33937832;chr6:33942718	95:chr6:33937827-33937908;chr6:33942455-33942718	SIGNAL_TYPE:PE_ALONE	SIGNAL_AMT:NA12878_PE,8;NA12878_SR,0	STRANDS:+-,8	VALIDATION:PB,10;MOL,3
chr6	35754539	35754581	chr6	35766773	35766809	1853	13	-	+	TYPE:TANDEMDUP	MAX:chr6:35754581;chr6:35766794	95:chr6:35754581-35754581;chr6:35766792-35766797	SIGNAL_TYPE:PE_SR	SIGNAL_AMT:NA12878_PE,11;NA12878_SR,2	STRANDS:-+,13	VALIDATION:PB,3;MOL,9
chr6	38922186	38922364	chr6	38922404	38922534	1854	24	+	-	TYPE:DELETION	MAX:chr6:38922207;chr6:38922534	95:chr6:38922203-38922241;chr6:38922405-38922534	SIGNAL_TYPE:PE_ALONE	SIGNAL_AMT:NA12878_PE,24;NA12878_SR,0	STRANDS:+-,24	VALIDATION:PB,14;MOL,46
chr6	41404056	41404097	chr6	41404364	41404397	1857	12	+	-	TYPE:DELETION	MAX:chr6:41404077;chr6:41404385	95:chr6:41404076-41404078;chr6:41404383-41404386	SIGNAL_TYPE:PE_SR	SIGNAL_AMT:NA12878_PE,8;NA12878_SR,4	STRANDS:+-,12	VALIDATION:PB,6;MOL,8
chr6	41953340	41953490	chr6	41953496	41953633	1858	28	+	-	TYPE:DELETION	MAX:chr6:41953361;chr6:41953633	95:chr6:41953355-41953383;chr6:41953497-41953633	SIGNAL_TYPE:PE_ALONE	SIGNAL_AMT:NA12878_PE,28;NA12878_SR,0	STRANDS:+-,28	VALIDATION:PB,6;MOL,0
chr6	45967457	45967603	chr6	45967635	45967809	1861	32	+	-	TYPE:DELETION	MAX:chr6:45967478;chr6:45967809	95:chr6:45967472-45967503;chr6:45967636-45967809	SIGNAL_TYPE:PE_ALONE	SIGNAL_AMT:NA12878_PE,32;NA12878_SR,0	STRANDS:+-,32	VALIDATION:PB,2;MOL,21
chr6	47091748	47092036	chr6	47091849	47092169	1862	10	+	-	TYPE:DELETION	MAX:chr6:47091769;chr6:47092169	95:chr6:47091766-47091842;chr6:47091850-47092169	SIGNAL_TYPE:PE_ALONE	SIGNAL_AMT:NA12878_PE,10;NA12878_SR,0	STRANDS:+-,10	VALIDATION:PB,3;MOL,12
chr6	48930928	48930962	chr6	48938514	48938544	1863	16	+	-	TYPE:DELETION	MAX:chr6:48930949;chr6:48938535	95:chr6:48930948-48930950;chr6:48938533-48938536	SIGNAL_TYPE:PE_SR	SIGNAL_AMT:NA12878_PE,12;NA12878_SR,4	STRANDS:+-,16	VALIDATION:PB,4;MOL,13
chr6	50765952	50765992	chr6	50766262	50766271	1864	46	+	-	TYPE:DELETION	MAX:chr6:50765973;chr6:50766271	95:chr6:50765973-50765973;chr6:50766263-50766271	SIGNAL_TYPE:PE_SR	SIGNAL_AMT:NA12878_PE,29;NA12878_SR,17	STRANDS:+-,46	VALIDATION:PB,7;MOL,64
chr6	51517343	51517385	chr6	51517667	51517681	1865	29	+	-	TYPE:DELETION	MAX:chr6:51517385;chr6:51517681	95:chr6:51517385-51517385;chr6:51517668-51517681	SIGNAL_TYPE:PE_SR	SIGNAL_AMT:NA12878_PE,19;NA12878_SR,10	STRANDS:+-,29	VALIDATION:PB,3;MOL,33
chr6	51736094	51736132	chr6	51736790	51736815	1866	22	+	-	TYPE:DELETION	MAX:chr6:51736115;chr6:51736811	95:chr6:51736114-51736116;chr6:51736810-51736812	SIGNAL_TYPE:PE_SR	SIGNAL_AMT:NA12878_PE,17;NA12878_SR,5	STRANDS:+-,22	VALIDATION:PB,11;MOL,19
chr6	51739549	51739881	chr6	51745399	51745635	1867	8	+	-	TYPE:DELETION	MAX:chr6:51739570;chr6:51745635	95:chr6:51739568-51739664;chr6:51745400-51745635	SIGNAL_TYPE:PE_ALONE	SIGNAL_AMT:NA12878_PE,8;NA12878_SR,0	STRANDS:+-,8	VALIDATION:PB,2;MOL,7
chr6	53924636	53924678	chr6	53928702	53928715	1870	23	-	+	TYPE:TANDEMDUP	MAX:chr6:53924678;chr6:53928715	95:chr6:53924678-53924678;chr6:53928703-53928715	SIGNAL_TYPE:PE_SR	SIGNAL_AMT:NA12878_PE,12;NA12878_SR,11	STRANDS:-+,23	VALIDATION:PB,16;MOL,47
chr6	53924789	53924826	chr6	53934808	53934849	1871	24	+	-	TYPE:DELETION	MAX:chr6:53924806;chr6:53934829	95:chr6:53924806-53924806;chr6:53934829-53934829	SIGNAL_TYPE:PE_SR	SIGNAL_AMT:NA12878_PE,14;NA12878_SR,10	STRANDS:+-,24	VALIDATION:PB,20;MOL,52
chr6	54556424	54556736	chr6	54556606	54556783	1872	31	+	-	TYPE:DELETION	MAX:chr6:54556736;chr6:54556783	95:chr6:54556736-54556736;chr6:54556607-54556783	SIGNAL_TYPE:PE_ALONE	SIGNAL_AMT:NA12878_PE,31;NA12878_SR,0	STRANDS:+-,31	VALIDATION:PB,10;MOL,23
chr6	54864364	54864399	chr6	54864685	54864693	1873	51	+	-	TYPE:DELETION	MAX:chr6:54864399;chr6:54864693	95:chr6:54864399-54864399;chr6:54864686-54864693	SIGNAL_TYPE:PE_SR	SIGNAL_AMT:NA12878_PE,33;NA12878_SR,18	STRANDS:+-,51	VALIDATION:PB,10;MOL,58
chr6	55341724	55341760	chr6	55342312	55342354	1874	30	+	-	TYPE:DELETION	MAX:chr6:55341742;chr6:55342354	95:chr6:55341741-55341743;chr6:55342354-55342354	SIGNAL_TYPE:PE_SR	SIGNAL_AMT:NA12878_PE,25;NA12878_SR,5	STRANDS:+-,30	VALIDATION:PB,13;MOL,21
chr6	55825943	55825978	chr6	55846692	55846722	1875	21	+	-	TYPE:DELETION	MAX:chr6:55825964;chr6:55846713	95:chr6:55825962-55825966;chr6:55846710-55846714	SIGNAL_TYPE:PE_SR	SIGNAL_AMT:NA12878_PE,18;NA12878_SR,3	STRANDS:+-,21	VALIDATION:PB,11;MOL,18
chr6	56898480	56898493	chr6	56898540	56898553	1876	12	+	-	TYPE:DELETION	MAX:chr6:56898493;chr6:56898553	95:chr6:56898481-56898493;chr6:56898541-56898553	SIGNAL_TYPE:SR_ALONE	SIGNAL_AMT:NA12878_PE,0;NA12878_SR,12	STRANDS:+-,12	VALIDATION:PB,2;MOL,1
chr6	57239091	57239380	chr6	57239267	57239426	1877	11	+	-	TYPE:DELETION	MAX:chr6:57239380;chr6:57239426	95:chr6:57239380-57239380;chr6:57239268-57239426	SIGNAL_TYPE:PE_ALONE	SIGNAL_AMT:NA12878_PE,11;NA12878_SR,0	STRANDS:+-,11	VALIDATION:PB,5;MOL,1
chr6	57284900	57284921	chr6	57289345	57289366	1878	12	+	-	TYPE:DELETION	MAX:chr6:57284921;chr6:57289366	95:chr6:57284920-57284921;chr6:57289365-57289366	SIGNAL_TYPE:PE_SR	SIGNAL_AMT:NA12878_PE,5;NA12878_SR,7	STRANDS:+-,12	VALIDATION:PB,7;MOL,45
chr6	57618670	57618697	chr6	57618864	57618893	1884	7	+	-	TYPE:DELETION	MAX:chr6:57618691;chr6:57618885	95:chr6:57618690-57618692;chr6:57618884-57618886	SIGNAL_TYPE:PE_SR	SIGNAL_AMT:NA12878_PE,2;NA12878_SR,5	STRANDS:+-,7	VALIDATION:PB,5;MOL,39
chr6	58423836	58424087	chr6	58428715	58428894	1885	14	+	-	TYPE:DELETION	MAX:chr6:58423857;chr6:58428894	95:chr6:58423852-58423921;chr6:58428716-58428894	SIGNAL_TYPE:PE_ALONE	SIGNAL_AMT:NA12878_PE,14;NA12878_SR,0	STRANDS:+-,14	VALIDATION:PB,7;MOL,16
chr6	62053976	62054297	chr6	62054204	62054318	1886	28	+	-	TYPE:DELETION	MAX:chr6:62054297;chr6:62054318	95:chr6:62054297-62054297;chr6:62054205-62054318	SIGNAL_TYPE:PE_ALONE	SIGNAL_AMT:NA12878_PE,28;NA12878_SR,0	STRANDS:+-,28	VALIDATION:PB,5;MOL,49
chr6	78967148	78967441	chr6	79036215	79036500	1887	11	+	-	TYPE:DELETION	MAX:chr6:78967169;chr6:79036500	95:chr6:78967167-78967260;chr6:79036216-79036500	SIGNAL_TYPE:PE_ALONE	SIGNAL_AMT:NA12878_PE,11;NA12878_SR,0	STRANDS:+-,11	VALIDATION:PB,8;MOL,1
chr6	66327526	66327866	chr6	66404413	66404715	1889	6	-	-	TYPE:INVERSION	MAX:chr6:66327866;chr6:66404715	95:chr6:66327527-66327866;chr6:66404414-66404715	SIGNAL_TYPE:PE_ALONE	SIGNAL_AMT:NA12878_PE,6;NA12878_SR,0	STRANDS:--,6	VALIDATION:PB,0;MOL,3
chr6	126467995	126468027	chr6	126468223	126468265	1891	9	+	-	TYPE:DELETION	MAX:chr6:126468008;chr6:126468265	95:chr6:126468007-126468010;chr6:126468265-126468265	SIGNAL_TYPE:PE_SR	SIGNAL_AMT:NA12878_PE,5;NA12878_SR,4	STRANDS:+-,9	VALIDATION:PB,0;MOL,23
chr6	64666995	64667192	chr6	64668194	64668362	1892	20	+	-	TYPE:DELETION	MAX:chr6:64667016;chr6:64668362	95:chr6:64667011-64667059;chr6:64668195-64668362	SIGNAL_TYPE:PE_ALONE	SIGNAL_AMT:NA12878_PE,20;NA12878_SR,0	STRANDS:+-,20	VALIDATION:PB,7;MOL,19
chr6	65022610	65022906	chr6	65023172	65023613	1893	4	-	+	TYPE:TANDEMDUP	MAX:chr6:65022906;chr6:65023193	95:chr6:65022611-65022906;chr6:65023190-65023333	SIGNAL_TYPE:PE_ALONE	SIGNAL_AMT:NA12878_PE,4;NA12878_SR,0	STRANDS:-+,4	VALIDATION:PB,6;MOL,5
chr6	65185141	65185182	chr6	65185445	65185481	1894	17	+	-	TYPE:DELETION	MAX:chr6:65185162;chr6:65185466	95:chr6:65185155-65185167;chr6:65185457-65185468	SIGNAL_TYPE:PE_SR	SIGNAL_AMT:NA12878_PE,16;NA12878_SR,1	STRANDS:+-,17	VALIDATION:PB,4;MOL,27
chr6	66260032	66260047	chr6	66262000	66262042	1895	39	+	-	TYPE:DELETION	MAX:chr6:66260047;chr6:66262042	95:chr6:66260033-66260047;chr6:66262042-66262042	SIGNAL_TYPE:PE_SR	SIGNAL_AMT:NA12878_PE,30;NA12878_SR,9	STRANDS:+-,39	VALIDATION:PB,13;MOL,38
chr6	66274833	66275164	chr6	66275006	66275184	1896	27	+	-	TYPE:DELETION	MAX:chr6:66274854;chr6:66275184	95:chr6:66274852-66274894;chr6:66275007-66275184	SIGNAL_TYPE:PE_ALONE	SIGNAL_AMT:NA12878_PE,27;NA12878_SR,0	STRANDS:+-,27	VALIDATION:PB,6;MOL,23
chr6	66595045	66595062	chr6	66595821	66595838	1897	30	+	-	TYPE:DELETION	MAX:chr6:66595062;chr6:66595838	95:chr6:66595046-66595062;chr6:66595822-66595838	SIGNAL_TYPE:PE_SR	SIGNAL_AMT:NA12878_PE,22;NA12878_SR,8	STRANDS:+-,30	VALIDATION:PB,6;MOL,10
chr6	67040735	67041033	chr6	67043010	67043206	1899	11	+	-	TYPE:DELETION	MAX:chr6:67040756;chr6:67043206	95:chr6:67040752-67040839;chr6:67043011-67043206	SIGNAL_TYPE:PE_ALONE	SIGNAL_AMT:NA12878_PE,11;NA12878_SR,0	STRANDS:+-,11	VALIDATION:PB,7;MOL,10
chr6	67008717	67008741	chr6	67048903	67048924	1900	16	+	-	TYPE:DELETION	MAX:chr6:67008738;chr6:67048924	95:chr6:67008737-67008739;chr6:67048923-67048924	SIGNAL_TYPE:PE_SR	SIGNAL_AMT:NA12878_PE,10;NA12878_SR,6	STRANDS:+-,16	VALIDATION:PB,7;MOL,6
chr6	68101455	68101736	chr6	68111849	68112179	1903	7	+	-	TYPE:DELETION	MAX:chr6:68101476;chr6:68112179	95:chr6:68101471-68101540;chr6:68111850-68112179	SIGNAL_TYPE:PE_ALONE	SIGNAL_AMT:NA12878_PE,7;NA12878_SR,0	STRANDS:+-,7	VALIDATION:PB,18;MOL,8
chr6	68223022	68223064	chr6	68223295	68223330	1904	10	+	-	TYPE:DELETION	MAX:chr6:68223064;chr6:68223316	95:chr6:68223064-68223064;chr6:68223315-68223317	SIGNAL_TYPE:PE_SR	SIGNAL_AMT:NA12878_PE,6;NA12878_SR,4	STRANDS:+-,10	VALIDATION:PB,3;MOL,5
chr6	72571429	72571463	chr6	72571728	72571769	1907	22	+	-	TYPE:DELETION	MAX:chr6:72571446;chr6:72571749	95:chr6:72571444-72571450;chr6:72571746-72571752	SIGNAL_TYPE:PE_SR	SIGNAL_AMT:NA12878_PE,20;NA12878_SR,2	STRANDS:+-,22	VALIDATION:PB,3;MOL,7
chr6	72863834	72864043	chr6	72873372	72873555	1908	19	+	-	TYPE:DELETION	MAX:chr6:72863855;chr6:72873555	95:chr6:72863850-72863901;chr6:72873373-72873555	SIGNAL_TYPE:PE_ALONE	SIGNAL_AMT:NA12878_PE,19;NA12878_SR,0	STRANDS:+-,19	VALIDATION:PB,7;MOL,24
chr6	73152019	73152057	chr6	73152135	73152173	1909	4	+	-	TYPE:DELETION	MAX:chr6:73152040;chr6:73152156	95:chr6:73152039-73152041;chr6:73152155-73152157	SIGNAL_TYPE:SR_ALONE	SIGNAL_AMT:NA12878_PE,0;NA12878_SR,4	STRANDS:+-,4	VALIDATION:PB,0;MOL,28
chr6	74156149	74156426	chr6	74156371	74156492	1911	20	+	-	TYPE:DELETION	MAX:chr6:74156170;chr6:74156492	95:chr6:74156164-74156206;chr6:74156372-74156492	SIGNAL_TYPE:PE_ALONE	SIGNAL_AMT:NA12878_PE,20;NA12878_SR,0	STRANDS:+-,20	VALIDATION:PB,6;MOL,0
chr6	74421249	74421401	chr6	74421428	74421575	1913	27	+	-	TYPE:DELETION	MAX:chr6:74421270;chr6:74421575	95:chr6:74421263-74421295;chr6:74421429-74421575	SIGNAL_TYPE:PE_ALONE	SIGNAL_AMT:NA12878_PE,27;NA12878_SR,0	STRANDS:+-,27	VALIDATION:PB,10;MOL,47
chr6	74832491	74832525	chr6	74833438	74833480	1915	29	+	-	TYPE:DELETION	MAX:chr6:74832512;chr6:74833480	95:chr6:74832511-74832513;chr6:74833480-74833480	SIGNAL_TYPE:PE_SR	SIGNAL_AMT:NA12878_PE,23;NA12878_SR,6	STRANDS:+-,29	VALIDATION:PB,0;MOL,27
chr6	74865434	74865469	chr6	74866576	74866590	1916	31	+	-	TYPE:DELETION	MAX:chr6:74865450;chr6:74866590	95:chr6:74865450-74865450;chr6:74866577-74866590	SIGNAL_TYPE:PE_SR	SIGNAL_AMT:NA12878_PE,22;NA12878_SR,9	STRANDS:+-,31	VALIDATION:PB,8;MOL,14
chr6	74932700	74933043	chr6	74932907	74933086	1917	21	+	-	TYPE:DELETION	MAX:chr6:74932721;chr6:74933086	95:chr6:74932716-74932765;chr6:74932908-74933086	SIGNAL_TYPE:PE_ALONE	SIGNAL_AMT:NA12878_PE,21;NA12878_SR,0	STRANDS:+-,21	VALIDATION:PB,6;MOL,29
chr6	75957782	75957937	chr6	75958004	75958136	1919	36	+	-	TYPE:DELETION	MAX:chr6:75957803;chr6:75958136	95:chr6:75957797-75957834;chr6:75958005-75958136	SIGNAL_TYPE:PE_ALONE	SIGNAL_AMT:NA12878_PE,36;NA12878_SR,0	STRANDS:+-,36	VALIDATION:PB,9;MOL,55
chr6	76053684	76053709	chr6	76053802	76053827	1920	7	+	-	TYPE:DELETION	MAX:chr6:76053705;chr6:76053823	95:chr6:76053704-76053706;chr6:76053822-76053824	SIGNAL_TYPE:PE_SR	SIGNAL_AMT:NA12878_PE,1;NA12878_SR,6	STRANDS:+-,7	VALIDATION:PB,0;MOL,22
chr6	76746489	76746520	chr6	76746567	76746598	1921	5	+	-	TYPE:DELETION	MAX:chr6:76746510;chr6:76746588	95:chr6:76746509-76746511;chr6:76746587-76746589	SIGNAL_TYPE:SR_ALONE	SIGNAL_AMT:NA12878_PE,0;NA12878_SR,5	STRANDS:+-,5	VALIDATION:PB,3;MOL,5
chr6	77097480	77097689	chr6	77102404	77102663	1922	15	+	-	TYPE:DELETION	MAX:chr6:77097501;chr6:77102642	95:chr6:77097498-77097542;chr6:77102605-77102648	SIGNAL_TYPE:PE_ALONE	SIGNAL_AMT:NA12878_PE,15;NA12878_SR,0	STRANDS:+-,15	VALIDATION:PB,9;MOL,20
chr6	77920068	77920360	chr6	77920114	77920461	1923	10	+	-	TYPE:DELETION	MAX:chr6:77920089;chr6:77920440	95:chr6:77920085-77920173;chr6:77920370-77920445	SIGNAL_TYPE:PE_ALONE	SIGNAL_AMT:NA12878_PE,10;NA12878_SR,0	STRANDS:+-,10	VALIDATION:PB,4;MOL,7
chr6	85318154	85318161	chr6	85324216	85324223	1928	58	+	-	TYPE:DELETION	MAX:chr6:85318161;chr6:85324223	95:chr6:85318155-85318161;chr6:85324217-85324223	SIGNAL_TYPE:PE_SR	SIGNAL_AMT:NA12878_PE,40;NA12878_SR,18	STRANDS:+-,58	VALIDATION:PB,18;MOL,38
chr6	86026354	86026508	chr6	86026557	86026684	1929	33	+	-	TYPE:DELETION	MAX:chr6:86026375;chr6:86026684	95:chr6:86026372-86026406;chr6:86026558-86026684	SIGNAL_TYPE:PE_ALONE	SIGNAL_AMT:NA12878_PE,33;NA12878_SR,0	STRANDS:+-,33	VALIDATION:PB,9;MOL,45
chr6	86708731	86708884	chr6	86714619	86714812	1931	29	+	-	TYPE:DELETION	MAX:chr6:86708752;chr6:86714812	95:chr6:86708745-86708777;chr6:86714620-86714812	SIGNAL_TYPE:PE_ALONE	SIGNAL_AMT:NA12878_PE,29;NA12878_SR,0	STRANDS:+-,29	VALIDATION:PB,10;MOL,11
chr6	87012190	87012556	chr6	87013483	87013657	1932	10	+	-	TYPE:DELETION	MAX:chr6:87012556;chr6:87013657	95:chr6:87012556-87012556;chr6:87013484-87013657	SIGNAL_TYPE:PE_ALONE	SIGNAL_AMT:NA12878_PE,10;NA12878_SR,0	STRANDS:+-,10	VALIDATION:PB,2;MOL,12
chr6	88118174	88118216	chr6	88118286	88118327	1934	5	+	-	TYPE:DELETION	MAX:chr6:88118216;chr6:88118307	95:chr6:88118216-88118216;chr6:88118305-88118309	SIGNAL_TYPE:PE_SR	SIGNAL_AMT:NA12878_PE,2;NA12878_SR,3	STRANDS:+-,5	VALIDATION:PB,0;MOL,3
chr6	89424146	89424187	chr6	89424440	89424481	1935	9	+	-	TYPE:DELETION	MAX:chr6:89424167;chr6:89424461	95:chr6:89424167-89424167;chr6:89424461-89424461	SIGNAL_TYPE:SR_ALONE	SIGNAL_AMT:NA12878_PE,0;NA12878_SR,9	STRANDS:+-,9	VALIDATION:PB,4;MOL,22
chr6	89923620	89923655	chr6	89923931	89923970	1936	50	+	+	TYPE:INVERSION	MAX:chr6:89923655;chr6:89923952	95:chr6:89923655-89923655;chr6:89923952-89923952	SIGNAL_TYPE:PE_SR	SIGNAL_AMT:NA12878_PE,33;NA12878_SR,17	STRANDS:++,50	VALIDATION:PB,17;MOL,20
chr6	91237586	91237593	chr6	91237892	91237899	1938	52	+	-	TYPE:DELETION	MAX:chr6:91237593;chr6:91237899	95:chr6:91237587-91237593;chr6:91237893-91237899	SIGNAL_TYPE:PE_SR	SIGNAL_AMT:NA12878_PE,33;NA12878_SR,19	STRANDS:+-,52	VALIDATION:PB,12;MOL,40
chr6	92807988	92808168	chr6	92808230	92808345	1940	26	+	-	TYPE:DELETION	MAX:chr6:92808009;chr6:92808345	95:chr6:92808007-92808051;chr6:92808231-92808345	SIGNAL_TYPE:PE_ALONE	SIGNAL_AMT:NA12878_PE,26;NA12878_SR,0	STRANDS:+-,26	VALIDATION:PB,12;MOL,10
chr6	96580129	96580144	chr6	96580227	96580242	1944	10	+	-	TYPE:DELETION	MAX:chr6:96580144;chr6:96580242	95:chr6:96580130-96580144;chr6:96580228-96580242	SIGNAL_TYPE:SR_ALONE	SIGNAL_AMT:NA12878_PE,0;NA12878_SR,10	STRANDS:+-,10	VALIDATION:PB,0;MOL,59
chr6	96852874	96853127	chr6	96853091	96853308	1945	14	+	-	TYPE:DELETION	MAX:chr6:96852895;chr6:96853308	95:chr6:96852891-96852970;chr6:96853092-96853308	SIGNAL_TYPE:PE_ALONE	SIGNAL_AMT:NA12878_PE,14;NA12878_SR,0	STRANDS:+-,14	VALIDATION:PB,0;MOL,50
chr6	97505044	97505074	chr6	97505338	97505378	1946	18	+	-	TYPE:DELETION	MAX:chr6:97505059;chr6:97505359	95:chr6:97505058-97505066;chr6:97505356-97505362	SIGNAL_TYPE:PE_SR	SIGNAL_AMT:NA12878_PE,16;NA12878_SR,2	STRANDS:+-,18	VALIDATION:PB,2;MOL,14
chr6	100034487	100034647	chr6	100035193	100035333	1947	39	+	-	TYPE:DELETION	MAX:chr6:100034508;chr6:100035333	95:chr6:100034505-100034536;chr6:100035194-100035333	SIGNAL_TYPE:PE_ALONE	SIGNAL_AMT:NA12878_PE,39;NA12878_SR,0	STRANDS:+-,39	VALIDATION:PB,10;MOL,13
chr6	101934545	101934577	chr6	101939010	101939039	1950	25	+	-	TYPE:DELETION	MAX:chr6:101934559;chr6:101939031	95:chr6:101934558-101934561;chr6:101939029-101939032	SIGNAL_TYPE:PE_SR	SIGNAL_AMT:NA12878_PE,21;NA12878_SR,4	STRANDS:+-,25	VALIDATION:PB,0;MOL,3
chr6	103737440	103737648	chr6	103762768	103762904	1952	21	+	-	TYPE:DELETION	MAX:chr6:103737461;chr6:103762904	95:chr6:103737456-103737506;chr6:103762769-103762904	SIGNAL_TYPE:PE_ALONE	SIGNAL_AMT:NA12878_PE,21;NA12878_SR,0	STRANDS:+-,21	VALIDATION:PB,8;MOL,20
chr6	104183179	104183320	chr6	104183346	104183522	1953	39	+	-	TYPE:DELETION	MAX:chr6:104183200;chr6:104183522	95:chr6:104183196-104183223;chr6:104183347-104183522	SIGNAL_TYPE:PE_ALONE	SIGNAL_AMT:NA12878_PE,39;NA12878_SR,0	STRANDS:+-,39	VALIDATION:PB,6;MOL,6
chr6	105260810	105261025	chr6	105263596	105263777	1954	22	+	-	TYPE:DELETION	MAX:chr6:105260831;chr6:105263777	95:chr6:105260826-105260885;chr6:105263597-105263777	SIGNAL_TYPE:PE_ALONE	SIGNAL_AMT:NA12878_PE,22;NA12878_SR,0	STRANDS:+-,22	VALIDATION:PB,4;MOL,5
chr6	105567836	105567948	chr6	105568040	105568198	1955	45	+	-	TYPE:DELETION	MAX:chr6:105567857;chr6:105568198	95:chr6:105567854-105567871;chr6:105568041-105568198	SIGNAL_TYPE:PE_ALONE	SIGNAL_AMT:NA12878_PE,45;NA12878_SR,0	STRANDS:+-,45	VALIDATION:PB,15;MOL,46
chr6	106983619	106983657	chr6	106983933	106983946	1959	43	+	-	TYPE:DELETION	MAX:chr6:106983640;chr6:106983946	95:chr6:106983640-106983640;chr6:106983934-106983946	SIGNAL_TYPE:PE_SR	SIGNAL_AMT:NA12878_PE,33;NA12878_SR,10	STRANDS:+-,43	VALIDATION:PB,7;MOL,24
chr6	107124495	107124654	chr6	107124517	107124844	1960	33	+	-	TYPE:DELETION	MAX:chr6:107124516;chr6:107124823	95:chr6:107124512-107124549;chr6:107124794-107124829	SIGNAL_TYPE:PE_ALONE	SIGNAL_AMT:NA12878_PE,33;NA12878_SR,0	STRANDS:+-,33	VALIDATION:PB,4;MOL,39
chr6	108031326	108031547	chr6	108032201	108032424	1961	22	+	-	TYPE:DELETION	MAX:chr6:108031347;chr6:108032424	95:chr6:108031344-108031411;chr6:108032202-108032424	SIGNAL_TYPE:PE_ALONE	SIGNAL_AMT:NA12878_PE,22;NA12878_SR,0	STRANDS:+-,22	VALIDATION:PB,18;MOL,35
chr6	108266116	108266125	chr6	108266410	108266419	1963	33	+	-	TYPE:DELETION	MAX:chr6:108266125;chr6:108266419	95:chr6:108266117-108266125;chr6:108266411-108266419	SIGNAL_TYPE:PE_SR	SIGNAL_AMT:NA12878_PE,17;NA12878_SR,16	STRANDS:+-,33	VALIDATION:PB,9;MOL,22
chr6	115624519	115624724	chr6	115624694	115624891	1966	17	+	-	TYPE:DELETION	MAX:chr6:115624540;chr6:115624891	95:chr6:115624534-115624580;chr6:115624695-115624891	SIGNAL_TYPE:PE_ALONE	SIGNAL_AMT:NA12878_PE,17;NA12878_SR,0	STRANDS:+-,17	VALIDATION:PB,7;MOL,23
chr6	116750811	116750851	chr6	116751129	116751134	1967	69	+	-	TYPE:DELETION	MAX:chr6:116750851;chr6:116751134	95:chr6:116750851-116750851;chr6:116751130-116751134	SIGNAL_TYPE:PE_SR	SIGNAL_AMT:NA12878_PE,46;NA12878_SR,23	STRANDS:+-,69	VALIDATION:PB,14;MOL,68
chr6	119011697	119011739	chr6	119013919	119013949	1968	21	-	+	TYPE:TANDEMDUP	MAX:chr6:119011739;chr6:119013940	95:chr6:119011739-119011739;chr6:119013937-119013945	SIGNAL_TYPE:PE_SR	SIGNAL_AMT:NA12878_PE,20;NA12878_SR,1	STRANDS:-+,21	VALIDATION:PB,8;MOL,12
chr6	119012280	119012309	chr6	119013906	119013946	1969	17	+	-	TYPE:DELETION	MAX:chr6:119012297;chr6:119013927	95:chr6:119012296-119012302;chr6:119013924-119013929	SIGNAL_TYPE:PE_SR	SIGNAL_AMT:NA12878_PE,15;NA12878_SR,2	STRANDS:+-,17	VALIDATION:PB,8;MOL,17
chr6	119261658	119262041	chr6	119262286	119262724	1970	5	-	+	TYPE:TANDEMDUP	MAX:chr6:119262041;chr6:119262307	95:chr6:119261659-119262041;chr6:119262304-119262457	SIGNAL_TYPE:PE_ALONE	SIGNAL_AMT:NA12878_PE,5;NA12878_SR,0	STRANDS:-+,5	VALIDATION:PB,3;MOL,3
chr6	119417510	119417527	chr6	119417811	119417847	1971	20	+	-	TYPE:DELETION	MAX:chr6:119417527;chr6:119417832	95:chr6:119417511-119417527;chr6:119417832-119417832	SIGNAL_TYPE:PE_SR	SIGNAL_AMT:NA12878_PE,11;NA12878_SR,9	STRANDS:+-,20	VALIDATION:PB,0;MOL,8
chr6	120764804	120764827	chr6	120764911	120764934	1972	7	-	+	TYPE:TANDEMDUP	MAX:chr6:120764825;chr6:120764932	95:chr6:120764824-120764826;chr6:120764931-120764933	SIGNAL_TYPE:SR_ALONE	SIGNAL_AMT:NA12878_PE,0;NA12878_SR,7	STRANDS:-+,7	VALIDATION:PB,8;MOL,4
chr6	121319300	121319312	chr6	121319595	121319637	1974	33	+	-	TYPE:DELETION	MAX:chr6:121319312;chr6:121319637	95:chr6:121319301-121319312;chr6:121319637-121319637	SIGNAL_TYPE:PE_SR	SIGNAL_AMT:NA12878_PE,21;NA12878_SR,12	STRANDS:+-,33	VALIDATION:PB,10;MOL,42
chr6	122161662	122161677	chr6	122161768	122161783	1975	10	-	+	TYPE:TANDEMDUP	MAX:chr6:122161677;chr6:122161783	95:chr6:122161663-122161677;chr6:122161769-122161783	SIGNAL_TYPE:SR_ALONE	SIGNAL_AMT:NA12878_PE,0;NA12878_SR,10	STRANDS:-+,10	VALIDATION:PB,6;MOL,2
chr6	122301640	122301827	chr6	122301856	122302023	1976	29	+	-	TYPE:DELETION	MAX:chr6:122301661;chr6:122302023	95:chr6:122301656-122301703;chr6:122301857-122302023	SIGNAL_TYPE:PE_ALONE	SIGNAL_AMT:NA12878_PE,29;NA12878_SR,0	STRANDS:+-,29	VALIDATION:PB,17;MOL,54
chr6	123515053	123515091	chr6	123515352	123515394	1978	42	+	-	TYPE:DELETION	MAX:chr6:123515091;chr6:123515394	95:chr6:123515091-123515091;chr6:123515394-123515394	SIGNAL_TYPE:PE_SR	SIGNAL_AMT:NA12878_PE,19;NA12878_SR,23	STRANDS:+-,42	VALIDATION:PB,12;MOL,50
chr6	124498915	124498928	chr6	124499209	124499250	1979	48	+	-	TYPE:DELETION	MAX:chr6:124498928;chr6:124499230	95:chr6:124498916-124498928;chr6:124499230-124499230	SIGNAL_TYPE:PE_SR	SIGNAL_AMT:NA12878_PE,38;NA12878_SR,10	STRANDS:+-,48	VALIDATION:PB,12;MOL,37
chr6	157957834	157958045	chr6	157958031	157958171	1981	16	+	-	TYPE:DELETION	MAX:chr6:157957855;chr6:157958171	95:chr6:157957850-157957896;chr6:157958032-157958171	SIGNAL_TYPE:PE_ALONE	SIGNAL_AMT:NA12878_PE,16;NA12878_SR,0	STRANDS:+-,16	VALIDATION:PB,6;MOL,21
chr6	128827763	128828070	chr6	128829394	128829634	1983	12	+	-	TYPE:DELETION	MAX:chr6:128828070;chr6:128829622	95:chr6:128828070-128828070;chr6:128829564-128829624	SIGNAL_TYPE:PE_ALONE	SIGNAL_AMT:NA12878_PE,12;NA12878_SR,0	STRANDS:+-,12	VALIDATION:PB,6;MOL,21
chr6	128976329	128976368	chr6	128976543	128976579	1984	10	+	-	TYPE:DELETION	MAX:chr6:128976350;chr6:128976564	95:chr6:128976348-128976352;chr6:128976562-128976565	SIGNAL_TYPE:PE_SR	SIGNAL_AMT:NA12878_PE,7;NA12878_SR,3	STRANDS:+-,10	VALIDATION:PB,5;MOL,7
chr6	128989820	128989849	chr6	128990132	128990168	1985	16	+	-	TYPE:DELETION	MAX:chr6:128989839;chr6:128990153	95:chr6:128989838-128989841;chr6:128990152-128990154	SIGNAL_TYPE:PE_SR	SIGNAL_AMT:NA12878_PE,12;NA12878_SR,4	STRANDS:+-,16	VALIDATION:PB,4;MOL,25
chr6	129319522	129319540	chr6	129325563	129325582	1986	28	+	-	TYPE:DELETION	MAX:chr6:129319540;chr6:129325582	95:chr6:129319523-129319540;chr6:129325564-129325582	SIGNAL_TYPE:PE_SR	SIGNAL_AMT:NA12878_PE,21;NA12878_SR,7	STRANDS:+-,28	VALIDATION:PB,9;MOL,6
chr6	130959378	130959708	chr6	130959535	130959729	1987	18	+	-	TYPE:DELETION	MAX:chr6:130959708;chr6:130959729	95:chr6:130959708-130959708;chr6:130959536-130959729	SIGNAL_TYPE:PE_ALONE	SIGNAL_AMT:NA12878_PE,18;NA12878_SR,0	STRANDS:+-,18	VALIDATION:PB,10;MOL,17
chr6	131417978	131418298	chr6	131418812	131419010	1988	18	+	-	TYPE:DELETION	MAX:chr6:131418298;chr6:131419010	95:chr6:131418298-131418298;chr6:131418813-131419010	SIGNAL_TYPE:PE_ALONE	SIGNAL_AMT:NA12878_PE,18;NA12878_SR,0	STRANDS:+-,18	VALIDATION:PB,12;MOL,8
chr6	132106594	132106618	chr6	132108769	132108795	1991	18	+	-	TYPE:DELETION	MAX:chr6:132106612;chr6:132108790	95:chr6:132106611-132106613;chr6:132108789-132108791	SIGNAL_TYPE:PE_SR	SIGNAL_AMT:NA12878_PE,13;NA12878_SR,5	STRANDS:+-,18	VALIDATION:PB,13;MOL,24
chr6	132114213	132114543	chr6	132118370	132118583	1992	18	+	-	TYPE:DELETION	MAX:chr6:132114543;chr6:132118583	95:chr6:132114543-132114543;chr6:132118371-132118583	SIGNAL_TYPE:PE_ALONE	SIGNAL_AMT:NA12878_PE,18;NA12878_SR,0	STRANDS:+-,18	VALIDATION:PB,7;MOL,13
chr6	132375175	132375414	chr6	132378726	132378919	1993	16	+	-	TYPE:DELETION	MAX:chr6:132375196;chr6:132378919	95:chr6:132375191-132375259;chr6:132378727-132378919	SIGNAL_TYPE:PE_ALONE	SIGNAL_AMT:NA12878_PE,16;NA12878_SR,0	STRANDS:+-,16	VALIDATION:PB,6;MOL,27
chr6	132697637	132697646	chr6	132697946	132697955	1994	33	+	-	TYPE:DELETION	MAX:chr6:132697646;chr6:132697955	95:chr6:132697638-132697646;chr6:132697947-132697955	SIGNAL_TYPE:PE_SR	SIGNAL_AMT:NA12878_PE,17;NA12878_SR,16	STRANDS:+-,33	VALIDATION:PB,3;MOL,31
chr6	132707475	132707859	chr6	132712012	132712434	1995	4	+	-	TYPE:DELETION	MAX:chr6:132707859;chr6:132712434	95:chr6:132707859-132707859;chr6:132712013-132712434	SIGNAL_TYPE:PE_ALONE	SIGNAL_AMT:NA12878_PE,4;NA12878_SR,0	STRANDS:+-,4	VALIDATION:PB,2;MOL,0
chr6	133371469	133371636	chr6	133371692	133371860	1996	34	+	-	TYPE:DELETION	MAX:chr6:133371490;chr6:133371860	95:chr6:133371486-133371527;chr6:133371693-133371860	SIGNAL_TYPE:PE_ALONE	SIGNAL_AMT:NA12878_PE,34;NA12878_SR,0	STRANDS:+-,34	VALIDATION:PB,5;MOL,11
chr6	134268962	134269001	chr6	134269712	134269735	1997	21	+	-	TYPE:DELETION	MAX:chr6:134268983;chr6:134269733	95:chr6:134268982-134268984;chr6:134269732-134269734	SIGNAL_TYPE:PE_SR	SIGNAL_AMT:NA12878_PE,15;NA12878_SR,6	STRANDS:+-,21	VALIDATION:PB,4;MOL,5
chr6	134817354	134817367	chr6	134817641	134817681	1998	23	+	-	TYPE:DELETION	MAX:chr6:134817367;chr6:134817681	95:chr6:134817355-134817367;chr6:134817681-134817681	SIGNAL_TYPE:PE_SR	SIGNAL_AMT:NA12878_PE,12;NA12878_SR,11	STRANDS:+-,23	VALIDATION:PB,2;MOL,27
chr6	136235610	136235820	chr6	136235813	136235942	2000	14	+	-	TYPE:DELETION	MAX:chr6:136235631;chr6:136235942	95:chr6:136235626-136235667;chr6:136235814-136235942	SIGNAL_TYPE:PE_ALONE	SIGNAL_AMT:NA12878_PE,14;NA12878_SR,0	STRANDS:+-,14	VALIDATION:PB,5;MOL,15
chr6	137313676	137313846	chr6	137314052	137314194	2006	35	+	-	TYPE:DELETION	MAX:chr6:137313697;chr6:137314194	95:chr6:137313691-137313733;chr6:137314053-137314194	SIGNAL_TYPE:PE_ALONE	SIGNAL_AMT:NA12878_PE,35;NA12878_SR,0	STRANDS:+-,35	VALIDATION:PB,12;MOL,38
chr6	139602655	139602885	chr6	139602676	139603027	2007	14	+	-	TYPE:DELETION	MAX:chr6:139602676;chr6:139603006	95:chr6:139602671-139602727;chr6:139602942-139603009	SIGNAL_TYPE:PE_ALONE	SIGNAL_AMT:NA12878_PE,14;NA12878_SR,0	STRANDS:+-,14	VALIDATION:PB,6;MOL,9
chr6	139602649	139602806	chr6	139606914	139607169	2008	16	+	-	TYPE:DELETION	MAX:chr6:139602670;chr6:139607169	95:chr6:139602662-139602689;chr6:139606915-139607169	SIGNAL_TYPE:PE_ALONE	SIGNAL_AMT:NA12878_PE,16;NA12878_SR,0	STRANDS:+-,16	VALIDATION:PB,0;MOL,5
chr6	140952883	140952924	chr6	140953171	140953185	2010	21	+	-	TYPE:DELETION	MAX:chr6:140952904;chr6:140953185	95:chr6:140952904-140952904;chr6:140953172-140953185	SIGNAL_TYPE:PE_SR	SIGNAL_AMT:NA12878_PE,11;NA12878_SR,10	STRANDS:+-,21	VALIDATION:PB,0;MOL,5
chr6	141325717	141325724	chr6	141326013	141326054	2011	40	+	-	TYPE:DELETION	MAX:chr6:141325724;chr6:141326034	95:chr6:141325718-141325724;chr6:141326034-141326034	SIGNAL_TYPE:PE_SR	SIGNAL_AMT:NA12878_PE,20;NA12878_SR,20	STRANDS:+-,40	VALIDATION:PB,11;MOL,14
chr6	141548608	141548645	chr6	141550021	141550035	2012	22	+	-	TYPE:DELETION	MAX:chr6:141548645;chr6:141550035	95:chr6:141548645-141548645;chr6:141550022-141550035	SIGNAL_TYPE:PE_SR	SIGNAL_AMT:NA12878_PE,12;NA12878_SR,10	STRANDS:+-,22	VALIDATION:PB,7;MOL,20
chr6	143161418	143161449	chr6	143161504	143161535	2014	5	+	-	TYPE:DELETION	MAX:chr6:143161439;chr6:143161525	95:chr6:143161438-143161440;chr6:143161524-143161526	SIGNAL_TYPE:SR_ALONE	SIGNAL_AMT:NA12878_PE,0;NA12878_SR,5	STRANDS:+-,5	VALIDATION:PB,3;MOL,1
chr6	144453376	144453630	chr6	144453536	144453655	2016	11	+	-	TYPE:DELETION	MAX:chr6:144453397;chr6:144453655	95:chr6:144453391-144453453;chr6:144453537-144453655	SIGNAL_TYPE:PE_ALONE	SIGNAL_AMT:NA12878_PE,11;NA12878_SR,0	STRANDS:+-,11	VALIDATION:PB,4;MOL,2
chr6	149632761	149632803	chr6	149632926	149632959	2019	9	+	-	TYPE:DELETION	MAX:chr6:149632803;chr6:149632947	95:chr6:149632803-149632803;chr6:149632946-149632948	SIGNAL_TYPE:PE_SR	SIGNAL_AMT:NA12878_PE,4;NA12878_SR,5	STRANDS:+-,9	VALIDATION:PB,0;MOL,14
chr6	151097558	151097855	chr6	151097685	151097882	2022	7	+	-	TYPE:DELETION	MAX:chr6:151097579;chr6:151097882	95:chr6:151097574-151097646;chr6:151097686-151097882	SIGNAL_TYPE:PE_ALONE	SIGNAL_AMT:NA12878_PE,7;NA12878_SR,0	STRANDS:+-,7	VALIDATION:PB,2;MOL,0
chr6	151485884	151486031	chr6	151486679	151486962	2024	34	+	-	TYPE:DELETION	MAX:chr6:151485905;chr6:151486941	95:chr6:151485900-151485930;chr6:151486914-151486945	SIGNAL_TYPE:PE_ALONE	SIGNAL_AMT:NA12878_PE,34;NA12878_SR,0	STRANDS:+-,34	VALIDATION:PB,9;MOL,0
chr6	153029986	153029993	chr6	153033770	153033802	2026	62	+	-	TYPE:DELETION	MAX:chr6:153029993;chr6:153033791	95:chr6:153029987-153029993;chr6:153033791-153033791	SIGNAL_TYPE:PE_SR	SIGNAL_AMT:NA12878_PE,41;NA12878_SR,21	STRANDS:+-,62	VALIDATION:PB,14;MOL,16
chr6	154446926	154446933	chr6	154447218	154447252	2030	50	+	-	TYPE:DELETION	MAX:chr6:154446933;chr6:154447239	95:chr6:154446927-154446933;chr6:154447239-154447239	SIGNAL_TYPE:PE_SR	SIGNAL_AMT:NA12878_PE,30;NA12878_SR,20	STRANDS:+-,50	VALIDATION:PB,11;MOL,40
chr6	154686465	154686726	chr6	154686610	154686810	2031	10	+	-	TYPE:DELETION	MAX:chr6:154686486;chr6:154686810	95:chr6:154686481-154686550;chr6:154686611-154686810	SIGNAL_TYPE:PE_ALONE	SIGNAL_AMT:NA12878_PE,10;NA12878_SR,0	STRANDS:+-,10	VALIDATION:PB,15;MOL,16
chr6	157699906	157700043	chr6	157703084	157703253	2034	25	+	-	TYPE:DELETION	MAX:chr6:157699927;chr6:157703253	95:chr6:157699921-157699948;chr6:157703085-157703253	SIGNAL_TYPE:PE_ALONE	SIGNAL_AMT:NA12878_PE,25;NA12878_SR,0	STRANDS:+-,25	VALIDATION:PB,6;MOL,3
chr6	157703990	157704261	chr6	157704118	157704298	2035	10	+	-	TYPE:DELETION	MAX:chr6:157704011;chr6:157704298	95:chr6:157704005-157704063;chr6:157704119-157704298	SIGNAL_TYPE:PE_ALONE	SIGNAL_AMT:NA12878_PE,10;NA12878_SR,0	STRANDS:+-,10	VALIDATION:PB,6;MOL,10
chr6	158548279	158548284	chr6	158549063	158549068	2038	65	+	-	TYPE:DELETION	MAX:chr6:158548284;chr6:158549068	95:chr6:158548280-158548284;chr6:158549064-158549068	SIGNAL_TYPE:PE_SR	SIGNAL_AMT:NA12878_PE,39;NA12878_SR,26	STRANDS:+-,65	VALIDATION:PB,22;MOL,44
chr6	158876074	158876112	chr6	158876384	158876425	2039	18	+	-	TYPE:DELETION	MAX:chr6:158876092;chr6:158876405	95:chr6:158876092-158876092;chr6:158876405-158876405	SIGNAL_TYPE:PE_SR	SIGNAL_AMT:NA12878_PE,8;NA12878_SR,10	STRANDS:+-,18	VALIDATION:PB,3;MOL,10
chr6	158992396	158992567	chr6	158992423	158992601	2040	7	+	-	TYPE:DELETION	MAX:chr6:158992417;chr6:158992586	95:chr6:158992410-158992451;chr6:158992515-158992591	SIGNAL_TYPE:PE_ALONE	SIGNAL_AMT:NA12878_PE,7;NA12878_SR,0	STRANDS:+-,7	VALIDATION:PB,0;MOL,3
chr6	159126112	159126565	chr6	159126326	159126586	2041	6	+	-	TYPE:DELETION	MAX:chr6:159126133;chr6:159126586	95:chr6:159126132-159126307;chr6:159126327-159126586	SIGNAL_TYPE:PE_ALONE	SIGNAL_AMT:NA12878_PE,6;NA12878_SR,0	STRANDS:+-,6	VALIDATION:PB,0;MOL,5
chr6	159652118	159652130	chr6	159652401	159652440	2042	39	+	-	TYPE:DELETION	MAX:chr6:159652130;chr6:159652440	95:chr6:159652119-159652130;chr6:159652440-159652440	SIGNAL_TYPE:PE_SR	SIGNAL_AMT:NA12878_PE,28;NA12878_SR,11	STRANDS:+-,39	VALIDATION:PB,4;MOL,24
chr6	159666775	159666781	chr6	159667080	159667087	2043	61	+	-	TYPE:DELETION	MAX:chr6:159666781;chr6:159667087	95:chr6:159666776-159666781;chr6:159667081-159667087	SIGNAL_TYPE:PE_SR	SIGNAL_AMT:NA12878_PE,39;NA12878_SR,22	STRANDS:+-,61	VALIDATION:PB,12;MOL,34
chr6	159690236	159690597	chr6	159690343	159690628	2044	7	+	-	TYPE:DELETION	MAX:chr6:159690257;chr6:159690628	95:chr6:159690254-159690384;chr6:159690344-159690628	SIGNAL_TYPE:PE_ALONE	SIGNAL_AMT:NA12878_PE,7;NA12878_SR,0	STRANDS:+-,7	VALIDATION:PB,0;MOL,5
chr6	161511547	161511788	chr6	161511568	161511808	2047	4	+	-	TYPE:DELETION	MAX:chr6:161511568;chr6:161511788	95:chr6:161511563-161511651;chr6:161511694-161511793	SIGNAL_TYPE:PE_ALONE	SIGNAL_AMT:NA12878_PE,4;NA12878_SR,0	STRANDS:+-,4	VALIDATION:PB,2;MOL,50
chr6	162112855	162112876	chr6	162113081	162113102	2048	13	+	-	TYPE:DELETION	MAX:chr6:162112876;chr6:162113102	95:chr6:162112875-162112876;chr6:162113101-162113102	SIGNAL_TYPE:PE_SR	SIGNAL_AMT:NA12878_PE,6;NA12878_SR,7	STRANDS:+-,13	VALIDATION:PB,6;MOL,27
chr6	163434400	163434431	chr6	163434552	163434583	2050	5	+	-	TYPE:DELETION	MAX:chr6:163434421;chr6:163434573	95:chr6:163434420-163434422;chr6:163434572-163434574	SIGNAL_TYPE:SR_ALONE	SIGNAL_AMT:NA12878_PE,0;NA12878_SR,5	STRANDS:+-,5	VALIDATION:PB,2;MOL,23
chr6	164250789	164250829	chr6	164250910	164250920	2053	16	+	-	TYPE:DELETION	MAX:chr6:164250829;chr6:164250920	95:chr6:164250829-164250829;chr6:164250911-164250920	SIGNAL_TYPE:PE_SR	SIGNAL_AMT:NA12878_PE,1;NA12878_SR,15	STRANDS:+-,16	VALIDATION:PB,4;MOL,33
chr6	165724653	165724954	chr6	165732013	165732150	2055	33	+	-	TYPE:DELETION	MAX:chr6:165724674;chr6:165732150	95:chr6:165724670-165724706;chr6:165732014-165732150	SIGNAL_TYPE:PE_ALONE	SIGNAL_AMT:NA12878_PE,33;NA12878_SR,0	STRANDS:+-,33	VALIDATION:PB,12;MOL,3
chr6	166696559	166696859	chr6	166696580	166696881	2057	4	+	-	TYPE:DELETION	MAX:chr6:166696580;chr6:166696860	95:chr6:166696576-166696691;chr6:166696743-166696864	SIGNAL_TYPE:PE_ALONE	SIGNAL_AMT:NA12878_PE,4;NA12878_SR,0	STRANDS:+-,4	VALIDATION:PB,5;MOL,15
chr6	167488052	167488381	chr6	167489415	167489590	2058	28	+	-	TYPE:DELETION	MAX:chr6:167488073;chr6:167489590	95:chr6:167488072-167488119;chr6:167489416-167489590	SIGNAL_TYPE:PE_ALONE	SIGNAL_AMT:NA12878_PE,28;NA12878_SR,0	STRANDS:+-,28	VALIDATION:PB,17;MOL,14
chr6	168059211	168059247	chr6	168059515	168059550	2065	12	+	-	TYPE:DELETION	MAX:chr6:168059232;chr6:168059536	95:chr6:168059230-168059235;chr6:168059531-168059538	SIGNAL_TYPE:PE_SR	SIGNAL_AMT:NA12878_PE,10;NA12878_SR,2	STRANDS:+-,12	VALIDATION:PB,10;MOL,14
chr6	168716963	168717449	chr6	168718433	168718790	2066	4	+	-	TYPE:DELETION	MAX:chr6:168717449;chr6:168718790	95:chr6:168717449-168717449;chr6:168718434-168718790	SIGNAL_TYPE:PE_ALONE	SIGNAL_AMT:NA12878_PE,4;NA12878_SR,0	STRANDS:+-,4	VALIDATION:PB,6;MOL,0
chr6	170229028	170229417	chr6	170229049	170229438	2079	5	+	-	TYPE:DELETION	MAX:chr6:170229049;chr6:170229418	95:chr6:170229046-170229169;chr6:170229265-170229420	SIGNAL_TYPE:PE_ALONE	SIGNAL_AMT:NA12878_PE,5;NA12878_SR,0	STRANDS:+-,5	VALIDATION:PB,3;MOL,2
chr6	170575891	170576030	chr6	170576581	170576828	2085	10	+	-	TYPE:DELETION	MAX:chr6:170575912;chr6:170576828	95:chr6:170575907-170575976;chr6:170576582-170576828	SIGNAL_TYPE:PE_ALONE	SIGNAL_AMT:NA12878_PE,10;NA12878_SR,0	STRANDS:+-,10	VALIDATION:PB,3;MOL,18
chr7	224245	224463	chr7	225636	225985	2090	21	+	-	TYPE:DELETION	MAX:chr7:224266;chr7:225964	95:chr7:224261-224327;chr7:225918-225969	SIGNAL_TYPE:PE_ALONE	SIGNAL_AMT:NA12878_PE,21;NA12878_SR,0	STRANDS:+-,21	VALIDATION:PB,7;MOL,3
chr7	348866	349153	chr7	349021	349175	2091	7	+	-	TYPE:DELETION	MAX:chr7:348887;chr7:349160	95:chr7:348882-348958;chr7:349098-349166	SIGNAL_TYPE:PE_ALONE	SIGNAL_AMT:NA12878_PE,7;NA12878_SR,0	STRANDS:+-,7	VALIDATION:PB,3;MOL,22
chr7	515337	515527	chr7	515420	515549	2095	18	+	-	TYPE:DELETION	MAX:chr7:515358;chr7:515549	95:chr7:515354-515395;chr7:515421-515549	SIGNAL_TYPE:PE_ALONE	SIGNAL_AMT:NA12878_PE,18;NA12878_SR,0	STRANDS:+-,18	VALIDATION:PB,0;MOL,5
chr7	522702	523059	chr7	522723	523167	2096	4	+	-	TYPE:DELETION	MAX:chr7:522723;chr7:523167	95:chr7:522719-522829;chr7:523167-523167	SIGNAL_TYPE:PE_ALONE	SIGNAL_AMT:NA12878_PE,4;NA12878_SR,0	STRANDS:+-,4	VALIDATION:PB,5;MOL,0
chr7	581459	581709	chr7	581959	582358	2097	6	-	+	TYPE:TANDEMDUP	MAX:chr7:581709;chr7:581980	95:chr7:581460-581709;chr7:581977-582115	SIGNAL_TYPE:PE_ALONE	SIGNAL_AMT:NA12878_PE,6;NA12878_SR,0	STRANDS:-+,6	VALIDATION:PB,6;MOL,1
chr7	1185044	1185448	chr7	1187493	1187696	2104	13	+	-	TYPE:DELETION	MAX:chr7:1185448;chr7:1187695	95:chr7:1185448-1185448;chr7:1187618-1187696	SIGNAL_TYPE:PE_ALONE	SIGNAL_AMT:NA12878_PE,13;NA12878_SR,0	STRANDS:+-,13	VALIDATION:PB,5;MOL,17
chr7	1334920	1334961	chr7	1335173	1335214	2106	4	+	-	TYPE:DELETION	MAX:chr7:1334941;chr7:1335194	95:chr7:1334939-1334943;chr7:1335192-1335196	SIGNAL_TYPE:PE_SR	SIGNAL_AMT:NA12878_PE,1;NA12878_SR,3	STRANDS:+-,4	VALIDATION:PB,0;MOL,2
chr7	1855970	1856291	chr7	1863229	1863602	2107	9	+	-	TYPE:DELETION	MAX:chr7:1855991;chr7:1863581	95:chr7:1855987-1856094;chr7:1863508-1863585	SIGNAL_TYPE:PE_ALONE	SIGNAL_AMT:NA12878_PE,9;NA12878_SR,0	STRANDS:+-,9	VALIDATION:PB,4;MOL,3
chr7	5488822	5489112	chr7	5488967	5489134	2115	5	+	-	TYPE:DELETION	MAX:chr7:5488843;chr7:5489134	95:chr7:5488839-5488936;chr7:5488968-5489134	SIGNAL_TYPE:PE_ALONE	SIGNAL_AMT:NA12878_PE,5;NA12878_SR,0	STRANDS:+-,5	VALIDATION:PB,3;MOL,3
chr7	5842805	5843086	chr7	5843038	5843126	2116	17	+	-	TYPE:DELETION	MAX:chr7:5842826;chr7:5843126	95:chr7:5842821-5842864;chr7:5843039-5843126	SIGNAL_TYPE:PE_ALONE	SIGNAL_AMT:NA12878_PE,17;NA12878_SR,0	STRANDS:+-,17	VALIDATION:PB,4;MOL,20
chr7	8698609	8698651	chr7	8698835	8698855	2118	9	+	-	TYPE:DELETION	MAX:chr7:8698651;chr7:8698855	95:chr7:8698651-8698651;chr7:8698836-8698855	SIGNAL_TYPE:PE_SR	SIGNAL_AMT:NA12878_PE,2;NA12878_SR,7	STRANDS:+-,9	VALIDATION:PB,5;MOL,18
chr7	9634624	9634944	chr7	9635824	9635995	2119	29	+	-	TYPE:DELETION	MAX:chr7:9634944;chr7:9635995	95:chr7:9634944-9634944;chr7:9635825-9635995	SIGNAL_TYPE:PE_ALONE	SIGNAL_AMT:NA12878_PE,29;NA12878_SR,0	STRANDS:+-,29	VALIDATION:PB,13;MOL,28
chr7	10504290	10504530	chr7	10505986	10506162	2120	14	+	-	TYPE:DELETION	MAX:chr7:10504311;chr7:10506162	95:chr7:10504305-10504357;chr7:10505987-10506162	SIGNAL_TYPE:PE_ALONE	SIGNAL_AMT:NA12878_PE,14;NA12878_SR,0	STRANDS:+-,14	VALIDATION:PB,13;MOL,15
chr7	12024180	12024389	chr7	12024370	12024514	2122	20	+	-	TYPE:DELETION	MAX:chr7:12024201;chr7:12024514	95:chr7:12024196-12024249;chr7:12024371-12024514	SIGNAL_TYPE:PE_ALONE	SIGNAL_AMT:NA12878_PE,20;NA12878_SR,0	STRANDS:+-,20	VALIDATION:PB,7;MOL,32
chr7	13022089	13022122	chr7	13028529	13028571	2124	19	+	-	TYPE:DELETION	MAX:chr7:13022110;chr7:13028571	95:chr7:13022109-13022111;chr7:13028571-13028571	SIGNAL_TYPE:PE_SR	SIGNAL_AMT:NA12878_PE,15;NA12878_SR,4	STRANDS:+-,19	VALIDATION:PB,14;MOL,18
chr7	13663174	13663214	chr7	13663446	13663463	2125	34	+	-	TYPE:DELETION	MAX:chr7:13663195;chr7:13663463	95:chr7:13663195-13663195;chr7:13663447-13663463	SIGNAL_TYPE:PE_SR	SIGNAL_AMT:NA12878_PE,26;NA12878_SR,8	STRANDS:+-,34	VALIDATION:PB,3;MOL,6
chr7	14449031	14449215	chr7	14449203	14449377	2128	12	+	-	TYPE:DELETION	MAX:chr7:14449215;chr7:14449377	95:chr7:14449215-14449215;chr7:14449204-14449377	SIGNAL_TYPE:PE_ALONE	SIGNAL_AMT:NA12878_PE,12;NA12878_SR,0	STRANDS:+-,12	VALIDATION:PB,3;MOL,15
chr7	14451256	14451277	chr7	14451419	14451440	2129	8	+	-	TYPE:DELETION	MAX:chr7:14451277;chr7:14451440	95:chr7:14451276-14451277;chr7:14451439-14451440	SIGNAL_TYPE:PE_SR	SIGNAL_AMT:NA12878_PE,1;NA12878_SR,7	STRANDS:+-,8	VALIDATION:PB,2;MOL,8
chr7	14910415	14910593	chr7	14910653	14910760	2131	23	+	-	TYPE:DELETION	MAX:chr7:14910436;chr7:14910760	95:chr7:14910431-14910471;chr7:14910654-14910760	SIGNAL_TYPE:PE_ALONE	SIGNAL_AMT:NA12878_PE,23;NA12878_SR,0	STRANDS:+-,23	VALIDATION:PB,13;MOL,3
chr7	15885445	15885461	chr7	15885846	15885879	2132	33	+	-	TYPE:DELETION	MAX:chr7:15885461;chr7:15885867	95:chr7:15885446-15885461;chr7:15885866-15885867	SIGNAL_TYPE:PE_SR	SIGNAL_AMT:NA12878_PE,25;NA12878_SR,8	STRANDS:+-,33	VALIDATION:PB,6;MOL,20
chr7	16936266	16936500	chr7	16936523	16936648	2133	18	+	-	TYPE:DELETION	MAX:chr7:16936287;chr7:16936648	95:chr7:16936282-16936349;chr7:16936524-16936648	SIGNAL_TYPE:PE_ALONE	SIGNAL_AMT:NA12878_PE,18;NA12878_SR,0	STRANDS:+-,18	VALIDATION:PB,6;MOL,25
chr7	22434795	22434824	chr7	22436739	22436773	2135	31	+	-	TYPE:DELETION	MAX:chr7:22434810;chr7:22436760	95:chr7:22434810-22434813;chr7:22436757-22436761	SIGNAL_TYPE:PE_SR	SIGNAL_AMT:NA12878_PE,28;NA12878_SR,3	STRANDS:+-,31	VALIDATION:PB,7;MOL,41
chr7	22467755	22468192	chr7	22467771	22468213	2136	4	+	-	TYPE:DELETION	MAX:chr7:22467776;chr7:22468213	95:chr7:22467774-22467992;chr7:22468213-22468213	SIGNAL_TYPE:PE_ALONE	SIGNAL_AMT:NA12878_PE,4;NA12878_SR,0	STRANDS:+-,4	VALIDATION:PB,4;MOL,0
chr7	24038152	24038186	chr7	24040052	24040080	2139	33	+	-	TYPE:DELETION	MAX:chr7:24038171;chr7:24040073	95:chr7:24038170-24038173;chr7:24040071-24040074	SIGNAL_TYPE:PE_SR	SIGNAL_AMT:NA12878_PE,29;NA12878_SR,4	STRANDS:+-,33	VALIDATION:PB,6;MOL,0
chr7	24068301	24068326	chr7	24068508	24068533	2140	6	-	+	TYPE:TANDEMDUP	MAX:chr7:24068322;chr7:24068529	95:chr7:24068321-24068323;chr7:24068528-24068530	SIGNAL_TYPE:SR_ALONE	SIGNAL_AMT:NA12878_PE,0;NA12878_SR,6	STRANDS:-+,6	VALIDATION:PB,3;MOL,9
chr7	24258060	24258319	chr7	24258270	24258502	2141	12	+	-	TYPE:DELETION	MAX:chr7:24258081;chr7:24258502	95:chr7:24258076-24258144;chr7:24258271-24258502	SIGNAL_TYPE:PE_ALONE	SIGNAL_AMT:NA12878_PE,12;NA12878_SR,0	STRANDS:+-,12	VALIDATION:PB,6;MOL,16
chr7	24677930	24677955	chr7	24678227	24678269	2142	25	+	-	TYPE:DELETION	MAX:chr7:24677951;chr7:24678269	95:chr7:24677950-24677952;chr7:24678269-24678269	SIGNAL_TYPE:PE_SR	SIGNAL_AMT:NA12878_PE,20;NA12878_SR,5	STRANDS:+-,25	VALIDATION:PB,6;MOL,14
chr7	25044610	25044616	chr7	25044909	25044951	2143	59	+	-	TYPE:DELETION	MAX:chr7:25044616;chr7:25044951	95:chr7:25044611-25044616;chr7:25044951-25044951	SIGNAL_TYPE:PE_SR	SIGNAL_AMT:NA12878_PE,33;NA12878_SR,26	STRANDS:+-,59	VALIDATION:PB,8;MOL,60
chr7	25057448	25057482	chr7	25059836	25059862	2144	29	+	-	TYPE:DELETION	MAX:chr7:25057463;chr7:25059857	95:chr7:25057462-25057465;chr7:25059856-25059858	SIGNAL_TYPE:PE_SR	SIGNAL_AMT:NA12878_PE,25;NA12878_SR,4	STRANDS:+-,29	VALIDATION:PB,5;MOL,14
chr7	26137011	26137175	chr7	26145385	26145509	2145	24	+	-	TYPE:DELETION	MAX:chr7:26137032;chr7:26145509	95:chr7:26137028-26137057;chr7:26145386-26145509	SIGNAL_TYPE:PE_ALONE	SIGNAL_AMT:NA12878_PE,24;NA12878_SR,0	STRANDS:+-,24	VALIDATION:PB,14;MOL,12
chr7	26246098	26246600	chr7	26247652	26248033	2146	4	+	-	TYPE:DELETION	MAX:chr7:26246600;chr7:26248033	95:chr7:26246600-26246600;chr7:26247653-26248033	SIGNAL_TYPE:PE_ALONE	SIGNAL_AMT:NA12878_PE,4;NA12878_SR,0	STRANDS:+-,4	VALIDATION:PB,3;MOL,0
chr7	26248155	26248543	chr7	26251378	26251725	2147	7	+	-	TYPE:DELETION	MAX:chr7:26248176;chr7:26251725	95:chr7:26248175-26248315;chr7:26251379-26251725	SIGNAL_TYPE:PE_ALONE	SIGNAL_AMT:NA12878_PE,7;NA12878_SR,0	STRANDS:+-,7	VALIDATION:PB,2;MOL,0
chr7	27783354	27783571	chr7	27783532	27783748	2149	16	+	-	TYPE:DELETION	MAX:chr7:27783375;chr7:27783748	95:chr7:27783370-27783424;chr7:27783533-27783748	SIGNAL_TYPE:PE_ALONE	SIGNAL_AMT:NA12878_PE,16;NA12878_SR,0	STRANDS:+-,16	VALIDATION:PB,3;MOL,5
chr7	28574292	28574440	chr7	28574980	28575145	2150	37	+	-	TYPE:DELETION	MAX:chr7:28574313;chr7:28575145	95:chr7:28574309-28574337;chr7:28574981-28575145	SIGNAL_TYPE:PE_ALONE	SIGNAL_AMT:NA12878_PE,37;NA12878_SR,0	STRANDS:+-,37	VALIDATION:PB,6;MOL,60
chr7	28596624	28596663	chr7	28596838	28596876	2151	9	+	-	TYPE:DELETION	MAX:chr7:28596645;chr7:28596859	95:chr7:28596643-28596647;chr7:28596857-28596861	SIGNAL_TYPE:PE_SR	SIGNAL_AMT:NA12878_PE,6;NA12878_SR,3	STRANDS:+-,9	VALIDATION:PB,3;MOL,21
chr7	29688405	29688647	chr7	29689993	29690174	2153	16	+	-	TYPE:DELETION	MAX:chr7:29688426;chr7:29690174	95:chr7:29688421-29688491;chr7:29689994-29690174	SIGNAL_TYPE:PE_ALONE	SIGNAL_AMT:NA12878_PE,16;NA12878_SR,0	STRANDS:+-,16	VALIDATION:PB,6;MOL,11
chr7	31315558	31315659	chr7	31318832	31318967	2155	53	+	-	TYPE:DELETION	MAX:chr7:31315579;chr7:31318967	95:chr7:31315572-31315590;chr7:31318833-31318967	SIGNAL_TYPE:PE_ALONE	SIGNAL_AMT:NA12878_PE,53;NA12878_SR,0	STRANDS:+-,53	VALIDATION:PB,8;MOL,20
chr7	31523758	31523974	chr7	31525132	31525271	2156	19	+	-	TYPE:DELETION	MAX:chr7:31523779;chr7:31525271	95:chr7:31523774-31523830;chr7:31525133-31525271	SIGNAL_TYPE:PE_ALONE	SIGNAL_AMT:NA12878_PE,19;NA12878_SR,0	STRANDS:+-,19	VALIDATION:PB,5;MOL,11
chr7	31587003	31587409	chr7	31590252	31590534	2157	12	+	+	TYPE:INVERSION	MAX:chr7:31587409;chr7:31590273	95:chr7:31587409-31587409;chr7:31590269-31590362	SIGNAL_TYPE:PE_ALONE	SIGNAL_AMT:NA12878_PE,12;NA12878_SR,0	STRANDS:++,12	VALIDATION:PB,8;MOL,20
chr7	31586750	31586786	chr7	31591974	31592013	2158	16	-	-	TYPE:INVERSION	MAX:chr7:31586786;chr7:31591995	95:chr7:31586786-31586786;chr7:31591993-31591997	SIGNAL_TYPE:PE_SR	SIGNAL_AMT:NA12878_PE,13;NA12878_SR,3	STRANDS:--,16	VALIDATION:PB,9;MOL,19
chr7	32390159	32390170	chr7	32393106	32393117	2161	43	+	-	TYPE:DELETION	MAX:chr7:32390170;chr7:32393117	95:chr7:32390160-32390170;chr7:32393107-32393117	SIGNAL_TYPE:PE_SR	SIGNAL_AMT:NA12878_PE,31;NA12878_SR,12	STRANDS:+-,43	VALIDATION:PB,7;MOL,33
chr7	32774924	32775318	chr7	32777513	32777702	2162	13	+	-	TYPE:DELETION	MAX:chr7:32775318;chr7:32777702	95:chr7:32775318-32775318;chr7:32777514-32777702	SIGNAL_TYPE:PE_ALONE	SIGNAL_AMT:NA12878_PE,13;NA12878_SR,0	STRANDS:+-,13	VALIDATION:PB,0;MOL,22
chr7	33403533	33403567	chr7	33403849	33403868	2163	23	+	-	TYPE:DELETION	MAX:chr7:33403547;chr7:33403868	95:chr7:33403547-33403548;chr7:33403850-33403868	SIGNAL_TYPE:PE_SR	SIGNAL_AMT:NA12878_PE,15;NA12878_SR,8	STRANDS:+-,23	VALIDATION:PB,3;MOL,1
chr7	33898851	33898860	chr7	33899153	33899189	2164	53	+	-	TYPE:DELETION	MAX:chr7:33898860;chr7:33899174	95:chr7:33898852-33898860;chr7:33899174-33899174	SIGNAL_TYPE:PE_SR	SIGNAL_AMT:NA12878_PE,37;NA12878_SR,16	STRANDS:+-,53	VALIDATION:PB,7;MOL,48
chr7	36441155	36441431	chr7	36441765	36441938	2166	21	+	-	TYPE:DELETION	MAX:chr7:36441431;chr7:36441938	95:chr7:36441431-36441431;chr7:36441766-36441938	SIGNAL_TYPE:PE_ALONE	SIGNAL_AMT:NA12878_PE,21;NA12878_SR,0	STRANDS:+-,21	VALIDATION:PB,5;MOL,12
chr7	36526439	36526480	chr7	36526589	36526629	2167	8	+	-	TYPE:DELETION	MAX:chr7:36526460;chr7:36526610	95:chr7:36526458-36526462;chr7:36526608-36526612	SIGNAL_TYPE:PE_SR	SIGNAL_AMT:NA12878_PE,5;NA12878_SR,3	STRANDS:+-,8	VALIDATION:PB,5;MOL,38
chr7	37477241	37477495	chr7	37477405	37477624	2168	13	+	-	TYPE:DELETION	MAX:chr7:37477262;chr7:37477624	95:chr7:37477258-37477332;chr7:37477406-37477624	SIGNAL_TYPE:PE_ALONE	SIGNAL_AMT:NA12878_PE,13;NA12878_SR,0	STRANDS:+-,13	VALIDATION:PB,5;MOL,9
chr7	37998499	37998537	chr7	37998801	37998843	2169	22	+	-	TYPE:DELETION	MAX:chr7:37998520;chr7:37998843	95:chr7:37998519-37998521;chr7:37998843-37998843	SIGNAL_TYPE:PE_SR	SIGNAL_AMT:NA12878_PE,18;NA12878_SR,4	STRANDS:+-,22	VALIDATION:PB,9;MOL,29
chr7	38508452	38508493	chr7	38508767	38508808	2170	14	+	-	TYPE:DELETION	MAX:chr7:38508473;chr7:38508788	95:chr7:38508473-38508473;chr7:38508788-38508788	SIGNAL_TYPE:SR_ALONE	SIGNAL_AMT:NA12878_PE,0;NA12878_SR,14	STRANDS:+-,14	VALIDATION:PB,3;MOL,39
chr7	38513005	38513043	chr7	38513333	38513350	2171	23	+	-	TYPE:DELETION	MAX:chr7:38513024;chr7:38513350	95:chr7:38513024-38513025;chr7:38513334-38513350	SIGNAL_TYPE:PE_SR	SIGNAL_AMT:NA12878_PE,15;NA12878_SR,8	STRANDS:+-,23	VALIDATION:PB,3;MOL,16
chr7	39820056	39820417	chr7	39825018	39825265	2174	7	+	-	TYPE:DELETION	MAX:chr7:39820077;chr7:39825265	95:chr7:39820073-39820187;chr7:39825019-39825265	SIGNAL_TYPE:PE_ALONE	SIGNAL_AMT:NA12878_PE,7;NA12878_SR,0	STRANDS:+-,7	VALIDATION:PB,10;MOL,21
chr7	40879356	40879390	chr7	40880453	40880490	2176	32	-	-	TYPE:INVERSION	MAX:chr7:40879375;chr7:40880474	95:chr7:40879372-40879377;chr7:40880472-40880476	SIGNAL_TYPE:PE_SR	SIGNAL_AMT:NA12878_PE,30;NA12878_SR,2	STRANDS:++,14;--,18	VALIDATION:PB,21;MOL,37
chr7	42549694	42549868	chr7	42549881	42550058	2177	27	+	-	TYPE:DELETION	MAX:chr7:42549715;chr7:42550058	95:chr7:42549713-42549752;chr7:42549882-42550058	SIGNAL_TYPE:PE_ALONE	SIGNAL_AMT:NA12878_PE,27;NA12878_SR,0	STRANDS:+-,27	VALIDATION:PB,7;MOL,57
chr7	42604621	42604658	chr7	42604959	42604967	2178	56	+	-	TYPE:DELETION	MAX:chr7:42604640;chr7:42604967	95:chr7:42604640-42604640;chr7:42604960-42604967	SIGNAL_TYPE:PE_SR	SIGNAL_AMT:NA12878_PE,40;NA12878_SR,16	STRANDS:+-,56	VALIDATION:PB,14;MOL,44
chr7	44663083	44663106	chr7	44663200	44663223	2179	7	-	+	TYPE:TANDEMDUP	MAX:chr7:44663104;chr7:44663221	95:chr7:44663103-44663105;chr7:44663220-44663222	SIGNAL_TYPE:SR_ALONE	SIGNAL_AMT:NA12878_PE,0;NA12878_SR,7	STRANDS:-+,7	VALIDATION:PB,5;MOL,2
chr7	44962387	44962533	chr7	44962585	44962743	2181	34	+	-	TYPE:DELETION	MAX:chr7:44962408;chr7:44962743	95:chr7:44962404-44962430;chr7:44962586-44962743	SIGNAL_TYPE:PE_ALONE	SIGNAL_AMT:NA12878_PE,34;NA12878_SR,0	STRANDS:+-,34	VALIDATION:PB,8;MOL,7
chr7	45775781	45776076	chr7	45775953	45776214	2184	9	+	-	TYPE:DELETION	MAX:chr7:45775802;chr7:45776214	95:chr7:45775798-45775883;chr7:45775954-45776214	SIGNAL_TYPE:PE_ALONE	SIGNAL_AMT:NA12878_PE,9;NA12878_SR,0	STRANDS:+-,9	VALIDATION:PB,0;MOL,1
chr7	47219063	47219101	chr7	47219155	47219193	2185	4	+	-	TYPE:DELETION	MAX:chr7:47219084;chr7:47219176	95:chr7:47219083-47219085;chr7:47219175-47219177	SIGNAL_TYPE:SR_ALONE	SIGNAL_AMT:NA12878_PE,0;NA12878_SR,4	STRANDS:+-,4	VALIDATION:PB,0;MOL,11
chr7	47708570	47708731	chr7	47709514	47709730	2186	22	-	+	TYPE:TANDEMDUP	MAX:chr7:47708713;chr7:47709535	95:chr7:47708679-47708717;chr7:47709532-47709595	SIGNAL_TYPE:PE_ALONE	SIGNAL_AMT:NA12878_PE,22;NA12878_SR,0	STRANDS:-+,22	VALIDATION:PB,6;MOL,3
chr7	49552065	49552084	chr7	49552363	49552404	2188	13	+	-	TYPE:DELETION	MAX:chr7:49552084;chr7:49552384	95:chr7:49552066-49552084;chr7:49552384-49552384	SIGNAL_TYPE:PE_SR	SIGNAL_AMT:NA12878_PE,5;NA12878_SR,8	STRANDS:+-,13	VALIDATION:PB,8;MOL,29
chr7	51594293	51594434	chr7	51598556	51598703	2190	40	+	-	TYPE:DELETION	MAX:chr7:51594314;chr7:51598703	95:chr7:51594309-51594341;chr7:51598557-51598703	SIGNAL_TYPE:PE_ALONE	SIGNAL_AMT:NA12878_PE,40;NA12878_SR,0	STRANDS:+-,40	VALIDATION:PB,12;MOL,32
chr7	52094953	52094995	chr7	52095256	52095293	2191	54	+	-	TYPE:DELETION	MAX:chr7:52094995;chr7:52095277	95:chr7:52094995-52094995;chr7:52095277-52095277	SIGNAL_TYPE:PE_SR	SIGNAL_AMT:NA12878_PE,28;NA12878_SR,26	STRANDS:+-,54	VALIDATION:PB,13;MOL,51
chr7	52107090	52107354	chr7	52107259	52107447	2192	9	+	-	TYPE:DELETION	MAX:chr7:52107111;chr7:52107447	95:chr7:52107106-52107167;chr7:52107260-52107447	SIGNAL_TYPE:PE_ALONE	SIGNAL_AMT:NA12878_PE,9;NA12878_SR,0	STRANDS:+-,9	VALIDATION:PB,6;MOL,9
chr7	52520152	52520194	chr7	52520353	52520392	2194	5	+	-	TYPE:DELETION	MAX:chr7:52520194;chr7:52520374	95:chr7:52520194-52520194;chr7:52520373-52520375	SIGNAL_TYPE:PE_SR	SIGNAL_AMT:NA12878_PE,1;NA12878_SR,4	STRANDS:+-,5	VALIDATION:PB,3;MOL,25
chr7	53196018	53196161	chr7	53196251	53196344	2196	33	+	-	TYPE:DELETION	MAX:chr7:53196039;chr7:53196344	95:chr7:53196032-53196060;chr7:53196252-53196344	SIGNAL_TYPE:PE_ALONE	SIGNAL_AMT:NA12878_PE,33;NA12878_SR,0	STRANDS:+-,33	VALIDATION:PB,3;MOL,6
chr7	53376016	53376041	chr7	53376066	53376091	2197	6	+	-	TYPE:DELETION	MAX:chr7:53376037;chr7:53376087	95:chr7:53376036-53376038;chr7:53376086-53376088	SIGNAL_TYPE:SR_ALONE	SIGNAL_AMT:NA12878_PE,0;NA12878_SR,6	STRANDS:+-,6	VALIDATION:PB,0;MOL,4
chr7	54668964	54668988	chr7	54669518	54669560	2200	25	+	-	TYPE:DELETION	MAX:chr7:54668977;chr7:54669560	95:chr7:54668977-54668979;chr7:54669560-54669560	SIGNAL_TYPE:PE_SR	SIGNAL_AMT:NA12878_PE,20;NA12878_SR,5	STRANDS:+-,25	VALIDATION:PB,4;MOL,27
chr7	55286752	55286764	chr7	55289054	55289068	2201	24	+	-	TYPE:DELETION	MAX:chr7:55286764;chr7:55289068	95:chr7:55286753-55286764;chr7:55289055-55289068	SIGNAL_TYPE:PE_SR	SIGNAL_AMT:NA12878_PE,13;NA12878_SR,11	STRANDS:+-,24	VALIDATION:PB,10;MOL,25
chr7	55409609	55410006	chr7	55409775	55410174	2202	4	+	-	TYPE:DELETION	MAX:chr7:55409630;chr7:55410174	95:chr7:55409629-55409772;chr7:55409776-55410174	SIGNAL_TYPE:PE_ALONE	SIGNAL_AMT:NA12878_PE,4;NA12878_SR,0	STRANDS:+-,4	VALIDATION:PB,0;MOL,2
chr7	55676852	55677124	chr7	55677596	55677841	2203	13	+	-	TYPE:DELETION	MAX:chr7:55676873;chr7:55677841	95:chr7:55676871-55676946;chr7:55677597-55677841	SIGNAL_TYPE:PE_ALONE	SIGNAL_AMT:NA12878_PE,13;NA12878_SR,0	STRANDS:+-,13	VALIDATION:PB,12;MOL,20
chr7	55971747	55971972	chr7	55971945	55972172	2204	21	+	-	TYPE:DELETION	MAX:chr7:55971768;chr7:55972172	95:chr7:55971764-55971825;chr7:55971946-55972172	SIGNAL_TYPE:PE_ALONE	SIGNAL_AMT:NA12878_PE,21;NA12878_SR,0	STRANDS:+-,21	VALIDATION:PB,5;MOL,6
chr7	56217726	56217940	chr7	56220025	56220260	2205	18	+	-	TYPE:DELETION	MAX:chr7:56217747;chr7:56220260	95:chr7:56217742-56217801;chr7:56220026-56220260	SIGNAL_TYPE:PE_ALONE	SIGNAL_AMT:NA12878_PE,18;NA12878_SR,0	STRANDS:+-,18	VALIDATION:PB,2;MOL,16
chr7	56761967	56762188	chr7	56769748	56769968	2206	19	+	-	TYPE:DELETION	MAX:chr7:56761988;chr7:56769968	95:chr7:56761983-56762042;chr7:56769749-56769968	SIGNAL_TYPE:PE_ALONE	SIGNAL_AMT:NA12878_PE,19;NA12878_SR,0	STRANDS:+-,19	VALIDATION:PB,0;MOL,21
chr7	57568809	57568980	chr7	57569034	57569175	2209	36	+	-	TYPE:DELETION	MAX:chr7:57568830;chr7:57569175	95:chr7:57568827-57568868;chr7:57569035-57569175	SIGNAL_TYPE:PE_ALONE	SIGNAL_AMT:NA12878_PE,36;NA12878_SR,0	STRANDS:+-,36	VALIDATION:PB,14;MOL,49
chr7	61848971	61849241	chr7	61857522	61857687	2211	5	+	-	TYPE:DELETION	MAX:chr7:61848992;chr7:61857687	95:chr7:61848987-61849062;chr7:61857523-61857687	SIGNAL_TYPE:PE_ALONE	SIGNAL_AMT:NA12878_PE,5;NA12878_SR,0	STRANDS:+-,5	VALIDATION:PB,13;MOL,43
chr7	66697494	66697695	chr7	66699136	66699357	2216	24	+	-	TYPE:DELETION	MAX:chr7:66697515;chr7:66699357	95:chr7:66697512-66697564;chr7:66699137-66699357	SIGNAL_TYPE:PE_ALONE	SIGNAL_AMT:NA12878_PE,24;NA12878_SR,0	STRANDS:+-,24	VALIDATION:PB,20;MOL,20
chr7	90373983	90374007	chr7	90374064	90374173	2217	9	+	-	TYPE:DELETION	MAX:chr7:90374004;chr7:90374173	95:chr7:90373984-90374007;chr7:90374065-90374173	SIGNAL_TYPE:PE_ALONE	SIGNAL_AMT:NA12878_PE,9;NA12878_SR,0	STRANDS:+-,9	VALIDATION:PB,2;MOL,15
chr7	100676943	100677294	chr7	100679586	100679862	2218	4	-	+	TYPE:TANDEMDUP	MAX:chr7:100677294;chr7:100679862	95:chr7:100676944-100677294;chr7:100679862-100679862	SIGNAL_TYPE:PE_ALONE	SIGNAL_AMT:NA12878_PE,4;NA12878_SR,0	STRANDS:-+,4	VALIDATION:PB,0;MOL,1
chr7	64315803	64315973	chr7	64317934	64318076	2220	28	+	-	TYPE:DELETION	MAX:chr7:64315824;chr7:64318076	95:chr7:64315818-64315860;chr7:64317935-64318076	SIGNAL_TYPE:PE_ALONE	SIGNAL_AMT:NA12878_PE,28;NA12878_SR,0	STRANDS:+-,28	VALIDATION:PB,14;MOL,39
chr7	65316671	65316831	chr7	65316991	65317144	2221	33	+	-	TYPE:DELETION	MAX:chr7:65316692;chr7:65317144	95:chr7:65316686-65316723;chr7:65316992-65317144	SIGNAL_TYPE:PE_ALONE	SIGNAL_AMT:NA12878_PE,33;NA12878_SR,0	STRANDS:+-,33	VALIDATION:PB,7;MOL,7
chr7	65857637	65857863	chr7	65859870	65860124	2222	15	+	-	TYPE:DELETION	MAX:chr7:65857658;chr7:65860124	95:chr7:65857653-65857707;chr7:65859871-65860124	SIGNAL_TYPE:PE_ALONE	SIGNAL_AMT:NA12878_PE,15;NA12878_SR,0	STRANDS:+-,15	VALIDATION:PB,9;MOL,17
chr7	66644830	66645252	chr7	66645011	66645415	2224	5	+	-	TYPE:DELETION	MAX:chr7:66644851;chr7:66645397	95:chr7:66644848-66644989;chr7:66645263-66645400	SIGNAL_TYPE:PE_ALONE	SIGNAL_AMT:NA12878_PE,5;NA12878_SR,0	STRANDS:+-,5	VALIDATION:PB,5;MOL,4
chr7	67131784	67131816	chr7	67132124	67132166	2225	27	+	-	TYPE:DELETION	MAX:chr7:67131805;chr7:67132166	95:chr7:67131803-67131807;chr7:67132166-67132166	SIGNAL_TYPE:PE_SR	SIGNAL_AMT:NA12878_PE,24;NA12878_SR,3	STRANDS:+-,27	VALIDATION:PB,15;MOL,56
chr7	68462065	68462104	chr7	68462368	68462410	2226	35	+	-	TYPE:DELETION	MAX:chr7:68462086;chr7:68462410	95:chr7:68462086-68462086;chr7:68462410-68462410	SIGNAL_TYPE:PE_SR	SIGNAL_AMT:NA12878_PE,24;NA12878_SR,11	STRANDS:+-,35	VALIDATION:PB,5;MOL,35
chr7	70420960	70420990	chr7	70438877	70438908	2229	36	+	+	TYPE:INVERSION	MAX:chr7:70420974;chr7:70438896	95:chr7:70420973-70420980;chr7:70438894-70438899	SIGNAL_TYPE:PE_SR	SIGNAL_AMT:NA12878_PE,34;NA12878_SR,2	STRANDS:++,36	VALIDATION:PB,18;MOL,43
chr7	70426017	70426198	chr7	70438758	70438905	2230	41	-	-	TYPE:INVERSION	MAX:chr7:70426198;chr7:70438899	95:chr7:70426018-70426198;chr7:70438874-70438901	SIGNAL_TYPE:PE_ALONE	SIGNAL_AMT:NA12878_PE,41;NA12878_SR,0	STRANDS:--,41	VALIDATION:PB,9;MOL,54
chr7	70447775	70447967	chr7	70447865	70447988	2231	10	+	-	TYPE:DELETION	MAX:chr7:70447967;chr7:70447988	95:chr7:70447967-70447967;chr7:70447866-70447988	SIGNAL_TYPE:PE_ALONE	SIGNAL_AMT:NA12878_PE,10;NA12878_SR,0	STRANDS:+-,10	VALIDATION:PB,5;MOL,39
chr7	71211898	71212065	chr7	71212885	71212980	2232	36	+	-	TYPE:DELETION	MAX:chr7:71211919;chr7:71212980	95:chr7:71211914-71211946;chr7:71212886-71212980	SIGNAL_TYPE:PE_ALONE	SIGNAL_AMT:NA12878_PE,36;NA12878_SR,0	STRANDS:+-,36	VALIDATION:PB,9;MOL,19
chr7	72270245	72270578	chr7	72275692	72275865	2234	23	+	-	TYPE:DELETION	MAX:chr7:72270266;chr7:72275865	95:chr7:72270261-72270313;chr7:72275693-72275865	SIGNAL_TYPE:PE_ALONE	SIGNAL_AMT:NA12878_PE,23;NA12878_SR,0	STRANDS:+-,23	VALIDATION:PB,8;MOL,15
chr7	73190190	73190516	chr7	73190358	73190599	2235	7	+	-	TYPE:DELETION	MAX:chr7:73190211;chr7:73190599	95:chr7:73190207-73190298;chr7:73190359-73190599	SIGNAL_TYPE:PE_ALONE	SIGNAL_AMT:NA12878_PE,7;NA12878_SR,0	STRANDS:+-,7	VALIDATION:PB,4;MOL,4
chr7	73549755	73550095	chr7	73550819	73550975	2236	37	+	-	TYPE:DELETION	MAX:chr7:73550095;chr7:73550975	95:chr7:73550095-73550095;chr7:73550820-73550975	SIGNAL_TYPE:PE_ALONE	SIGNAL_AMT:NA12878_PE,37;NA12878_SR,0	STRANDS:+-,37	VALIDATION:PB,6;MOL,8
chr7	73784022	73784425	chr7	73784195	73784510	2237	6	+	-	TYPE:DELETION	MAX:chr7:73784043;chr7:73784510	95:chr7:73784040-73784165;chr7:73784196-73784510	SIGNAL_TYPE:PE_ALONE	SIGNAL_AMT:NA12878_PE,6;NA12878_SR,0	STRANDS:+-,6	VALIDATION:PB,3;MOL,0
chr7	73828486	73828633	chr7	73831193	73831280	2238	49	+	-	TYPE:DELETION	MAX:chr7:73828507;chr7:73831280	95:chr7:73828501-73828531;chr7:73831194-73831280	SIGNAL_TYPE:PE_ALONE	SIGNAL_AMT:NA12878_PE,49;NA12878_SR,0	STRANDS:+-,49	VALIDATION:PB,9;MOL,4
chr7	76607129	76607465	chr7	76607290	76607486	2241	5	+	-	TYPE:DELETION	MAX:chr7:76607465;chr7:76607486	95:chr7:76607465-76607465;chr7:76607291-76607486	SIGNAL_TYPE:PE_ALONE	SIGNAL_AMT:NA12878_PE,5;NA12878_SR,0	STRANDS:+-,5	VALIDATION:PB,0;MOL,1
chr7	78357843	78357882	chr7	78358174	78358185	2244	21	+	-	TYPE:DELETION	MAX:chr7:78357863;chr7:78358185	95:chr7:78357863-78357863;chr7:78358175-78358185	SIGNAL_TYPE:PE_SR	SIGNAL_AMT:NA12878_PE,9;NA12878_SR,12	STRANDS:+-,21	VALIDATION:PB,6;MOL,26
chr7	79742086	79742094	chr7	79742403	79742412	2245	39	+	-	TYPE:DELETION	MAX:chr7:79742094;chr7:79742412	95:chr7:79742087-79742094;chr7:79742404-79742412	SIGNAL_TYPE:PE_SR	SIGNAL_AMT:NA12878_PE,24;NA12878_SR,15	STRANDS:+-,39	VALIDATION:PB,8;MOL,33
chr7	80801676	80801852	chr7	80801888	80802058	2248	30	+	-	TYPE:DELETION	MAX:chr7:80801697;chr7:80802058	95:chr7:80801691-80801735;chr7:80801889-80802058	SIGNAL_TYPE:PE_ALONE	SIGNAL_AMT:NA12878_PE,30;NA12878_SR,0	STRANDS:+-,30	VALIDATION:PB,8;MOL,50
chr7	81358322	81358355	chr7	81358590	81358632	2250	13	+	-	TYPE:DELETION	MAX:chr7:81358343;chr7:81358632	95:chr7:81358342-81358344;chr7:81358632-81358632	SIGNAL_TYPE:PE_SR	SIGNAL_AMT:NA12878_PE,9;NA12878_SR,4	STRANDS:+-,13	VALIDATION:PB,4;MOL,33
chr7	81441503	81441810	chr7	81442313	81442544	2251	13	+	-	TYPE:DELETION	MAX:chr7:81441524;chr7:81442544	95:chr7:81441520-81441592;chr7:81442314-81442544	SIGNAL_TYPE:PE_ALONE	SIGNAL_AMT:NA12878_PE,13;NA12878_SR,0	STRANDS:+-,13	VALIDATION:PB,13;MOL,29
chr7	82910883	82910908	chr7	82910945	82910970	2253	6	+	-	TYPE:DELETION	MAX:chr7:82910904;chr7:82910966	95:chr7:82910903-82910905;chr7:82910965-82910967	SIGNAL_TYPE:SR_ALONE	SIGNAL_AMT:NA12878_PE,0;NA12878_SR,6	STRANDS:+-,6	VALIDATION:PB,0;MOL,1
chr7	82946458	82946498	chr7	82946759	82946801	2254	30	+	-	TYPE:DELETION	MAX:chr7:82946498;chr7:82946801	95:chr7:82946498-82946498;chr7:82946801-82946801	SIGNAL_TYPE:PE_SR	SIGNAL_AMT:NA12878_PE,9;NA12878_SR,21	STRANDS:+-,30	VALIDATION:PB,3;MOL,5
chr7	83050156	83050393	chr7	83050934	83051229	2255	16	+	-	TYPE:DELETION	MAX:chr7:83050177;chr7:83051208	95:chr7:83050173-83050239;chr7:83051165-83051214	SIGNAL_TYPE:PE_ALONE	SIGNAL_AMT:NA12878_PE,16;NA12878_SR,0	STRANDS:+-,16	VALIDATION:PB,5;MOL,20
chr7	83709861	83709898	chr7	83710169	83710203	2256	55	+	-	TYPE:DELETION	MAX:chr7:83709881;chr7:83710190	95:chr7:83709881-83709881;chr7:83710190-83710190	SIGNAL_TYPE:PE_SR	SIGNAL_AMT:NA12878_PE,36;NA12878_SR,19	STRANDS:+-,55	VALIDATION:PB,14;MOL,0
chr7	83750938	83750982	chr7	83751106	83751281	2257	13	+	-	TYPE:DELETION	MAX:chr7:83750959;chr7:83751281	95:chr7:83750954-83750982;chr7:83751107-83751281	SIGNAL_TYPE:PE_ALONE	SIGNAL_AMT:NA12878_PE,13;NA12878_SR,0	STRANDS:+-,13	VALIDATION:PB,4;MOL,3
chr7	86836610	86836650	chr7	86836916	86836929	2259	34	+	-	TYPE:DELETION	MAX:chr7:86836631;chr7:86836929	95:chr7:86836631-86836631;chr7:86836917-86836929	SIGNAL_TYPE:PE_SR	SIGNAL_AMT:NA12878_PE,23;NA12878_SR,11	STRANDS:+-,34	VALIDATION:PB,8;MOL,20
chr7	88068949	88069292	chr7	88069085	88069316	2260	7	+	-	TYPE:DELETION	MAX:chr7:88068970;chr7:88069316	95:chr7:88068966-88069074;chr7:88069086-88069316	SIGNAL_TYPE:PE_ALONE	SIGNAL_AMT:NA12878_PE,7;NA12878_SR,0	STRANDS:+-,7	VALIDATION:PB,2;MOL,28
chr7	88091300	88091314	chr7	88091741	88091755	2261	28	+	-	TYPE:DELETION	MAX:chr7:88091314;chr7:88091755	95:chr7:88091301-88091314;chr7:88091742-88091755	SIGNAL_TYPE:PE_SR	SIGNAL_AMT:NA12878_PE,18;NA12878_SR,10	STRANDS:+-,28	VALIDATION:PB,13;MOL,40
chr7	89554161	89554432	chr7	89554391	89554515	2263	35	+	-	TYPE:DELETION	MAX:chr7:89554182;chr7:89554515	95:chr7:89554179-89554200;chr7:89554392-89554515	SIGNAL_TYPE:PE_ALONE	SIGNAL_AMT:NA12878_PE,35;NA12878_SR,0	STRANDS:+-,35	VALIDATION:PB,16;MOL,25
chr7	89598867	89598905	chr7	89599182	89599192	2264	28	+	-	TYPE:DELETION	MAX:chr7:89598885;chr7:89599192	95:chr7:89598885-89598885;chr7:89599183-89599192	SIGNAL_TYPE:PE_SR	SIGNAL_AMT:NA12878_PE,14;NA12878_SR,14	STRANDS:+-,28	VALIDATION:PB,10;MOL,28
chr7	89737127	89737377	chr7	89738166	89738647	2265	4	-	+	TYPE:TANDEMDUP	MAX:chr7:89737377;chr7:89738187	95:chr7:89737128-89737377;chr7:89738184-89738354	SIGNAL_TYPE:PE_ALONE	SIGNAL_AMT:NA12878_PE,4;NA12878_SR,0	STRANDS:-+,4	VALIDATION:PB,2;MOL,22
chr7	89810397	89810635	chr7	89812476	89812626	2266	15	+	-	TYPE:DELETION	MAX:chr7:89810418;chr7:89812626	95:chr7:89810416-89810482;chr7:89812477-89812626	SIGNAL_TYPE:PE_ALONE	SIGNAL_AMT:NA12878_PE,15;NA12878_SR,0	STRANDS:+-,15	VALIDATION:PB,9;MOL,16
chr7	90022130	90022376	chr7	90022335	90022477	2267	14	+	-	TYPE:DELETION	MAX:chr7:90022151;chr7:90022477	95:chr7:90022146-90022206;chr7:90022336-90022477	SIGNAL_TYPE:PE_ALONE	SIGNAL_AMT:NA12878_PE,14;NA12878_SR,0	STRANDS:+-,14	VALIDATION:PB,7;MOL,34
chr7	90583934	90583966	chr7	90584218	90584254	2268	26	+	-	TYPE:DELETION	MAX:chr7:90583951;chr7:90584239	95:chr7:90583949-90583955;chr7:90584234-90584240	SIGNAL_TYPE:PE_SR	SIGNAL_AMT:NA12878_PE,24;NA12878_SR,2	STRANDS:+-,26	VALIDATION:PB,14;MOL,3
chr7	93169989	93170027	chr7	93170085	93170123	2269	4	+	-	TYPE:DELETION	MAX:chr7:93170010;chr7:93170106	95:chr7:93170009-93170011;chr7:93170105-93170107	SIGNAL_TYPE:SR_ALONE	SIGNAL_AMT:NA12878_PE,0;NA12878_SR,4	STRANDS:+-,4	VALIDATION:PB,0;MOL,17
chr7	93416931	93417108	chr7	93422857	93423013	2270	35	+	-	TYPE:DELETION	MAX:chr7:93416952;chr7:93423013	95:chr7:93416949-93416993;chr7:93422858-93423013	SIGNAL_TYPE:PE_ALONE	SIGNAL_AMT:NA12878_PE,35;NA12878_SR,0	STRANDS:+-,35	VALIDATION:PB,17;MOL,5
chr7	93541805	93541837	chr7	93542531	93542545	2271	43	+	-	TYPE:DELETION	MAX:chr7:93541820;chr7:93542545	95:chr7:93541820-93541821;chr7:93542532-93542545	SIGNAL_TYPE:PE_SR	SIGNAL_AMT:NA12878_PE,33;NA12878_SR,10	STRANDS:+-,43	VALIDATION:PB,21;MOL,31
chr7	95386259	95386275	chr7	95386575	95386590	2273	24	+	-	TYPE:DELETION	MAX:chr7:95386275;chr7:95386590	95:chr7:95386260-95386275;chr7:95386576-95386590	SIGNAL_TYPE:PE_SR	SIGNAL_AMT:NA12878_PE,15;NA12878_SR,9	STRANDS:+-,24	VALIDATION:PB,0;MOL,14
chr7	96067500	96067809	chr7	96067658	96067839	2274	24	+	-	TYPE:DELETION	MAX:chr7:96067521;chr7:96067839	95:chr7:96067515-96067554;chr7:96067659-96067839	SIGNAL_TYPE:PE_ALONE	SIGNAL_AMT:NA12878_PE,24;NA12878_SR,0	STRANDS:+-,24	VALIDATION:PB,11;MOL,53
chr7	96475880	96476213	chr7	96481853	96482019	2275	39	+	-	TYPE:DELETION	MAX:chr7:96475901;chr7:96482019	95:chr7:96475895-96475934;chr7:96481854-96482019	SIGNAL_TYPE:PE_ALONE	SIGNAL_AMT:NA12878_PE,39;NA12878_SR,0	STRANDS:+-,39	VALIDATION:PB,17;MOL,48
chr7	96522740	96522777	chr7	96523062	96523076	2276	24	+	-	TYPE:DELETION	MAX:chr7:96522758;chr7:96523076	95:chr7:96522758-96522758;chr7:96523063-96523076	SIGNAL_TYPE:PE_SR	SIGNAL_AMT:NA12878_PE,14;NA12878_SR,10	STRANDS:+-,24	VALIDATION:PB,6;MOL,21
chr7	97496317	97496659	chr7	97496530	97496686	2277	35	+	-	TYPE:DELETION	MAX:chr7:97496659;chr7:97496686	95:chr7:97496659-97496659;chr7:97496531-97496686	SIGNAL_TYPE:PE_ALONE	SIGNAL_AMT:NA12878_PE,35;NA12878_SR,0	STRANDS:+-,35	VALIDATION:PB,22;MOL,36
chr7	101001228	101001484	chr7	101005320	101005527	2282	11	+	-	TYPE:DELETION	MAX:chr7:101001249;chr7:101005527	95:chr7:101001244-101001311;chr7:101005321-101005527	SIGNAL_TYPE:PE_ALONE	SIGNAL_AMT:NA12878_PE,11;NA12878_SR,0	STRANDS:+-,11	VALIDATION:PB,2;MOL,0
chr7	101334193	101334361	chr7	101334399	101334591	2283	12	+	-	TYPE:DELETION	MAX:chr7:101334214;chr7:101334591	95:chr7:101334208-101334277;chr7:101334400-101334591	SIGNAL_TYPE:PE_ALONE	SIGNAL_AMT:NA12878_PE,12;NA12878_SR,0	STRANDS:+-,12	VALIDATION:PB,2;MOL,4
chr7	101338755	101339090	chr7	101339388	101339782	2284	5	-	+	TYPE:TANDEMDUP	MAX:chr7:101339090;chr7:101339782	95:chr7:101338756-101339090;chr7:101339782-101339782	SIGNAL_TYPE:PE_ALONE	SIGNAL_AMT:NA12878_PE,5;NA12878_SR,0	STRANDS:-+,5	VALIDATION:PB,5;MOL,0
chr7	102009570	102009938	chr7	102009670	102009959	2285	4	+	-	TYPE:DELETION	MAX:chr7:102009938;chr7:102009959	95:chr7:102009938-102009938;chr7:102009671-102009959	SIGNAL_TYPE:PE_ALONE	SIGNAL_AMT:NA12878_PE,4;NA12878_SR,0	STRANDS:+-,4	VALIDATION:PB,0;MOL,1
chr7	66769420	66769706	chr7	102019173	102019605	2286	15	+	+	TYPE:UNKNOWN	MAX:chr7:66769441;chr7:102019605	95:chr7:66769441-66769549;chr7:102019605-102019605	SIGNAL_TYPE:PE_ALONE	SIGNAL_AMT:NA12878_PE,15;NA12878_SR,0	STRANDS:++,15	VALIDATION:PB,3;MOL,0
chr7	102343421	102343814	chr7	102343680	102343923	2288	5	+	-	TYPE:DELETION	MAX:chr7:102343442;chr7:102343923	95:chr7:102343438-102343567;chr7:102343681-102343923	SIGNAL_TYPE:PE_ALONE	SIGNAL_AMT:NA12878_PE,5;NA12878_SR,0	STRANDS:+-,5	VALIDATION:PB,3;MOL,0
chr7	102800564	102800830	chr7	102801097	102801356	2290	14	+	-	TYPE:DELETION	MAX:chr7:102800585;chr7:102801356	95:chr7:102800581-102800668;chr7:102801098-102801356	SIGNAL_TYPE:PE_ALONE	SIGNAL_AMT:NA12878_PE,14;NA12878_SR,0	STRANDS:+-,14	VALIDATION:PB,18;MOL,36
chr7	103463060	103463101	chr7	103463383	103463391	2291	47	+	-	TYPE:DELETION	MAX:chr7:103463081;chr7:103463391	95:chr7:103463081-103463081;chr7:103463384-103463391	SIGNAL_TYPE:PE_SR	SIGNAL_AMT:NA12878_PE,31;NA12878_SR,16	STRANDS:+-,47	VALIDATION:PB,8;MOL,4
chr7	103856439	103856457	chr7	103856743	103856759	2292	26	+	-	TYPE:DELETION	MAX:chr7:103856457;chr7:103856759	95:chr7:103856440-103856457;chr7:103856744-103856759	SIGNAL_TYPE:PE_SR	SIGNAL_AMT:NA12878_PE,18;NA12878_SR,8	STRANDS:+-,26	VALIDATION:PB,7;MOL,10
chr7	103874945	103874957	chr7	103875237	103875250	2293	23	+	-	TYPE:DELETION	MAX:chr7:103874957;chr7:103875250	95:chr7:103874946-103874957;chr7:103875238-103875250	SIGNAL_TYPE:PE_SR	SIGNAL_AMT:NA12878_PE,12;NA12878_SR,11	STRANDS:+-,23	VALIDATION:PB,0;MOL,1
chr7	104129458	104129723	chr7	104129612	104129818	2294	13	+	-	TYPE:DELETION	MAX:chr7:104129479;chr7:104129818	95:chr7:104129474-104129554;chr7:104129613-104129818	SIGNAL_TYPE:PE_ALONE	SIGNAL_AMT:NA12878_PE,13;NA12878_SR,0	STRANDS:+-,13	VALIDATION:PB,7;MOL,17
chr7	104187394	104187407	chr7	104187708	104187722	2295	19	+	-	TYPE:DELETION	MAX:chr7:104187407;chr7:104187722	95:chr7:104187395-104187407;chr7:104187709-104187722	SIGNAL_TYPE:PE_SR	SIGNAL_AMT:NA12878_PE,9;NA12878_SR,10	STRANDS:+-,19	VALIDATION:PB,6;MOL,10
chr7	104474021	104474202	chr7	104474199	104474371	2296	26	+	-	TYPE:DELETION	MAX:chr7:104474042;chr7:104474371	95:chr7:104474037-104474085;chr7:104474200-104474371	SIGNAL_TYPE:PE_ALONE	SIGNAL_AMT:NA12878_PE,26;NA12878_SR,0	STRANDS:+-,26	VALIDATION:PB,7;MOL,1
chr7	105160835	105161015	chr7	105161381	105161641	2298	12	-	-	TYPE:INVERSION	MAX:chr7:105161015;chr7:105161641	95:chr7:105160836-105161015;chr7:105161382-105161641	SIGNAL_TYPE:PE_ALONE	SIGNAL_AMT:NA12878_PE,12;NA12878_SR,0	STRANDS:--,12	VALIDATION:PB,2;MOL,0
chr7	105160909	105160944	chr7	105161894	105161928	2299	13	+	+	TYPE:INVERSION	MAX:chr7:105160930;chr7:105161915	95:chr7:105160929-105160931;chr7:105161914-105161916	SIGNAL_TYPE:PE_SR	SIGNAL_AMT:NA12878_PE,9;NA12878_SR,4	STRANDS:++,13	VALIDATION:PB,3;MOL,0
chr7	106621735	106622071	chr7	106622376	106622675	2301	8	-	+	TYPE:TANDEMDUP	MAX:chr7:106622071;chr7:106622397	95:chr7:106621736-106622071;chr7:106622393-106622477	SIGNAL_TYPE:PE_ALONE	SIGNAL_AMT:NA12878_PE,8;NA12878_SR,0	STRANDS:-+,8	VALIDATION:PB,9;MOL,2
chr7	108352845	108352878	chr7	108353157	108353182	2303	15	+	-	TYPE:DELETION	MAX:chr7:108352861;chr7:108353178	95:chr7:108352861-108352863;chr7:108353177-108353179	SIGNAL_TYPE:PE_SR	SIGNAL_AMT:NA12878_PE,10;NA12878_SR,5	STRANDS:+-,15	VALIDATION:PB,3;MOL,20
chr7	108501426	108501467	chr7	108501525	108501566	2304	14	+	-	TYPE:DELETION	MAX:chr7:108501447;chr7:108501546	95:chr7:108501447-108501447;chr7:108501546-108501546	SIGNAL_TYPE:SR_ALONE	SIGNAL_AMT:NA12878_PE,0;NA12878_SR,14	STRANDS:+-,14	VALIDATION:PB,2;MOL,35
chr7	108884703	108884744	chr7	108884827	108884868	2305	9	+	-	TYPE:DELETION	MAX:chr7:108884724;chr7:108884848	95:chr7:108884724-108884724;chr7:108884848-108884848	SIGNAL_TYPE:SR_ALONE	SIGNAL_AMT:NA12878_PE,0;NA12878_SR,9	STRANDS:+-,9	VALIDATION:PB,0;MOL,4
chr7	109232027	109232488	chr7	109235703	109236010	2306	8	+	-	TYPE:DELETION	MAX:chr7:109232048;chr7:109236010	95:chr7:109232045-109232177;chr7:109235704-109236010	SIGNAL_TYPE:PE_ALONE	SIGNAL_AMT:NA12878_PE,8;NA12878_SR,0	STRANDS:+-,8	VALIDATION:PB,0;MOL,11
chr7	110181954	110182145	chr7	110188227	110188446	2307	26	+	-	TYPE:DELETION	MAX:chr7:110181975;chr7:110188425	95:chr7:110181970-110182015;chr7:110188399-110188429	SIGNAL_TYPE:PE_ALONE	SIGNAL_AMT:NA12878_PE,26;NA12878_SR,0	STRANDS:+-,26	VALIDATION:PB,10;MOL,26
chr7	113416172	113416179	chr7	113422202	113422210	2308	49	+	-	TYPE:DELETION	MAX:chr7:113416179;chr7:113422210	95:chr7:113416173-113416179;chr7:113422203-113422210	SIGNAL_TYPE:PE_SR	SIGNAL_AMT:NA12878_PE,30;NA12878_SR,19	STRANDS:+-,49	VALIDATION:PB,13;MOL,32
chr7	113953499	113953539	chr7	113953810	113953815	2310	55	+	-	TYPE:DELETION	MAX:chr7:113953539;chr7:113953815	95:chr7:113953539-113953539;chr7:113953811-113953815	SIGNAL_TYPE:PE_SR	SIGNAL_AMT:NA12878_PE,25;NA12878_SR,30	STRANDS:+-,55	VALIDATION:PB,11;MOL,18
chr7	116842007	116842025	chr7	116842305	116842322	2312	20	+	-	TYPE:DELETION	MAX:chr7:116842025;chr7:116842322	95:chr7:116842008-116842025;chr7:116842306-116842322	SIGNAL_TYPE:PE_SR	SIGNAL_AMT:NA12878_PE,12;NA12878_SR,8	STRANDS:+-,20	VALIDATION:PB,5;MOL,18
chr7	117893961	117893972	chr7	117894246	117894257	2313	35	+	-	TYPE:DELETION	MAX:chr7:117893972;chr7:117894257	95:chr7:117893962-117893972;chr7:117894247-117894257	SIGNAL_TYPE:PE_SR	SIGNAL_AMT:NA12878_PE,22;NA12878_SR,13	STRANDS:+-,35	VALIDATION:PB,11;MOL,2
chr7	118343788	118344048	chr7	118344042	118344172	2314	39	+	-	TYPE:DELETION	MAX:chr7:118344048;chr7:118344152	95:chr7:118344048-118344048;chr7:118344125-118344157	SIGNAL_TYPE:PE_ALONE	SIGNAL_AMT:NA12878_PE,39;NA12878_SR,0	STRANDS:+-,39	VALIDATION:PB,8;MOL,19
chr7	108325606	108325918	chr7	119298258	119298765	2315	4	+	+	TYPE:UNKNOWN	MAX:chr7:108325627;chr7:119298279	95:chr7:108325622-108325722;chr7:119298278-119298461	SIGNAL_TYPE:PE_ALONE	SIGNAL_AMT:NA12878_PE,4;NA12878_SR,0	STRANDS:++,4	VALIDATION:PB,0;MOL,1
chr7	120881108	120881123	chr7	120881413	120881453	2317	23	+	-	TYPE:DELETION	MAX:chr7:120881123;chr7:120881453	95:chr7:120881109-120881123;chr7:120881453-120881453	SIGNAL_TYPE:PE_SR	SIGNAL_AMT:NA12878_PE,14;NA12878_SR,9	STRANDS:+-,23	VALIDATION:PB,6;MOL,17
chr7	123636904	123637182	chr7	123637079	123637338	2319	7	+	-	TYPE:DELETION	MAX:chr7:123636925;chr7:123637338	95:chr7:123636920-123637006;chr7:123637080-123637338	SIGNAL_TYPE:PE_ALONE	SIGNAL_AMT:NA12878_PE,7;NA12878_SR,0	STRANDS:+-,7	VALIDATION:PB,2;MOL,12
chr7	125265094	125265131	chr7	125265420	125265430	2320	47	+	-	TYPE:DELETION	MAX:chr7:125265115;chr7:125265430	95:chr7:125265115-125265115;chr7:125265421-125265430	SIGNAL_TYPE:PE_SR	SIGNAL_AMT:NA12878_PE,33;NA12878_SR,14	STRANDS:+-,47	VALIDATION:PB,8;MOL,25
chr7	126045874	126045910	chr7	126051426	126051461	2321	34	+	-	TYPE:DELETION	MAX:chr7:126045910;chr7:126051461	95:chr7:126045910-126045910;chr7:126051461-126051461	SIGNAL_TYPE:PE_SR	SIGNAL_AMT:NA12878_PE,30;NA12878_SR,4	STRANDS:+-,34	VALIDATION:PB,13;MOL,42
chr7	126775613	126775632	chr7	126775690	126775709	2322	8	+	-	TYPE:DELETION	MAX:chr7:126775632;chr7:126775709	95:chr7:126775614-126775632;chr7:126775691-126775709	SIGNAL_TYPE:SR_ALONE	SIGNAL_AMT:NA12878_PE,0;NA12878_SR,8	STRANDS:+-,8	VALIDATION:PB,0;MOL,1
chr7	127214953	127214990	chr7	127217960	127217996	2323	29	+	-	TYPE:DELETION	MAX:chr7:127214974;chr7:127217996	95:chr7:127214974-127214975;chr7:127217996-127217996	SIGNAL_TYPE:PE_SR	SIGNAL_AMT:NA12878_PE,23;NA12878_SR,6	STRANDS:+-,29	VALIDATION:PB,2;MOL,12
chr7	127620147	127620449	chr7	127620250	127620494	2324	8	+	-	TYPE:DELETION	MAX:chr7:127620449;chr7:127620474	95:chr7:127620449-127620449;chr7:127620416-127620477	SIGNAL_TYPE:PE_ALONE	SIGNAL_AMT:NA12878_PE,8;NA12878_SR,0	STRANDS:+-,8	VALIDATION:PB,7;MOL,32
chr7	127766411	127766449	chr7	127766717	127766736	2325	30	+	-	TYPE:DELETION	MAX:chr7:127766432;chr7:127766736	95:chr7:127766431-127766432;chr7:127766718-127766736	SIGNAL_TYPE:PE_SR	SIGNAL_AMT:NA12878_PE,23;NA12878_SR,7	STRANDS:+-,30	VALIDATION:PB,5;MOL,12
chr7	128309218	128309237	chr7	128309509	128309545	2329	31	+	-	TYPE:DELETION	MAX:chr7:128309237;chr7:128309530	95:chr7:128309219-128309237;chr7:128309529-128309530	SIGNAL_TYPE:PE_SR	SIGNAL_AMT:NA12878_PE,25;NA12878_SR,6	STRANDS:+-,31	VALIDATION:PB,14;MOL,30
chr7	128552598	128552915	chr7	128553347	128553648	2330	12	+	-	TYPE:DELETION	MAX:chr7:128552619;chr7:128553648	95:chr7:128552616-128552732;chr7:128553348-128553648	SIGNAL_TYPE:PE_ALONE	SIGNAL_AMT:NA12878_PE,12;NA12878_SR,0	STRANDS:+-,12	VALIDATION:PB,6;MOL,0
chr7	131339233	131339253	chr7	131339502	131339521	2333	8	-	+	TYPE:TANDEMDUP	MAX:chr7:131339253;chr7:131339521	95:chr7:131339234-131339253;chr7:131339503-131339521	SIGNAL_TYPE:SR_ALONE	SIGNAL_AMT:NA12878_PE,0;NA12878_SR,8	STRANDS:-+,8	VALIDATION:PB,3;MOL,3
chr7	133107673	133107711	chr7	133107989	133108017	2335	23	+	-	TYPE:DELETION	MAX:chr7:133107711;chr7:133108010	95:chr7:133107711-133107711;chr7:133108010-133108010	SIGNAL_TYPE:PE_SR	SIGNAL_AMT:NA12878_PE,13;NA12878_SR,10	STRANDS:+-,23	VALIDATION:PB,4;MOL,12
chr7	138296432	138296468	chr7	138297195	138297236	2342	13	+	-	TYPE:DELETION	MAX:chr7:138296453;chr7:138297216	95:chr7:138296450-138296456;chr7:138297213-138297219	SIGNAL_TYPE:PE_SR	SIGNAL_AMT:NA12878_PE,11;NA12878_SR,2	STRANDS:+-,13	VALIDATION:PB,12;MOL,5
chr7	138300172	138300516	chr7	138300288	138300551	2343	8	+	-	TYPE:DELETION	MAX:chr7:138300193;chr7:138300551	95:chr7:138300189-138300294;chr7:138300289-138300551	SIGNAL_TYPE:PE_ALONE	SIGNAL_AMT:NA12878_PE,8;NA12878_SR,0	STRANDS:+-,8	VALIDATION:PB,3;MOL,1
chr7	138742266	138742303	chr7	138742565	138742606	2345	9	+	-	TYPE:DELETION	MAX:chr7:138742287;chr7:138742586	95:chr7:138742284-138742290;chr7:138742583-138742589	SIGNAL_TYPE:PE_SR	SIGNAL_AMT:NA12878_PE,7;NA12878_SR,2	STRANDS:+-,9	VALIDATION:PB,11;MOL,2
chr7	139109564	139109744	chr7	139109760	139109969	2346	21	+	-	TYPE:DELETION	MAX:chr7:139109585;chr7:139109969	95:chr7:139109579-139109614;chr7:139109761-139109969	SIGNAL_TYPE:PE_ALONE	SIGNAL_AMT:NA12878_PE,21;NA12878_SR,0	STRANDS:+-,21	VALIDATION:PB,8;MOL,2
chr7	140181247	140181608	chr7	140189108	140189582	2347	4	-	+	TYPE:TANDEMDUP	MAX:chr7:140181608;chr7:140189129	95:chr7:140181248-140181608;chr7:140189126-140189293	SIGNAL_TYPE:PE_ALONE	SIGNAL_AMT:NA12878_PE,4;NA12878_SR,0	STRANDS:-+,4	VALIDATION:PB,4;MOL,2
chr7	141113872	141113887	chr7	141114174	141114189	2349	19	+	-	TYPE:DELETION	MAX:chr7:141113887;chr7:141114189	95:chr7:141113873-141113887;chr7:141114175-141114189	SIGNAL_TYPE:PE_SR	SIGNAL_AMT:NA12878_PE,10;NA12878_SR,9	STRANDS:+-,19	VALIDATION:PB,5;MOL,14
chr7	142360528	142360813	chr7	142361824	142362033	2354	29	+	-	TYPE:DELETION	MAX:chr7:142360549;chr7:142362033	95:chr7:142360544-142360586;chr7:142361825-142362033	SIGNAL_TYPE:PE_ALONE	SIGNAL_AMT:NA12878_PE,29;NA12878_SR,0	STRANDS:+-,29	VALIDATION:PB,8;MOL,0
chr7	144361151	144361486	chr7	144361317	144361537	2357	7	+	-	TYPE:DELETION	MAX:chr7:144361172;chr7:144361537	95:chr7:144361168-144361268;chr7:144361318-144361537	SIGNAL_TYPE:PE_ALONE	SIGNAL_AMT:NA12878_PE,7;NA12878_SR,0	STRANDS:+-,7	VALIDATION:PB,6;MOL,30
chr7	144382706	144382882	chr7	144382797	144382931	2358	4	+	-	TYPE:DELETION	MAX:chr7:144382727;chr7:144382912	95:chr7:144382724-144382807;chr7:144382860-144382918	SIGNAL_TYPE:PE_ALONE	SIGNAL_AMT:NA12878_PE,4;NA12878_SR,0	STRANDS:+-,4	VALIDATION:PB,86;MOL,11
chr7	145019609	145020002	chr7	145019766	145020026	2360	5	+	-	TYPE:DELETION	MAX:chr7:145019630;chr7:145020026	95:chr7:145019626-145019745;chr7:145019767-145020026	SIGNAL_TYPE:PE_ALONE	SIGNAL_AMT:NA12878_PE,5;NA12878_SR,0	STRANDS:+-,5	VALIDATION:PB,0;MOL,19
chr7	146883952	146883965	chr7	146884162	146884175	2361	17	+	-	TYPE:DELETION	MAX:chr7:146883965;chr7:146884175	95:chr7:146883953-146883965;chr7:146884163-146884175	SIGNAL_TYPE:PE_SR	SIGNAL_AMT:NA12878_PE,5;NA12878_SR,12	STRANDS:+-,17	VALIDATION:PB,5;MOL,43
chr7	148072851	148073027	chr7	148076079	148076342	2365	30	+	-	TYPE:DELETION	MAX:chr7:148072872;chr7:148076321	95:chr7:148072867-148072910;chr7:148076297-148076324	SIGNAL_TYPE:PE_ALONE	SIGNAL_AMT:NA12878_PE,30;NA12878_SR,0	STRANDS:+-,30	VALIDATION:PB,13;MOL,17
chr7	148818169	148818323	chr7	148818353	148818515	2366	28	+	-	TYPE:DELETION	MAX:chr7:148818190;chr7:148818515	95:chr7:148818188-148818215;chr7:148818354-148818515	SIGNAL_TYPE:PE_ALONE	SIGNAL_AMT:NA12878_PE,28;NA12878_SR,0	STRANDS:+-,28	VALIDATION:PB,6;MOL,0
chr7	150463040	150463313	chr7	150463214	150463413	2369	8	+	-	TYPE:DELETION	MAX:chr7:150463061;chr7:150463413	95:chr7:150463055-150463102;chr7:150463215-150463413	SIGNAL_TYPE:PE_ALONE	SIGNAL_AMT:NA12878_PE,8;NA12878_SR,0	STRANDS:+-,8	VALIDATION:PB,4;MOL,33
chr7	151230185	151230409	chr7	151231696	151231891	2370	13	+	-	TYPE:DELETION	MAX:chr7:151230206;chr7:151231891	95:chr7:151230204-151230253;chr7:151231697-151231891	SIGNAL_TYPE:PE_ALONE	SIGNAL_AMT:NA12878_PE,13;NA12878_SR,0	STRANDS:+-,13	VALIDATION:PB,7;MOL,22
chr7	151434908	151435353	chr7	151434929	151435374	2371	4	+	-	TYPE:DELETION	MAX:chr7:151434929;chr7:151435374	95:chr7:151434926-151435093;chr7:151435374-151435374	SIGNAL_TYPE:PE_ALONE	SIGNAL_AMT:NA12878_PE,4;NA12878_SR,0	STRANDS:+-,4	VALIDATION:PB,0;MOL,13
chr7	152281687	152281972	chr7	152284131	152284323	2372	28	+	-	TYPE:DELETION	MAX:chr7:152281708;chr7:152284323	95:chr7:152281703-152281734;chr7:152284132-152284323	SIGNAL_TYPE:PE_ALONE	SIGNAL_AMT:NA12878_PE,28;NA12878_SR,0	STRANDS:+-,28	VALIDATION:PB,3;MOL,21
chr7	153310132	153310144	chr7	153310796	153310838	2373	44	+	-	TYPE:DELETION	MAX:chr7:153310144;chr7:153310838	95:chr7:153310133-153310144;chr7:153310838-153310838	SIGNAL_TYPE:PE_SR	SIGNAL_AMT:NA12878_PE,33;NA12878_SR,11	STRANDS:+-,44	VALIDATION:PB,18;MOL,6
chr7	149700123	149700301	chr7	153790445	153790604	2376	19	-	-	TYPE:UNKNOWN	MAX:chr7:149700301;chr7:153790604	95:chr7:149700124-149700301;chr7:153790446-153790604	SIGNAL_TYPE:PE_ALONE	SIGNAL_AMT:NA12878_PE,19;NA12878_SR,0	STRANDS:--,19	VALIDATION:PB,0;MOL,2
chr7	154153806	154154116	chr7	154154962	154155096	2377	33	+	-	TYPE:DELETION	MAX:chr7:154154116;chr7:154155093	95:chr7:154154116-154154116;chr7:154154963-154155096	SIGNAL_TYPE:PE_ALONE	SIGNAL_AMT:NA12878_PE,33;NA12878_SR,0	STRANDS:+-,33	VALIDATION:PB,20;MOL,20
chr7	154448801	154449112	chr7	154449138	154449388	2378	8	+	-	TYPE:DELETION	MAX:chr7:154448822;chr7:154449368	95:chr7:154448817-154448893;chr7:154449312-154449373	SIGNAL_TYPE:PE_ALONE	SIGNAL_AMT:NA12878_PE,8;NA12878_SR,0	STRANDS:+-,8	VALIDATION:PB,2;MOL,0
chr7	154932120	154932373	chr7	154932262	154932470	2381	13	+	-	TYPE:DELETION	MAX:chr7:154932373;chr7:154932470	95:chr7:154932373-154932373;chr7:154932263-154932470	SIGNAL_TYPE:PE_ALONE	SIGNAL_AMT:NA12878_PE,13;NA12878_SR,0	STRANDS:+-,13	VALIDATION:PB,2;MOL,11
chr7	154941929	154941935	chr7	154942240	154942247	2382	56	+	-	TYPE:DELETION	MAX:chr7:154941935;chr7:154942247	95:chr7:154941930-154941935;chr7:154942241-154942247	SIGNAL_TYPE:PE_SR	SIGNAL_AMT:NA12878_PE,36;NA12878_SR,20	STRANDS:+-,56	VALIDATION:PB,11;MOL,48
chr7	155130124	155130453	chr7	155130699	155131054	2384	8	-	+	TYPE:TANDEMDUP	MAX:chr7:155130453;chr7:155130720	95:chr7:155130125-155130453;chr7:155130717-155130850	SIGNAL_TYPE:PE_ALONE	SIGNAL_AMT:NA12878_PE,8;NA12878_SR,0	STRANDS:-+,8	VALIDATION:PB,0;MOL,2
chr7	155726647	155726927	chr7	155726895	155727007	2388	8	+	-	TYPE:DELETION	MAX:chr7:155726927;chr7:155727007	95:chr7:155726927-155726927;chr7:155726896-155727007	SIGNAL_TYPE:PE_ALONE	SIGNAL_AMT:NA12878_PE,8;NA12878_SR,0	STRANDS:+-,8	VALIDATION:PB,0;MOL,1
chr7	156387072	156387082	chr7	156387207	156387228	2391	10	+	+	TYPE:INVERSION	MAX:chr7:156387082;chr7:156387228	95:chr7:156387073-156387082;chr7:156387227-156387228	SIGNAL_TYPE:PE_SR	SIGNAL_AMT:NA12878_PE,3;NA12878_SR,7	STRANDS:++,10	VALIDATION:PB,14;MOL,17
chr7	156387048	156387467	chr7	156393859	156394333	2392	4	+	-	TYPE:DELETION	MAX:chr7:156387069;chr7:156394333	95:chr7:156387066-156387206;chr7:156393860-156394333	SIGNAL_TYPE:PE_ALONE	SIGNAL_AMT:NA12878_PE,4;NA12878_SR,0	STRANDS:+-,4	VALIDATION:PB,15;MOL,17
chr7	156387064	156387091	chr7	156394304	156394333	2393	9	-	-	TYPE:INVERSION	MAX:chr7:156387085;chr7:156394325	95:chr7:156387083-156387085;chr7:156394324-156394326	SIGNAL_TYPE:PE_SR	SIGNAL_AMT:NA12878_PE,4;NA12878_SR,5	STRANDS:--,9	VALIDATION:PB,15;MOL,17
chr7	157272623	157273021	chr7	157272644	157273093	2395	6	+	-	TYPE:DELETION	MAX:chr7:157272644;chr7:157273093	95:chr7:157272641-157272783;chr7:157273093-157273093	SIGNAL_TYPE:PE_ALONE	SIGNAL_AMT:NA12878_PE,6;NA12878_SR,0	STRANDS:+-,6	VALIDATION:PB,0;MOL,8
chr7	158029470	158029495	chr7	158030433	158030462	2411	21	+	-	TYPE:DELETION	MAX:chr7:158029491;chr7:158030454	95:chr7:158029490-158029492;chr7:158030453-158030455	SIGNAL_TYPE:PE_SR	SIGNAL_AMT:NA12878_PE,16;NA12878_SR,5	STRANDS:+-,21	VALIDATION:PB,4;MOL,14
chr7	158046601	158046744	chr7	158047257	158047333	2412	37	+	-	TYPE:DELETION	MAX:chr7:158046622;chr7:158047333	95:chr7:158046614-158046642;chr7:158047258-158047333	SIGNAL_TYPE:PE_ALONE	SIGNAL_AMT:NA12878_PE,37;NA12878_SR,0	STRANDS:+-,37	VALIDATION:PB,13;MOL,5
chr7	158210234	158210635	chr7	158210381	158210658	2414	5	+	-	TYPE:DELETION	MAX:chr7:158210255;chr7:158210658	95:chr7:158210252-158210379;chr7:158210382-158210658	SIGNAL_TYPE:PE_ALONE	SIGNAL_AMT:NA12878_PE,5;NA12878_SR,0	STRANDS:+-,5	VALIDATION:PB,0;MOL,1
chr7	158250202	158250409	chr7	158250223	158250429	2417	5	+	-	TYPE:DELETION	MAX:chr7:158250223;chr7:158250409	95:chr7:158250218-158250292;chr7:158250348-158250415	SIGNAL_TYPE:PE_ALONE	SIGNAL_AMT:NA12878_PE,5;NA12878_SR,0	STRANDS:+-,5	VALIDATION:PB,3;MOL,37
chr7	158459936	158460099	chr7	158461057	158461464	2418	6	-	+	TYPE:TANDEMDUP	MAX:chr7:158460099;chr7:158461078	95:chr7:158460099-158460099;chr7:158461075-158461221	SIGNAL_TYPE:PE_ALONE	SIGNAL_AMT:NA12878_PE,6;NA12878_SR,0	STRANDS:-+,6	VALIDATION:PB,9;MOL,0
chr8	453699	454006	chr8	453840	454028	2425	7	+	-	TYPE:DELETION	MAX:chr8:453720;chr8:454028	95:chr8:453716-453816;chr8:453841-454028	SIGNAL_TYPE:PE_ALONE	SIGNAL_AMT:NA12878_PE,7;NA12878_SR,0	STRANDS:+-,7	VALIDATION:PB,3;MOL,0
chr8	594393	594418	chr8	599393	599435	2426	27	+	-	TYPE:DELETION	MAX:chr8:594413;chr8:599435	95:chr8:594410-594418;chr8:599435-599435	SIGNAL_TYPE:PE_SR	SIGNAL_AMT:NA12878_PE,26;NA12878_SR,1	STRANDS:+-,27	VALIDATION:PB,12;MOL,2
chr8	915091	915464	chr8	915126	915486	2431	4	+	-	TYPE:DELETION	MAX:chr8:915112;chr8:915479	95:chr8:915108-915261;chr8:915318-915483	SIGNAL_TYPE:PE_ALONE	SIGNAL_AMT:NA12878_PE,4;NA12878_SR,0	STRANDS:+-,4	VALIDATION:PB,0;MOL,1
chr8	1903246	1903512	chr8	1903788	1904219	2447	5	-	+	TYPE:TANDEMDUP	MAX:chr8:1903512;chr8:1903809	95:chr8:1903247-1903512;chr8:1903807-1903952	SIGNAL_TYPE:PE_ALONE	SIGNAL_AMT:NA12878_PE,5;NA12878_SR,0	STRANDS:-+,5	VALIDATION:PB,5;MOL,1
chr8	1903347	1903552	chr8	1903466	1903573	2448	10	+	-	TYPE:DELETION	MAX:chr8:1903368;chr8:1903573	95:chr8:1903362-1903409;chr8:1903467-1903573	SIGNAL_TYPE:PE_ALONE	SIGNAL_AMT:NA12878_PE,10;NA12878_SR,0	STRANDS:+-,10	VALIDATION:PB,0;MOL,6
chr8	2003059	2003212	chr8	2003081	2003234	2449	7	+	-	TYPE:DELETION	MAX:chr8:2003080;chr8:2003213	95:chr8:2003072-2003108;chr8:2003155-2003219	SIGNAL_TYPE:PE_ALONE	SIGNAL_AMT:NA12878_PE,7;NA12878_SR,0	STRANDS:+-,7	VALIDATION:PB,3;MOL,26
chr8	2122065	2122317	chr8	2122150	2122359	2450	8	+	-	TYPE:DELETION	MAX:chr8:2122086;chr8:2122359	95:chr8:2122080-2122128;chr8:2122151-2122359	SIGNAL_TYPE:PE_ALONE	SIGNAL_AMT:NA12878_PE,8;NA12878_SR,0	STRANDS:+-,8	VALIDATION:PB,11;MOL,11
chr8	2215346	2215700	chr8	2215926	2216113	2451	23	+	-	TYPE:DELETION	MAX:chr8:2215700;chr8:2216113	95:chr8:2215700-2215700;chr8:2215927-2216113	SIGNAL_TYPE:PE_ALONE	SIGNAL_AMT:NA12878_PE,23;NA12878_SR,0	STRANDS:+-,23	VALIDATION:PB,8;MOL,20
chr8	2215988	2216403	chr8	2216088	2216447	2452	5	+	-	TYPE:DELETION	MAX:chr8:2216009;chr8:2216447	95:chr8:2216006-2216148;chr8:2216089-2216447	SIGNAL_TYPE:PE_ALONE	SIGNAL_AMT:NA12878_PE,5;NA12878_SR,0	STRANDS:+-,5	VALIDATION:PB,0;MOL,1
chr8	2480457	2480825	chr8	2480777	2480911	2453	23	+	-	TYPE:DELETION	MAX:chr8:2480825;chr8:2480893	95:chr8:2480825-2480825;chr8:2480853-2480897	SIGNAL_TYPE:PE_ALONE	SIGNAL_AMT:NA12878_PE,23;NA12878_SR,0	STRANDS:+-,23	VALIDATION:PB,16;MOL,28
chr8	4122871	4123034	chr8	4124826	4124982	2456	37	+	-	TYPE:DELETION	MAX:chr8:4122892;chr8:4124982	95:chr8:4122886-4122918;chr8:4124827-4124982	SIGNAL_TYPE:PE_ALONE	SIGNAL_AMT:NA12878_PE,37;NA12878_SR,0	STRANDS:+-,37	VALIDATION:PB,21;MOL,6
chr8	4222052	4222075	chr8	4222375	4222398	2457	23	+	-	TYPE:DELETION	MAX:chr8:4222073;chr8:4222396	95:chr8:4222072-4222074;chr8:4222395-4222396	SIGNAL_TYPE:PE_SR	SIGNAL_AMT:NA12878_PE,17;NA12878_SR,6	STRANDS:+-,23	VALIDATION:PB,4;MOL,8
chr8	4941217	4941251	chr8	4941513	4941534	2458	17	+	-	TYPE:DELETION	MAX:chr8:4941238;chr8:4941520	95:chr8:4941237-4941239;chr8:4941519-4941521	SIGNAL_TYPE:PE_SR	SIGNAL_AMT:NA12878_PE,13;NA12878_SR,4	STRANDS:+-,17	VALIDATION:PB,3;MOL,25
chr8	5748179	5748195	chr8	5748484	5748526	2459	31	+	-	TYPE:DELETION	MAX:chr8:5748195;chr8:5748526	95:chr8:5748180-5748195;chr8:5748526-5748526	SIGNAL_TYPE:PE_SR	SIGNAL_AMT:NA12878_PE,23;NA12878_SR,8	STRANDS:+-,31	VALIDATION:PB,13;MOL,11
chr8	6040066	6040097	chr8	6040095	6040126	2461	5	+	-	TYPE:DELETION	MAX:chr8:6040087;chr8:6040116	95:chr8:6040086-6040088;chr8:6040115-6040117	SIGNAL_TYPE:SR_ALONE	SIGNAL_AMT:NA12878_PE,0;NA12878_SR,5	STRANDS:+-,5	VALIDATION:PB,0;MOL,1
chr8	6587838	6587847	chr8	6588145	6588154	2462	16	+	-	TYPE:DELETION	MAX:chr8:6587847;chr8:6588154	95:chr8:6587839-6587847;chr8:6588146-6588154	SIGNAL_TYPE:SR_ALONE	SIGNAL_AMT:NA12878_PE,0;NA12878_SR,16	STRANDS:+-,16	VALIDATION:PB,4;MOL,17
chr8	6740305	6740544	chr8	6740352	6740566	2463	4	+	-	TYPE:DELETION	MAX:chr8:6740326;chr8:6740566	95:chr8:6740321-6740415;chr8:6740353-6740566	SIGNAL_TYPE:PE_ALONE	SIGNAL_AMT:NA12878_PE,4;NA12878_SR,0	STRANDS:+-,4	VALIDATION:PB,0;MOL,16
chr8	6790849	6791075	chr8	6791015	6791208	2464	16	+	-	TYPE:DELETION	MAX:chr8:6790870;chr8:6791208	95:chr8:6790867-6790930;chr8:6791016-6791208	SIGNAL_TYPE:PE_ALONE	SIGNAL_AMT:NA12878_PE,16;NA12878_SR,0	STRANDS:+-,16	VALIDATION:PB,14;MOL,50
chr8	6991651	6991851	chr8	6995251	6995417	2465	17	+	-	TYPE:DELETION	MAX:chr8:6991672;chr8:6995417	95:chr8:6991666-6991712;chr8:6995252-6995417	SIGNAL_TYPE:PE_ALONE	SIGNAL_AMT:NA12878_PE,17;NA12878_SR,0	STRANDS:+-,17	VALIDATION:PB,4;MOL,17
chr8	8386032	8386341	chr8	8386826	8386959	2466	22	+	-	TYPE:DELETION	MAX:chr8:8386053;chr8:8386959	95:chr8:8386048-8386091;chr8:8386827-8386959	SIGNAL_TYPE:PE_ALONE	SIGNAL_AMT:NA12878_PE,22;NA12878_SR,0	STRANDS:+-,22	VALIDATION:PB,18;MOL,39
chr8	10663112	10663551	chr8	10663373	10663572	2467	7	+	-	TYPE:DELETION	MAX:chr8:10663133;chr8:10663572	95:chr8:10663130-10663260;chr8:10663374-10663572	SIGNAL_TYPE:PE_ALONE	SIGNAL_AMT:NA12878_PE,7;NA12878_SR,0	STRANDS:+-,7	VALIDATION:PB,0;MOL,8
chr8	11245554	11245567	chr8	11247200	11247211	2468	38	+	-	TYPE:DELETION	MAX:chr8:11245567;chr8:11247211	95:chr8:11245555-11245567;chr8:11247201-11247211	SIGNAL_TYPE:PE_SR	SIGNAL_AMT:NA12878_PE,27;NA12878_SR,11	STRANDS:+-,38	VALIDATION:PB,14;MOL,49
chr8	13694385	13694394	chr8	13694389	13694403	2473	8	+	-	TYPE:DELETION	MAX:chr8:13694394;chr8:13694394	95:chr8:13694386-13694394;chr8:13694394-13694394	SIGNAL_TYPE:SR_ALONE	SIGNAL_AMT:NA12878_PE,0;NA12878_SR,8	STRANDS:+-,8	VALIDATION:PB,0;MOL,1
chr8	13778058	13778094	chr8	13778377	13778392	2474	39	+	-	TYPE:DELETION	MAX:chr8:13778074;chr8:13778392	95:chr8:13778074-13778074;chr8:13778378-13778392	SIGNAL_TYPE:PE_SR	SIGNAL_AMT:NA12878_PE,30;NA12878_SR,9	STRANDS:+-,39	VALIDATION:PB,6;MOL,5
chr8	13888837	13888856	chr8	13888904	13888941	2476	8	+	-	TYPE:DELETION	MAX:chr8:13888856;chr8:13888941	95:chr8:13888838-13888856;chr8:13888941-13888941	SIGNAL_TYPE:SR_ALONE	SIGNAL_AMT:NA12878_PE,0;NA12878_SR,8	STRANDS:+-,8	VALIDATION:PB,3;MOL,0
chr8	13958866	13958904	chr8	13959054	13959092	2477	4	-	+	TYPE:TANDEMDUP	MAX:chr8:13958887;chr8:13959075	95:chr8:13958886-13958888;chr8:13959074-13959076	SIGNAL_TYPE:SR_ALONE	SIGNAL_AMT:NA12878_PE,0;NA12878_SR,4	STRANDS:-+,4	VALIDATION:PB,4;MOL,1
chr8	15001264	15001300	chr8	15001565	15001607	2479	42	+	-	TYPE:DELETION	MAX:chr8:15001300;chr8:15001607	95:chr8:15001300-15001300;chr8:15001607-15001607	SIGNAL_TYPE:PE_SR	SIGNAL_AMT:NA12878_PE,24;NA12878_SR,18	STRANDS:+-,42	VALIDATION:PB,9;MOL,32
chr8	16546743	16546784	chr8	16546828	16546869	2482	22	+	-	TYPE:DELETION	MAX:chr8:16546764;chr8:16546849	95:chr8:16546764-16546764;chr8:16546849-16546849	SIGNAL_TYPE:SR_ALONE	SIGNAL_AMT:NA12878_PE,0;NA12878_SR,22	STRANDS:+-,22	VALIDATION:PB,4;MOL,0
chr8	18454590	18454784	chr8	18455772	18455960	2484	21	+	-	TYPE:DELETION	MAX:chr8:18454611;chr8:18455960	95:chr8:18454608-18454650;chr8:18455960-18455960	SIGNAL_TYPE:PE_ALONE	SIGNAL_AMT:NA12878_PE,21;NA12878_SR,0	STRANDS:+-,21	VALIDATION:PB,6;MOL,7
chr8	18651446	18651479	chr8	18652404	18652440	2485	26	+	-	TYPE:DELETION	MAX:chr8:18651467;chr8:18652440	95:chr8:18651463-18651472;chr8:18652440-18652440	SIGNAL_TYPE:PE_SR	SIGNAL_AMT:NA12878_PE,25;NA12878_SR,1	STRANDS:+-,26	VALIDATION:PB,15;MOL,50
chr8	19055244	19055275	chr8	19055514	19055545	2487	5	+	-	TYPE:DELETION	MAX:chr8:19055265;chr8:19055535	95:chr8:19055264-19055266;chr8:19055534-19055536	SIGNAL_TYPE:SR_ALONE	SIGNAL_AMT:NA12878_PE,0;NA12878_SR,5	STRANDS:+-,5	VALIDATION:PB,4;MOL,19
chr8	19980263	19980298	chr8	19980565	19980587	2489	22	+	-	TYPE:DELETION	MAX:chr8:19980280;chr8:19980586	95:chr8:19980280-19980281;chr8:19980585-19980586	SIGNAL_TYPE:PE_SR	SIGNAL_AMT:NA12878_PE,16;NA12878_SR,6	STRANDS:+-,22	VALIDATION:PB,5;MOL,14
chr8	24972422	24972445	chr8	24990931	24990955	2494	25	+	-	TYPE:DELETION	MAX:chr8:24972443;chr8:24990952	95:chr8:24972442-24972444;chr8:24990951-24990953	SIGNAL_TYPE:PE_SR	SIGNAL_AMT:NA12878_PE,19;NA12878_SR,6	STRANDS:+-,25	VALIDATION:PB,14;MOL,20
chr8	25066671	25066706	chr8	25070644	25070659	2495	23	+	-	TYPE:DELETION	MAX:chr8:25066706;chr8:25070659	95:chr8:25066706-25066706;chr8:25070645-25070659	SIGNAL_TYPE:PE_SR	SIGNAL_AMT:NA12878_PE,14;NA12878_SR,9	STRANDS:+-,23	VALIDATION:PB,5;MOL,29
chr8	25327201	25327242	chr8	25327258	25327299	2496	11	+	-	TYPE:DELETION	MAX:chr8:25327222;chr8:25327279	95:chr8:25327222-25327222;chr8:25327279-25327279	SIGNAL_TYPE:SR_ALONE	SIGNAL_AMT:NA12878_PE,0;NA12878_SR,11	STRANDS:+-,11	VALIDATION:PB,0;MOL,1
chr8	26879401	26879657	chr8	26880886	26880955	2499	11	+	-	TYPE:DELETION	MAX:chr8:26879422;chr8:26880935	95:chr8:26879417-26879478;chr8:26880903-26880941	SIGNAL_TYPE:PE_ALONE	SIGNAL_AMT:NA12878_PE,11;NA12878_SR,0	STRANDS:+-,11	VALIDATION:PB,5;MOL,21
chr8	28819923	28819938	chr8	28820030	28820045	2500	10	+	-	TYPE:DELETION	MAX:chr8:28819938;chr8:28820045	95:chr8:28819924-28819938;chr8:28820031-28820045	SIGNAL_TYPE:SR_ALONE	SIGNAL_AMT:NA12878_PE,0;NA12878_SR,10	STRANDS:+-,10	VALIDATION:PB,0;MOL,2
chr8	30392288	30392293	chr8	30392560	30392602	2501	50	+	-	TYPE:DELETION	MAX:chr8:30392293;chr8:30392602	95:chr8:30392289-30392293;chr8:30392602-30392602	SIGNAL_TYPE:PE_SR	SIGNAL_AMT:NA12878_PE,25;NA12878_SR,25	STRANDS:+-,50	VALIDATION:PB,8;MOL,44
chr8	30808410	30808766	chr8	30808554	30808809	2503	5	+	-	TYPE:DELETION	MAX:chr8:30808431;chr8:30808809	95:chr8:30808427-30808548;chr8:30808555-30808809	SIGNAL_TYPE:PE_ALONE	SIGNAL_AMT:NA12878_PE,5;NA12878_SR,0	STRANDS:+-,5	VALIDATION:PB,4;MOL,0
chr8	31571231	31571391	chr8	31571324	31571607	2504	34	+	-	TYPE:DELETION	MAX:chr8:31571252;chr8:31571586	95:chr8:31571249-31571285;chr8:31571559-31571592	SIGNAL_TYPE:PE_ALONE	SIGNAL_AMT:NA12878_PE,34;NA12878_SR,0	STRANDS:+-,34	VALIDATION:PB,16;MOL,17
chr8	39232044	39232416	chr8	39386994	39387250	2506	17	+	-	TYPE:DELETION	MAX:chr8:39232416;chr8:39387250	95:chr8:39232416-39232416;chr8:39386995-39387250	SIGNAL_TYPE:PE_ALONE	SIGNAL_AMT:NA12878_PE,17;NA12878_SR,0	STRANDS:+-,17	VALIDATION:PB,13;MOL,5
chr8	40774612	40774668	chr8	40779594	40779780	2507	38	+	-	TYPE:DELETION	MAX:chr8:40774633;chr8:40779780	95:chr8:40774630-40774649;chr8:40779595-40779780	SIGNAL_TYPE:PE_ALONE	SIGNAL_AMT:NA12878_PE,38;NA12878_SR,0	STRANDS:+-,38	VALIDATION:PB,4;MOL,0
chr8	32679992	32680145	chr8	32691130	32691278	2508	38	+	-	TYPE:DELETION	MAX:chr8:32680013;chr8:32691278	95:chr8:32680008-32680042;chr8:32691131-32691278	SIGNAL_TYPE:PE_ALONE	SIGNAL_AMT:NA12878_PE,38;NA12878_SR,0	STRANDS:+-,38	VALIDATION:PB,8;MOL,39
chr8	37050866	37050906	chr8	37051844	37051858	2509	42	+	-	TYPE:DELETION	MAX:chr8:37050887;chr8:37051858	95:chr8:37050887-37050887;chr8:37051845-37051858	SIGNAL_TYPE:PE_SR	SIGNAL_AMT:NA12878_PE,33;NA12878_SR,9	STRANDS:+-,42	VALIDATION:PB,4;MOL,15
chr8	38953587	38953874	chr8	38953652	38953896	2510	6	+	-	TYPE:DELETION	MAX:chr8:38953608;chr8:38953896	95:chr8:38953603-38953679;chr8:38953653-38953896	SIGNAL_TYPE:PE_ALONE	SIGNAL_AMT:NA12878_PE,6;NA12878_SR,0	STRANDS:+-,6	VALIDATION:PB,9;MOL,13
chr8	39737248	39737580	chr8	39737269	39737688	2511	5	+	-	TYPE:DELETION	MAX:chr8:39737580;chr8:39737669	95:chr8:39737580-39737580;chr8:39737511-39737671	SIGNAL_TYPE:PE_ALONE	SIGNAL_AMT:NA12878_PE,5;NA12878_SR,0	STRANDS:+-,5	VALIDATION:PB,3;MOL,19
chr8	39765316	39765342	chr8	39765632	39765654	2512	22	+	-	TYPE:DELETION	MAX:chr8:39765337;chr8:39765653	95:chr8:39765336-39765338;chr8:39765652-39765653	SIGNAL_TYPE:PE_SR	SIGNAL_AMT:NA12878_PE,16;NA12878_SR,6	STRANDS:+-,22	VALIDATION:PB,4;MOL,30
chr8	39885664	39885892	chr8	39890652	39890879	2513	19	+	-	TYPE:DELETION	MAX:chr8:39885685;chr8:39890879	95:chr8:39885681-39885746;chr8:39890653-39890879	SIGNAL_TYPE:PE_ALONE	SIGNAL_AMT:NA12878_PE,19;NA12878_SR,0	STRANDS:+-,19	VALIDATION:PB,4;MOL,29
chr8	41279339	41279348	chr8	41279646	41279654	2515	43	+	-	TYPE:DELETION	MAX:chr8:41279348;chr8:41279654	95:chr8:41279340-41279348;chr8:41279647-41279654	SIGNAL_TYPE:PE_SR	SIGNAL_AMT:NA12878_PE,26;NA12878_SR,17	STRANDS:+-,43	VALIDATION:PB,7;MOL,7
chr8	42185314	42185507	chr8	42185452	42185621	2517	16	+	-	TYPE:DELETION	MAX:chr8:42185335;chr8:42185621	95:chr8:42185328-42185365;chr8:42185453-42185621	SIGNAL_TYPE:PE_ALONE	SIGNAL_AMT:NA12878_PE,16;NA12878_SR,0	STRANDS:+-,16	VALIDATION:PB,3;MOL,4
chr8	42190443	42190561	chr8	42194245	42194378	2518	41	+	-	TYPE:DELETION	MAX:chr8:42190464;chr8:42194378	95:chr8:42190457-42190481;chr8:42194246-42194378	SIGNAL_TYPE:PE_ALONE	SIGNAL_AMT:NA12878_PE,41;NA12878_SR,0	STRANDS:+-,41	VALIDATION:PB,8;MOL,17
chr8	46991600	46991831	chr8	46992391	46992433	2521	55	+	-	TYPE:DELETION	MAX:chr8:46991831;chr8:46992413	95:chr8:46991831-46991831;chr8:46992403-46992417	SIGNAL_TYPE:PE_ALONE	SIGNAL_AMT:NA12878_PE,55;NA12878_SR,0	STRANDS:+-,55	VALIDATION:PB,10;MOL,32
chr8	47381304	47381448	chr8	47381492	47381656	2522	38	+	-	TYPE:DELETION	MAX:chr8:47381325;chr8:47381656	95:chr8:47381318-47381348;chr8:47381493-47381656	SIGNAL_TYPE:PE_ALONE	SIGNAL_AMT:NA12878_PE,38;NA12878_SR,0	STRANDS:+-,38	VALIDATION:PB,14;MOL,54
chr8	47405853	47405991	chr8	47407790	47407908	2523	49	+	-	TYPE:DELETION	MAX:chr8:47405874;chr8:47407908	95:chr8:47405870-47405898;chr8:47407791-47407908	SIGNAL_TYPE:PE_ALONE	SIGNAL_AMT:NA12878_PE,49;NA12878_SR,0	STRANDS:+-,49	VALIDATION:PB,4;MOL,0
chr8	49093378	49093407	chr8	49093957	49093998	2526	15	+	-	TYPE:DELETION	MAX:chr8:49093398;chr8:49093978	95:chr8:49093395-49093404;chr8:49093972-49093984	SIGNAL_TYPE:PE_SR	SIGNAL_AMT:NA12878_PE,14;NA12878_SR,1	STRANDS:+-,15	VALIDATION:PB,14;MOL,12
chr8	52023748	52023784	chr8	52024014	52024056	2527	24	+	-	TYPE:DELETION	MAX:chr8:52023784;chr8:52024056	95:chr8:52023784-52023784;chr8:52024056-52024056	SIGNAL_TYPE:PE_SR	SIGNAL_AMT:NA12878_PE,16;NA12878_SR,8	STRANDS:+-,24	VALIDATION:PB,16;MOL,58
chr8	52060978	52061226	chr8	52061148	52061343	2528	14	+	-	TYPE:DELETION	MAX:chr8:52060999;chr8:52061343	95:chr8:52060994-52061065;chr8:52061149-52061343	SIGNAL_TYPE:PE_ALONE	SIGNAL_AMT:NA12878_PE,14;NA12878_SR,0	STRANDS:+-,14	VALIDATION:PB,8;MOL,30
chr8	52737954	52738122	chr8	52738193	52738298	2529	32	+	-	TYPE:DELETION	MAX:chr8:52737975;chr8:52738298	95:chr8:52737969-52738006;chr8:52738194-52738298	SIGNAL_TYPE:PE_ALONE	SIGNAL_AMT:NA12878_PE,32;NA12878_SR,0	STRANDS:+-,32	VALIDATION:PB,8;MOL,35
chr8	56107692	56107723	chr8	56108033	56108066	2531	25	+	-	TYPE:DELETION	MAX:chr8:56107709;chr8:56108054	95:chr8:56107707-56107717;chr8:56108043-56108056	SIGNAL_TYPE:PE_SR	SIGNAL_AMT:NA12878_PE,24;NA12878_SR,1	STRANDS:+-,25	VALIDATION:PB,3;MOL,19
chr8	56401211	56401224	chr8	56401497	56401534	2532	34	+	-	TYPE:DELETION	MAX:chr8:56401224;chr8:56401534	95:chr8:56401212-56401224;chr8:56401534-56401534	SIGNAL_TYPE:PE_SR	SIGNAL_AMT:NA12878_PE,24;NA12878_SR,10	STRANDS:+-,34	VALIDATION:PB,2;MOL,38
chr8	56676267	56676287	chr8	56676398	56676415	2533	10	+	-	TYPE:DELETION	MAX:chr8:56676287;chr8:56676415	95:chr8:56676268-56676287;chr8:56676399-56676415	SIGNAL_TYPE:PE_SR	SIGNAL_AMT:NA12878_PE,2;NA12878_SR,8	STRANDS:+-,10	VALIDATION:PB,5;MOL,47
chr8	56967310	56967352	chr8	56967449	56967490	2534	16	+	-	TYPE:DELETION	MAX:chr8:56967352;chr8:56967470	95:chr8:56967352-56967352;chr8:56967470-56967470	SIGNAL_TYPE:PE_SR	SIGNAL_AMT:NA12878_PE,2;NA12878_SR,14	STRANDS:+-,16	VALIDATION:PB,3;MOL,18
chr8	57300185	57300216	chr8	57300302	57300333	2535	5	+	-	TYPE:DELETION	MAX:chr8:57300206;chr8:57300323	95:chr8:57300205-57300207;chr8:57300322-57300324	SIGNAL_TYPE:SR_ALONE	SIGNAL_AMT:NA12878_PE,0;NA12878_SR,5	STRANDS:+-,5	VALIDATION:PB,0;MOL,29
chr8	58172406	58172445	chr8	58172909	58172940	2536	22	-	+	TYPE:TANDEMDUP	MAX:chr8:58172445;chr8:58172921	95:chr8:58172445-58172445;chr8:58172920-58172924	SIGNAL_TYPE:PE_SR	SIGNAL_AMT:NA12878_PE,19;NA12878_SR,3	STRANDS:-+,22	VALIDATION:PB,3;MOL,0
chr8	59078459	59078470	chr8	59078782	59078793	2537	45	+	-	TYPE:DELETION	MAX:chr8:59078470;chr8:59078793	95:chr8:59078460-59078470;chr8:59078783-59078793	SIGNAL_TYPE:PE_SR	SIGNAL_AMT:NA12878_PE,33;NA12878_SR,12	STRANDS:+-,45	VALIDATION:PB,9;MOL,51
chr8	61204979	61205018	chr8	61205282	61205321	2539	24	+	-	TYPE:DELETION	MAX:chr8:61205000;chr8:61205321	95:chr8:61205000-61205001;chr8:61205321-61205321	SIGNAL_TYPE:PE_SR	SIGNAL_AMT:NA12878_PE,18;NA12878_SR,6	STRANDS:+-,24	VALIDATION:PB,10;MOL,24
chr8	62035348	62035381	chr8	62035871	62035909	2540	18	+	-	TYPE:DELETION	MAX:chr8:62035365;chr8:62035892	95:chr8:62035364-62035368;chr8:62035890-62035893	SIGNAL_TYPE:PE_SR	SIGNAL_AMT:NA12878_PE,15;NA12878_SR,3	STRANDS:+-,18	VALIDATION:PB,10;MOL,34
chr8	94072320	94072756	chr8	94077044	94077217	2541	13	+	-	TYPE:DELETION	MAX:chr8:94072756;chr8:94077217	95:chr8:94072756-94072756;chr8:94077045-94077217	SIGNAL_TYPE:PE_ALONE	SIGNAL_AMT:NA12878_PE,13;NA12878_SR,0	STRANDS:+-,13	VALIDATION:PB,10;MOL,26
chr8	126336801	126336838	chr8	126337093	126337135	2543	19	+	-	TYPE:DELETION	MAX:chr8:126336822;chr8:126337135	95:chr8:126336821-126336824;chr8:126337135-126337135	SIGNAL_TYPE:PE_SR	SIGNAL_AMT:NA12878_PE,16;NA12878_SR,3	STRANDS:+-,19	VALIDATION:PB,12;MOL,15
chr8	68727308	68727433	chr8	68727424	68727667	2545	44	+	-	TYPE:DELETION	MAX:chr8:68727329;chr8:68727646	95:chr8:68727323-68727347;chr8:68727625-68727650	SIGNAL_TYPE:PE_ALONE	SIGNAL_AMT:NA12878_PE,44;NA12878_SR,0	STRANDS:+-,44	VALIDATION:PB,7;MOL,29
chr8	71583549	71583756	chr8	71584437	71584658	2546	17	+	-	TYPE:DELETION	MAX:chr8:71583570;chr8:71584658	95:chr8:71583564-71583616;chr8:71584438-71584658	SIGNAL_TYPE:PE_ALONE	SIGNAL_AMT:NA12878_PE,17;NA12878_SR,0	STRANDS:+-,17	VALIDATION:PB,14;MOL,14
chr8	72551403	72551439	chr8	72551720	72551754	2548	54	+	-	TYPE:DELETION	MAX:chr8:72551439;chr8:72551741	95:chr8:72551439-72551439;chr8:72551741-72551741	SIGNAL_TYPE:PE_SR	SIGNAL_AMT:NA12878_PE,39;NA12878_SR,15	STRANDS:+-,54	VALIDATION:PB,11;MOL,36
chr8	73023392	73023634	chr8	73023863	73023887	2549	15	-	-	TYPE:INVERSION	MAX:chr8:73023634;chr8:73023867	95:chr8:73023393-73023634;chr8:73023864-73023871	SIGNAL_TYPE:PE_ALONE	SIGNAL_AMT:NA12878_PE,15;NA12878_SR,0	STRANDS:--,15	VALIDATION:PB,2;MOL,0
chr8	73787770	73787778	chr8	73793809	73793834	2550	44	+	-	TYPE:DELETION	MAX:chr8:73787778;chr8:73793830	95:chr8:73787771-73787778;chr8:73793830-73793830	SIGNAL_TYPE:PE_SR	SIGNAL_AMT:NA12878_PE,26;NA12878_SR,18	STRANDS:+-,44	VALIDATION:PB,23;MOL,48
chr8	75362860	75362892	chr8	75366942	75366983	2551	25	+	-	TYPE:DELETION	MAX:chr8:75362880;chr8:75366963	95:chr8:75362879-75362882;chr8:75366961-75366965	SIGNAL_TYPE:PE_SR	SIGNAL_AMT:NA12878_PE,22;NA12878_SR,3	STRANDS:+-,25	VALIDATION:PB,21;MOL,26
chr8	75876940	75876957	chr8	75877243	75877285	2553	23	+	-	TYPE:DELETION	MAX:chr8:75876957;chr8:75877285	95:chr8:75876956-75876957;chr8:75877285-75877285	SIGNAL_TYPE:PE_SR	SIGNAL_AMT:NA12878_PE,15;NA12878_SR,8	STRANDS:+-,23	VALIDATION:PB,0;MOL,6
chr8	77337374	77337405	chr8	77338408	77338435	2554	29	+	-	TYPE:DELETION	MAX:chr8:77337391;chr8:77338429	95:chr8:77337390-77337393;chr8:77338427-77338430	SIGNAL_TYPE:PE_SR	SIGNAL_AMT:NA12878_PE,25;NA12878_SR,4	STRANDS:+-,29	VALIDATION:PB,4;MOL,24
chr8	82046254	82046444	chr8	82046469	82046603	2556	23	+	-	TYPE:DELETION	MAX:chr8:82046275;chr8:82046586	95:chr8:82046269-82046314;chr8:82046554-82046590	SIGNAL_TYPE:PE_ALONE	SIGNAL_AMT:NA12878_PE,23;NA12878_SR,0	STRANDS:+-,23	VALIDATION:PB,13;MOL,47
chr8	84251187	84251210	chr8	84251217	84251240	2557	7	+	-	TYPE:DELETION	MAX:chr8:84251208;chr8:84251238	95:chr8:84251207-84251209;chr8:84251237-84251239	SIGNAL_TYPE:SR_ALONE	SIGNAL_AMT:NA12878_PE,0;NA12878_SR,7	STRANDS:+-,7	VALIDATION:PB,0;MOL,1
chr8	85955655	85955679	chr8	85955972	85956003	2561	19	+	-	TYPE:DELETION	MAX:chr8:85955676;chr8:85955993	95:chr8:85955675-85955677;chr8:85955992-85955993	SIGNAL_TYPE:PE_SR	SIGNAL_AMT:NA12878_PE,13;NA12878_SR,6	STRANDS:+-,19	VALIDATION:PB,6;MOL,19
chr8	89351909	89351950	chr8	89352003	89352044	2563	11	+	-	TYPE:DELETION	MAX:chr8:89351930;chr8:89352024	95:chr8:89351930-89351930;chr8:89352024-89352024	SIGNAL_TYPE:SR_ALONE	SIGNAL_AMT:NA12878_PE,0;NA12878_SR,11	STRANDS:+-,11	VALIDATION:PB,2;MOL,0
chr8	89392211	89392224	chr8	89392493	89392535	2564	55	+	-	TYPE:DELETION	MAX:chr8:89392224;chr8:89392535	95:chr8:89392212-89392224;chr8:89392535-89392535	SIGNAL_TYPE:PE_SR	SIGNAL_AMT:NA12878_PE,43;NA12878_SR,12	STRANDS:+-,55	VALIDATION:PB,7;MOL,15
chr8	91069175	91069191	chr8	91069485	91069516	2565	18	+	-	TYPE:DELETION	MAX:chr8:91069191;chr8:91069516	95:chr8:91069176-91069191;chr8:91069516-91069516	SIGNAL_TYPE:PE_SR	SIGNAL_AMT:NA12878_PE,8;NA12878_SR,10	STRANDS:+-,18	VALIDATION:PB,7;MOL,15
chr8	92152869	92152875	chr8	92153176	92153183	2566	50	+	-	TYPE:DELETION	MAX:chr8:92152875;chr8:92153183	95:chr8:92152870-92152875;chr8:92153177-92153183	SIGNAL_TYPE:PE_SR	SIGNAL_AMT:NA12878_PE,28;NA12878_SR,22	STRANDS:+-,50	VALIDATION:PB,19;MOL,20
chr8	96390879	96391144	chr8	96391001	96391165	2569	9	+	-	TYPE:DELETION	MAX:chr8:96390900;chr8:96391165	95:chr8:96390894-96390958;chr8:96391002-96391165	SIGNAL_TYPE:PE_ALONE	SIGNAL_AMT:NA12878_PE,9;NA12878_SR,0	STRANDS:+-,9	VALIDATION:PB,0;MOL,18
chr8	96875210	96875524	chr8	96879389	96879630	2571	16	+	-	TYPE:DELETION	MAX:chr8:96875524;chr8:96879630	95:chr8:96875524-96875524;chr8:96879390-96879630	SIGNAL_TYPE:PE_ALONE	SIGNAL_AMT:NA12878_PE,16;NA12878_SR,0	STRANDS:+-,16	VALIDATION:PB,6;MOL,10
chr8	96938480	96938511	chr8	96938512	96938543	2572	5	+	-	TYPE:DELETION	MAX:chr8:96938501;chr8:96938533	95:chr8:96938500-96938502;chr8:96938532-96938534	SIGNAL_TYPE:SR_ALONE	SIGNAL_AMT:NA12878_PE,0;NA12878_SR,5	STRANDS:+-,5	VALIDATION:PB,0;MOL,1
chr8	97098068	97098418	chr8	97098180	97098453	2573	23	+	-	TYPE:DELETION	MAX:chr8:97098418;chr8:97098432	95:chr8:97098418-97098418;chr8:97098400-97098438	SIGNAL_TYPE:PE_ALONE	SIGNAL_AMT:NA12878_PE,23;NA12878_SR,0	STRANDS:+-,23	VALIDATION:PB,13;MOL,52
chr8	98595369	98595533	chr8	98595610	98595760	2574	38	+	-	TYPE:DELETION	MAX:chr8:98595390;chr8:98595760	95:chr8:98595386-98595426;chr8:98595611-98595760	SIGNAL_TYPE:PE_ALONE	SIGNAL_AMT:NA12878_PE,38;NA12878_SR,0	STRANDS:+-,38	VALIDATION:PB,14;MOL,19
chr8	98783438	98783605	chr8	98783661	98783811	2575	36	+	-	TYPE:DELETION	MAX:chr8:98783459;chr8:98783811	95:chr8:98783456-98783494;chr8:98783662-98783811	SIGNAL_TYPE:PE_ALONE	SIGNAL_AMT:NA12878_PE,36;NA12878_SR,0	STRANDS:+-,36	VALIDATION:PB,5;MOL,6
chr8	100157779	100158007	chr8	100158226	100158527	2577	10	+	+	TYPE:INVERSION	MAX:chr8:100158007;chr8:100158247	95:chr8:100158007-100158007;chr8:100158243-100158336	SIGNAL_TYPE:PE_ALONE	SIGNAL_AMT:NA12878_PE,10;NA12878_SR,0	STRANDS:++,10	VALIDATION:PB,10;MOL,8
chr8	101904375	101904650	chr8	101904456	101904672	2579	4	+	-	TYPE:DELETION	MAX:chr8:101904396;chr8:101904672	95:chr8:101904391-101904465;chr8:101904457-101904672	SIGNAL_TYPE:PE_ALONE	SIGNAL_AMT:NA12878_PE,4;NA12878_SR,0	STRANDS:+-,4	VALIDATION:PB,0;MOL,1
[truncated: 1,552 more rows]
